# Supplementary material for: The role of Leishmania GP63 in the modulation of innate inflammatory response to Leishmania major infection
Source: PLoS One. 2021 Dec 31;16(12):e0262158. doi: 10.1371/journal.pone.0262158 (PMC8719666; doi:10.1371/journal.pone.0262158)
Supplement: S1 Table — (XLSX) [file pone.0262158.s008.xlsx]

## Sheet: Table S1
Table S1: RNA-seq analysis of peritoneal cells recovered 6h following PBS injection (control) or Leishmania infection with wild-type, GP63 KO or GP63 rescue L. major
							UP	1747					UP	1565					UP	1402					UP	85					UP	0					UP	310
							Down	2002					Down	1632					Down	1377					Down	53					Down	0					Down	181
			WT / PBS						KO / PBS						Resc / PBS						KO / WT						Resc / KO						Resc / WT							Gene expression level (counts per million [CPM])
Cluster #	Genes	Regul. in any infected condition?	logFC	pVal	-log10 FDR	FDR	FC	Significant (2FC, P<0,001)	logFC	pVal	-log10 FDR	FDR	FC	Significant (2FC, P<0,001)	logFC	pVal	-log10 FDR	FDR	FC	Significant (2FC, P<0,001)	logFC	pVal	-log10 FDR	FDR	FC	Significant (2FC, P<0,01)	logFC	pVal	-log10 FDR	FDR	FC	Significant (2FC, P<0,01)	logFC	pVal	-log10 FDR	FDR	FC	Significant (2FC, P<0,01)	Genes	MO_PBS.1	MO_PBS.2	MO_PBS.3	MO_WT.1	MO_WT.2	MO_WT.3	MO_KO.1	MO_KO.2	MO_KO.3	MO_Resc.1
1	1110007C09Rik	3	2.35363	3.0397e-32	30.0634	8.64262e-31	5.1111	1	2.00101	4.90703e-10	22.2749	5.30947e-23	4.00279	1	1.98758	5.41838e-24	21.9227	1.19494e-22	3.96572	1	-0.352622	0.0638681	0.516252	0.304613	0.78316	0	-0.0134239	0.943909	0	1	0.990738	0	-0.366046	0.0543122	0.76018	0.173708	0.775906	0	1110007C09Rik	23.7425	23.1229	31.3312	108.591	155.333	135.896	87.2829	124.292	101.592	91.1021
1	1700017B05Rik	3	3.07588	1.22125e-33	31.4033	3.95126e-32	8.43203	1	2.61424	0.00170098	23.5934	2.55008e-24	6.12301	1	2.587	3.39545e-25	23.0797	8.32409e-24	6.00849	1	-0.461635	0.050341	0.568076	0.270348	0.726163	0	-0.0272399	0.907973	0	1	0.981296	0	-0.488875	0.0382275	0.857679	0.138778	0.712581	0	1700017B05Rik	23.191	35.1142	34.264	176.066	278.397	326.159	155.46	231.331	180.082	203.851
1	1700094D03Rik	3	1.52157	6.8212e-14	12.379	4.17814e-13	2.87104	1	1.51685	0.0356546	12.334	4.63403e-13	2.86165	1	1.36451	1.39313e-11	10.0143	9.67596e-11	2.57489	1	-0.00472832	0.985879	0.000543566	0.998749	0.996728	0	-0.152318	0.446815	0	1	0.899804	0	-0.157045	0.433935	0.20217	0.627812	0.89686	0	1700094D03Rik	6.78921	7.20987	7.21729	15.9466	23.999	21.0148	17.3985	23.5134	19.8703	15.6004
1	1700109H08Rik	1	1.06198	1.68144e-05	4.39103	4.0642e-05	2.08779	1	0.841746	1.21067e-25	2.83045	0.00147757	1.79222	0	0.880409	0.000386078	3.00459	0.000989498	1.8409	0	-0.220134	0.377793	0.157128	0.696421	0.858486	0	0.0386433	0.887953	0	1	1.02715	0	-0.181492	0.471939	0.180552	0.659854	0.881791	0	1700109H08Rik	2.37688	3.28818	2.3776	5.34115	5.11524	6.32703	4.46767	5.05516	4.88495	5.29967
1	1810013L24Rik	3	2.08268	7.69368e-28	25.8017	1.57866e-26	4.23592	1	1.91445	0.0486341	22.0298	9.33625e-23	3.7697	1	1.65584	1.25108e-18	16.7576	1.74728e-17	3.15106	1	-0.168228	0.358679	0.166212	0.682006	0.889935	0	-0.258607	0.158583	0	1	0.835895	0	-0.426835	0.0200684	1.04265	0.0906459	0.743892	0	1810013L24Rik	73.1711	69.987	69.4694	266.981	358.322	275.407	243.397	267.274	290.893	195.491
1	1810058I24Rik	2	1.15295	2.13556e-10	9.03788	9.16471e-10	2.22368	1	1.01001	0.457202	6.99635	1.00845e-07	2.01393	1	0.877356	1.24992e-06	5.31444	4.84795e-06	1.83701	0	-0.14293	0.429801	0.137842	0.728044	0.905678	0	-0.132648	0.463485	0	1	0.912156	0	-0.275578	0.127376	0.52629	0.297653	0.826119	0	1810058I24Rik	18.2797	17.542	20.0105	33.8145	50.1293	40.267	32.9808	41.5543	37.9777	36.09
1	2010002M12Rik	3	5.94656	2.58529e-35	33.024	9.46198e-34	61.6728	1	5.89081	3.73944e-06	32.5013	3.15271e-33	59.3349	1	5.62338	1.12096e-32	30.3133	4.8611e-31	49.2954	1	-0.0557668	0.885433	0.0148757	0.966327	0.962083	0	-0.267424	0.489353	0	1	0.830802	0	-0.323191	0.403569	0.220563	0.601779	0.7993	0	2010002M12Rik	4.6487	1.07092	5.43107	159.966	248.515	280.74	191.456	274.88	196.757	131.559
1	2010005H15Rik	3	5.10523	1.25966e-11	10.2124	6.13146e-11	34.4214	1	3.97974	5.05665e-24	6.94338	1.13925e-07	15.7769	1	3.9289	3.80111e-08	6.7535	1.764e-07	15.2306	1	-1.12542	0.0788753	0.47217	0.337155	0.458369	0	-0.0508344	0.937705	0	1	0.965378	0	-1.17625	0.0665917	0.702831	0.19823	0.442499	0	2010005H15Rik	1.79908	0.0603337	1.06208	24.4002	51.9197	24.7206	12.0954	18.6438	15.5731	7.72558
1	2310001H17Rik	3	2.68814	4.90878e-35	32.7592	1.74101e-33	6.44483	1	2.2096	2.81032e-08	22.8022	1.57684e-23	4.62547	1	2.08339	2.46325e-22	20.3231	4.75199e-21	4.23801	1	-0.478502	0.0196073	0.799053	0.158835	0.717722	0	-0.126198	0.541404	0	1	0.916243	0	-0.6047	0.00322728	1.60906	0.0246002	0.657608	0	2310001H17Rik	4.58305	3.75577	4.87589	22.6711	35.1673	27.4774	20.5585	22.354	18.3277	15.6004
1	2310015A10Rik	3	1.68183	1.47466e-17	15.9014	1.25473e-16	3.20834	1	1.65334	2.78203e-11	15.3183	4.80534e-16	3.14561	1	1.52966	6.87773e-15	13.177	6.65277e-14	2.88717	1	-0.0284873	0.885123	0.0149499	0.966162	0.980448	0	-0.123677	0.520738	0	1	0.917845	0	-0.152164	0.430663	0.204223	0.624852	0.899899	0	2310015A10Rik	18.608	20.4984	23.257	69.5887	79.883	50.6163	58.2976	78.5173	59.4641	54.7135
1	2310044G17Rik	3	1.76184	1.51796e-20	18.7693	1.70108e-19	3.39129	1	1.84284	2.40266e-05	20.3295	4.68243e-21	3.58715	1	1.7384	4.43746e-20	18.156	6.98155e-19	3.33665	1	0.080995	0.66184	0.0615553	0.86785	1.05775	0	-0.104432	0.572283	0	1	0.930171	0	-0.0234366	0.900403	0.0215581	0.951572	0.983886	0	2310044G17Rik	15.43	17.6476	16.9449	45.2653	65.2619	59.1578	54.1568	70.6331	54.7261	48.6301
1	2810474O19Rik	3	2.80072	4.51004e-31	28.9374	1.15504e-29	6.96787	1	2.51432	4.88198e-14	23.859	1.38362e-24	5.7133	1	2.35121	3.89968e-23	21.0916	8.0983e-22	5.10251	1	-0.286394	0.205258	0.268504	0.538885	0.819949	0	-0.163115	0.470436	0	1	0.893095	0	-0.449509	0.0470569	0.800935	0.158148	0.732292	0	2810474O19Rik	273.696	158.15	221.419	1331.1	1685.17	1535.75	1129.7	1349.73	1253.01	860.562
1	3110002H16Rik	2	1.09016	1.25086e-10	9.25736	5.52895e-10	2.12898	1	1.06879	0.0202713	8.84653	1.42387e-09	2.09767	1	0.935065	3.1865e-08	6.82519	1.49558e-07	1.91198	0	-0.0213721	0.899894	0.0130644	0.970366	0.985295	0	-0.133719	0.427494	0	1	0.911479	0	-0.155091	0.357292	0.251613	0.560256	0.898076	0	3110002H16Rik	33.447	29.1713	34.5778	57.6768	81.8012	67.5185	64.654	70.1229	69.1605	55.3106
1	3110043O21Rik	3	2.39126	2.41847e-30	28.2332	5.84568e-29	5.24616	1	1.85103	1.43453e-09	17.5981	2.52312e-18	3.60757	1	1.71658	4.98937e-17	15.2222	5.9948e-16	3.28656	1	-0.540223	0.00684695	1.07969	0.083236	0.687665	0	-0.134444	0.500536	0	1	0.911021	0	-0.674667	0.000744702	2.071	0.00849188	0.626477	0	3110043O21Rik	23.1647	19.1409	22.6295	87.9561	145.571	107.243	66.3975	94.9349	73.0538	61.4314
1	3230401D17Rik	3	1.44952	1.90264e-16	14.8284	1.48447e-15	2.73117	1	1.36453	0.631301	13.1644	6.84928e-14	2.57492	1	1.25229	9.58503e-13	11.1233	7.5287e-12	2.3822	1	-0.0849896	0.625172	0.0711507	0.848886	0.942791	0	-0.112227	0.518558	0	1	0.925159	0	-0.197216	0.256257	0.338361	0.458816	0.872232	0	3230401D17Rik	27.971	24.5558	24.0898	62.1341	80.3093	66.8406	60.0048	70.9577	66.3691	51.3172
1	4833419F23Rik	3	2.00987	6.82689e-13	11.4204	3.7984e-12	4.02747	1	1.64146	2.02417e-19	7.74181	1.81214e-08	3.11982	1	1.77898	1.8546e-10	8.941	1.1455e-09	3.43183	1	-0.368285	0.179488	0.292857	0.509498	0.774703	0	0.137456	0.627586	0	1	1.09996	0	-0.230833	0.39416	0.226296	0.593887	0.852143	0	4833419F23Rik	1.93039	1.76476	1.70174	5.80226	10.401	5.55875	4.57663	6.53924	5.76644	5.97146
1	4930402H24Rik	3	1.20336	4.9465e-14	12.5134	3.06624e-13	2.30275	1	1.44755	0.000364763	17.743	1.80737e-18	2.72745	1	1.39084	3.24172e-18	16.3603	4.36216e-17	2.62231	1	0.244177	0.123516	0.369352	0.427216	1.18442	0	-0.0567137	0.722687	0	1	0.961452	0	0.187464	0.23678	0.358101	0.438429	1.13876	0	4930402H24Rik	15.4957	15.2644	15.1949	36.8117	35.3804	33.6237	41.6256	39.6992	44.0012	41.8002
1	4930523C07Rik	3	2.01434	2.3882e-29	27.2691	5.38179e-28	4.03994	1	2.17547	5.01629e-05	31.3143	4.84948e-32	4.51732	1	2.25538	8.1161e-36	33.3602	4.36282e-34	4.77461	1	0.16113	0.350841	0.169986	0.676106	1.11816	0	0.0799141	0.643784	0	1	1.05696	0	0.241044	0.162936	0.45941	0.347208	1.18185	0	4930523C07Rik	51.858	61.9928	62.7349	243.08	254.611	215.707	244.814	292.318	260.628	258.415
1	4931406H21Rik	3	1.29107	2.25253e-13	11.885	1.30316e-12	2.4471	1	1.12096	5.16022e-06	9.03035	9.32507e-10	2.17492	1	1.08683	6.03984e-10	8.45494	3.508e-09	2.12406	1	-0.170097	0.328733	0.180421	0.660054	0.888783	0	-0.034136	0.849418	0	1	0.976616	0	-0.204233	0.242302	0.352507	0.444113	0.868	0	4931406H21Rik	16.8089	16.2448	15.0863	33.1997	37.3412	47.3172	39.4825	30.5628	34.5986	33.8507
1	4933426M11Rik	3	1.55404	1.12975e-13	12.1706	6.75166e-13	2.93639	1	1.3505	7.94565e-25	9.31943	4.79254e-10	2.55	1	1.24178	2.24375e-09	7.91497	1.21627e-08	2.36491	1	-0.203543	0.320396	0.185183	0.652855	0.868415	0	-0.108712	0.595571	0	1	0.927416	0	-0.312255	0.127577	0.525831	0.297968	0.805382	0	4933426M11Rik	148.522	95.9758	125.977	353.784	422.561	311.561	285.059	353.165	306.576	240.948
1	4933432I03Rik	3	5.78611	1.36785e-59	56.6763	2.1071e-57	55.1813	1	5.15591	1.35265e-20	46.8845	1.30457e-47	35.6519	1	4.87834	2.59658e-45	42.5931	2.55231e-43	29.4122	1	-0.630258	0.0230604	0.758862	0.174236	0.646061	0	-0.277505	0.320401	0	1	0.825017	0	-0.907759	0.00113043	1.93563	0.0115976	0.533013	0	4933432I03Rik	0.328298	0.120667	0.470693	12.0272	17.6049	22.5514	9.66178	13.0321	11.0187	7.91218
1	4933433G15Rik	3	4.14788	1.0946e-23	21.7958	1.60019e-22	17.727	1	3.7499	1.77358e-10	18.1507	7.06874e-19	13.4534	1	3.51926	5.27133e-18	16.1587	6.93946e-17	11.4658	1	-0.397944	0.268957	0.217006	0.606728	0.758939	0	-0.230525	0.529773	0	1	0.852325	0	-0.628461	0.0797125	0.654758	0.221433	0.646866	0	4933433G15Rik	0.262639	0.256418	0.603452	5.18745	9.29268	5.73952	4.32238	6.86388	4.1871	2.94841
1	4933434E20Rik	1	1.02343	4.76885e-11	9.65908	2.1924e-10	2.03274	1	0.977355	4.51289e-05	8.78393	1.64462e-09	1.96885	0	0.81269	1.62654e-07	6.15159	7.05357e-07	1.75648	0	-0.0460729	0.766669	0.0373315	0.917632	0.968569	0	-0.16466	0.287917	0	1	0.892139	0	-0.210732	0.173739	0.443959	0.359784	0.864099	0	4933434E20Rik	38.1614	40.2576	41.9641	73.3928	83.4636	87.9006	77.0037	82.7376	77.3144	65.9846
1	5031425E22Rik	2	1.15124	3.30586e-13	11.7249	1.88403e-12	2.22105	1	1.07447	9.5585e-07	10.2167	6.07093e-11	2.10595	1	0.896653	1.29305e-08	7.19709	6.35203e-08	1.86174	0	-0.0767624	0.625499	0.0711507	0.848886	0.948183	0	-0.177813	0.258625	0	1	0.884042	0	-0.254575	0.105488	0.57639	0.265223	0.838234	0	5031425E22Rik	23.3617	26.3206	24.4277	46.8792	58.7826	58.977	53.1035	52.8705	50.0982	46.3535
1	5330426P16Rik	3	1.7116	5.01152e-19	17.3116	4.87961e-18	3.27523	1	1.52642	6.35083e-07	13.8887	1.29199e-14	2.8807	1	1.30481	7.70998e-12	10.2615	5.47658e-11	2.4705	1	-0.185167	0.325591	0.182632	0.656701	0.879547	0	-0.221601	0.240487	0	1	0.857613	0	-0.406767	0.031037	0.918626	0.120607	0.754312	0	5330426P16Rik	16.323	12.4136	13.0949	41.8454	55.1593	40.0411	38.6471	42.3891	39.5203	28.9989
1	5830416I19Rik	3	5.55012	2.42954e-40	37.9125	1.22319e-38	46.8547	1	5.21897	1.01172e-11	33.7271	1.87475e-34	37.2448	1	4.419	1.19371e-26	24.4823	3.2942e-25	21.392	1	-0.331423	0.305351	0.193462	0.640528	0.794752	0	-0.799446	0.0149662	0	1	0.57457	0	-1.13083	0.000575433	2.1516	0.00705349	0.456652	-1	5830416I19Rik	0.0919235	0.0603337	0.217243	3.65043	6.4793	8.04437	3.66857	5.88995	4.88495	2.98573
1	5830416P10Rik	3	4.09756	5.12783e-46	43.4194	3.80751e-44	17.1194	1	3.68191	5.00945e-40	36.399	3.99048e-37	12.8341	1	3.43126	1.04782e-34	32.282	5.22441e-33	10.7873	1	-0.415647	0.102479	0.412917	0.386441	0.749683	0	-0.250649	0.324636	0	1	0.840518	0	-0.666296	0.00904437	1.28445	0.051946	0.630122	0	5830416P10Rik	9.19235	12.4438	20.8432	183.021	246.938	297.687	177.581	189.731	178.172	128.648
1	9130230L23Rik	3	5.80392	4.03203e-56	53.2728	5.3352e-54	55.8669	1	5.43773	0.0112112	47.3457	4.51089e-48	43.3431	1	5.11016	7.48655e-45	42.1454	7.1545e-43	34.5392	1	-0.36641	0.1871	0.285447	0.518267	0.77571	0	-0.327454	0.242948	0	1	0.796942	0	-0.693856	0.0131006	1.16762	0.0679795	0.618199	0	9130230L23Rik	0.196979	0.0301668	0.241381	7.99252	9.20743	10.2588	6.10218	5.93633	9.21896	4.44127
1	9330159M07Rik	2	1.07306	4.23873e-06	4.95601	1.10659e-05	2.1039	1	1.04636	0.0122293	4.65863	2.19469e-05	2.06531	1	0.868155	0.000199844	3.26685	0.000540935	1.82533	0	-0.0267059	0.918689	0.0100996	0.977013	0.981659	0	-0.17815	0.453656	0	1	0.883836	0	-0.204853	0.389393	0.229292	0.589804	0.867627	0	9330159M07Rik	4.92448	3.86135	4.2483	8.79946	9.29268	9.35497	9.0443	9.04363	8.85167	5.82217
1	9830107B12Rik	3	3.51768	1.27569e-26	24.6121	2.44275e-25	11.4532	1	3.78444	7.43187e-06	27.7195	1.90766e-28	13.7794	1	3.54196	6.27643e-27	24.7544	1.7603e-25	11.6476	1	0.266742	0.370703	0.160918	0.69037	1.20309	0	-0.242471	0.415943	0	1	0.845296	0	0.0242713	0.935435	0.0128257	0.9709	1.01697	0	9830107B12Rik	7.49833	2.51893	8.15867	75.7368	79.0304	53.7346	78.3839	79.0738	93.4016	56.6542
1	A330023F24Rik	3	2.06834	1.89355e-30	28.3364	4.60927e-29	4.19404	1	1.85429	0.184362	23.0419	9.08043e-24	3.61574	1	1.57892	7.74051e-19	16.9572	1.10345e-17	2.98747	1	-0.214044	0.218674	0.25597	0.554664	0.862117	0	-0.275359	0.115044	0	1	0.826244	0	-0.489403	0.00507414	1.46177	0.0345329	0.71232	0	A330023F24Rik	22.3374	17.6928	21.4346	70.4341	95.0156	92.4651	84.1592	65.8562	72.2458	59.0055
1	A530013C23Rik	3	2.84117	1.15223e-36	34.3447	4.52172e-35	7.16603	1	2.40009	0.00267185	25.1915	6.43378e-26	5.27835	1	2.14915	2.30322e-22	20.3515	4.45161e-21	4.43567	1	-0.441047	0.0354005	0.652256	0.222712	0.7366	0	-0.2509	0.234607	0	1	0.840372	0	-0.691945	0.00100494	1.97461	0.010602	0.619019	0	A530013C23Rik	3.32238	3.96694	3.16209	18.5211	29.5831	26.7995	17.3985	20.9627	16.8218	13.5104
1	A530064D06Rik	3	2.662	3.07804e-12	10.7979	1.5924e-11	6.32908	1	3.13762	0.904374	14.1646	6.84492e-15	8.80073	1	2.92906	3.17435e-14	12.5365	2.90705e-13	7.61615	1	0.475619	0.186279	0.286307	0.517241	1.39051	0	-0.208559	0.561577	0	1	0.865401	0	0.267061	0.45744	0.188493	0.647898	1.20335	0	A530064D06Rik	37.5705	7.16462	27.6019	165.922	156.825	135.218	182.993	220.201	233.633	171.12
1	A830080D01Rik	3	1.11061	1.80473e-11	10.0635	8.63945e-11	2.15936	1	1.16811	5.91445e-09	11.0069	9.84157e-12	2.24717	1	1.06319	1.17067e-10	9.13269	7.36735e-10	2.08955	1	0.0574939	0.731721	0.0454356	0.900667	1.04066	0	-0.104906	0.528039	0	1	0.929865	0	-0.0474119	0.777154	0.0547857	0.881484	0.967671	0	A830080D01Rik	13.6966	12.6399	12.4673	27.4743	26.5566	29.7822	30.4746	26.7599	29.9341	23.9605
1	AA467197	3	3.78872	1.08229e-08	7.41493	3.84652e-08	13.8204	1	4.02147	0.133793	8.04869	8.93947e-09	16.2399	1	3.69226	2.16484e-08	6.9843	1.03681e-07	12.9265	1	0.232725	0.695082	0.0544884	0.882087	1.17505	0	-0.329198	0.579361	0	1	0.795979	0	-0.0964722	0.871204	0.0288816	0.935661	0.935317	0	AA467197	8.15493	0.286585	4.52589	61.2504	65.6029	52.5596	60.6586	69.2881	80.8771	48.6674
1	Abca13	3	4.75655	1.70653e-17	15.8419	1.43898e-16	27.0311	1	4.03685	0.254458	12.2293	5.89739e-13	16.4139	1	3.17685	1.04171e-09	8.23193	5.86233e-09	9.04332	1	-0.719684	0.132978	0.356515	0.440033	0.607231	0	-0.85992	0.0739194	0	1	0.550983	0	-1.5796	0.00121407	1.91403	0.0121891	0.334575	0	Abca13	3.38804	0.588253	2.7276	63.5943	88.792	29.2851	37.6664	31.0266	41.6139	11.4951
1	Abr	3	2.84413	8.34897e-40	37.3971	4.0079e-38	7.18074	1	2.75962	2.14036e-08	35.3929	4.04644e-36	6.77217	1	2.66032	1.52482e-35	33.0909	8.11222e-34	6.32174	1	-0.0845143	0.674453	0.0588454	0.873282	0.943102	0	-0.0992963	0.621529	0	1	0.933488	0	-0.183811	0.360894	0.24864	0.564105	0.880375	0	Abr	85.5283	79.5499	85.473	464.642	673.038	661.582	480.329	684.719	531.871	486.151
1	Abtb2	3	2.91737	4.795e-40	37.6298	2.34546e-38	7.55469	1	2.49162	5.26464e-06	28.3772	4.19605e-29	5.62409	1	2.26896	5.17815e-26	23.8632	1.37035e-24	4.81975	1	-0.425745	0.0385217	0.634411	0.232054	0.744454	0	-0.222658	0.279895	0	1	0.856985	0	-0.648402	0.00167788	1.81267	0.0153933	0.637986	0	Abtb2	22.2455	12.5192	20.5174	138.678	139.774	139.421	99.9232	90.5754	120.544	72.6279
1	Acap1	3	1.79878	1.80731e-17	15.8184	1.51899e-16	3.47926	1	1.78567	7.28004e-28	15.5122	3.07471e-16	3.4478	1	1.5468	1.80107e-13	11.815	1.53121e-12	2.92167	1	-0.0131058	0.94967	0.00627989	0.985644	0.990957	0	-0.238873	0.246353	0	1	0.847407	0	-0.251978	0.221338	0.376699	0.42005	0.839744	0	Acap1	19.5797	28.749	32.6468	93.8737	107.932	79.9466	98.7972	81.5782	98.8008	66.7684
1	Acsl1	3	2.73235	1.25145e-32	30.4292	3.72226e-31	6.64535	1	1.9729	0.0705577	16.9042	1.24675e-17	3.92556	1	1.88453	2.76546e-17	15.4698	3.38982e-16	3.69234	1	-0.759438	0.000461767	1.81462	0.0153244	0.590726	0	-0.0883648	0.682387	0	1	0.940588	0	-0.847803	9.44768e-05	2.74167	0.00181273	0.55563	0	Acsl1	46.3295	41.0118	45.0899	222.215	386.371	271.565	145.69	210.508	163.774	138.202
1	Acta2	3	4.51234	2.02264e-49	46.7257	1.8807e-47	22.8217	1	3.82351	1.01961e-12	35.5043	3.13081e-36	14.1577	1	3.7087	4.58246e-36	33.597	2.52918e-34	13.0747	1	-0.688795	0.00867231	1.02312	0.0948166	0.620372	0	-0.114802	0.662923	0	1	0.923509	0	-0.803596	0.00222749	1.72375	0.0188907	0.57292	0	Acta2	1.8516	0.889921	2.01553	26.2062	46.7192	36.2901	17.798	27.3164	22.6617	17.7278
1	Actg1	2	1.40815	2.18075e-10	9.02933	9.34697e-10	2.65397	1	1.07471	0.00500965	5.45386	3.51677e-06	2.1063	1	0.93925	1.88583e-05	4.21579	6.08428e-05	1.91753	0	-0.333438	0.12598	0.36699	0.429546	0.793643	0	-0.135462	0.533853	0	1	0.910378	0	-0.468899	0.0315995	0.913109	0.122149	0.722516	0	Actg1	1123.84	629.597	873.34	1829.48	2733.2	2408.79	1865.09	1769.77	1897.97	1674.88
1	Actn1	3	2.49744	4.58286e-17	15.4293	3.72145e-16	5.64683	1	2.18074	4.31784e-05	12.0549	8.81269e-13	4.53387	1	2.03463	3.60578e-12	10.5742	2.66585e-11	4.09719	1	-0.316691	0.261964	0.221153	0.600962	0.802909	0	-0.146106	0.605189	0	1	0.903686	0	-0.462797	0.101575	0.585766	0.259558	0.725578	0	Actn1	21.7596	9.03496	25.5622	83.1529	132.186	103.085	77.149	88.3029	90.2062	62.0285
1	Adam17	3	1.68349	5.54306e-16	14.384	4.13068e-15	3.21204	1	1.75405	0.00681231	15.4168	3.83028e-16	3.37305	1	1.70745	2.23299e-16	14.5974	2.52705e-15	3.26583	1	0.070562	0.727497	0.0464442	0.898578	1.05013	0	-0.0466048	0.817999	0	1	0.968212	0	0.0239572	0.905955	0.0197767	0.955484	1.01674	0	Adam17	151.135	105.644	129.742	390.212	441.701	409.675	374.993	527.962	400.933	342.053
1	Adam8	3	3.66112	4.12349e-32	29.9357	1.15963e-30	12.6505	1	2.91761	0.0483176	20.3715	4.2509e-21	7.55592	1	2.38325	5.19776e-16	14.2468	5.66485e-15	5.2171	1	-0.743514	0.00813545	1.03732	0.0917661	0.597283	0	-0.534357	0.0566044	0	1	0.690466	0	-1.27787	6.7495e-06	3.65669	0.000220448	0.412404	-1	Adam8	68.9427	63.9386	144.382	989.305	1199.99	1318.6	658.272	556.16	880.723	418.151
1	Adamdec1	3	3.70651	2.78793e-07	6.07286	8.45556e-07	13.0548	1	4.42649	0.0239471	7.98816	1.02765e-08	21.5034	1	4.07606	2.22645e-08	6.97292	1.06434e-07	16.8662	1	0.719555	0.264079	0.219796	0.602842	1.64667	0	-0.350317	0.586323	0	1	0.784412	0	0.369246	0.566485	0.134447	0.733758	1.29168	0	Adamdec1	0.0919235	0.135751	0.905178	6.87818	4.22007	3.88661	9.22591	9.60016	5.87663	2.64983
1	Adap2	3	2.0219	3.01404e-19	17.5242	2.99114e-18	4.06119	1	1.88733	3.726e-17	15.3608	4.3572e-16	3.69949	1	1.57631	1.47675e-12	10.9445	1.13622e-11	2.98205	1	-0.134575	0.536834	0.0961627	0.801378	0.910938	0	-0.311007	0.15435	0	1	0.806079	0	-0.445582	0.0413109	0.836753	0.145629	0.734288	0	Adap2	19.5141	12.6248	26.1778	86.5344	66.9244	83.5168	69.4486	62.9808	83.4114	54.6015
1	Adar	3	1.06173	4.84585e-10	8.69833	2.00297e-09	2.08744	1	1.26887	7.90571e-11	12.0306	9.31973e-13	2.40973	1	1.18962	3.47285e-12	10.5892	2.57495e-11	2.28093	1	0.207135	0.220224	0.254179	0.556956	1.15439	0	-0.0792439	0.638945	0	1	0.946554	0	0.127892	0.449166	0.193324	0.640731	1.0927	0	Adar	131.083	113.095	129.247	232.283	259.044	288.242	294.539	316.063	289.314	266.887
1	Adipor1	3	1.54088	2.06094e-13	11.9209	1.19971e-12	2.90973	1	1.31023	0.00368339	8.7678	1.70688e-09	2.47982	1	1.22235	4.29877e-09	7.64696	2.25445e-08	2.33327	1	-0.230648	0.261554	0.221544	0.600422	0.852252	0	-0.0878817	0.668606	0	1	0.940903	0	-0.31853	0.121094	0.537944	0.289772	0.801887	0	Adipor1	118.135	122.749	132.784	307.52	450.013	329.774	258.217	392.169	276.348	266.29
1	Adnp2	2	1.23758	7.10389e-15	13.3243	4.73944e-14	2.35802	1	1.0561	0.0107067	9.80768	1.55711e-10	2.07931	1	0.948624	2.07685e-09	7.94641	1.13133e-08	1.93003	0	-0.181468	0.249559	0.228506	0.590873	0.881805	0	-0.107475	0.495319	0	1	0.928211	0	-0.288943	0.0666727	0.702785	0.198251	0.818501	0	Adnp2	37.0058	36.6979	36.4968	76.2363	96.9764	86.6804	68.4679	84.4536	76.286	65.6861
1	Adora2b	3	2.03439	2.32978e-12	10.9121	1.22432e-11	4.09649	1	1.72498	0.334451	8.03379	9.25155e-09	3.30577	1	1.38171	1.25511e-06	5.31281	4.86625e-06	2.60578	1	-0.309395	0.269557	0.216605	0.607289	0.80698	0	-0.343252	0.221754	0	1	0.788262	0	-0.652646	0.02034	1.03956	0.0912929	0.636113	0	Adora2b	23.9133	8.74838	16.4742	78.6956	53.0706	69.5974	46.747	45.1718	70.5562	35.4555
1	Adrbk2	3	1.60681	1.45794e-15	13.9809	1.04496e-14	3.04577	1	1.62128	0.0125369	14.137	7.29454e-15	3.07648	1	1.62325	7.53776e-16	14.094	8.05354e-15	3.08068	1	0.0144678	0.941893	0.00691976	0.984193	1.01008	0	0.00196968	0.993719	0	1	1.00137	0	0.0164374	0.934539	0.0130673	0.97036	1.01146	0	Adrbk2	25.7649	16.0186	27.0709	66.8605	69.482	73.484	64.654	83.0623	64.2756	60.1625
1	Aff1	3	2.24007	1.80173e-33	31.2451	5.68675e-32	4.72418	1	2.19204	0.0425543	29.965	1.08405e-30	4.5695	1	1.84759	7.17628e-24	21.8034	1.57253e-22	3.59897	1	-0.04803	0.786925	0.0343843	0.92388	0.967256	0	-0.344447	0.0529227	0	1	0.78761	0	-0.392477	0.0274614	0.95476	0.110979	0.76182	0	Aff1	87.2354	89.0826	89.8178	381.105	397.411	478.821	419.089	371.763	425.247	302.492
1	Aff4	3	1.13782	4.33708e-11	9.69816	2.00371e-10	2.20048	1	1.13911	0.309585	9.63327	2.32664e-10	2.20244	1	1.02165	2.97755e-09	7.79798	1.59229e-08	2.03024	1	0.00129002	0.99418	0	1	1.00089	0	-0.117456	0.491251	0	1	0.921812	0	-0.116166	0.496074	0.167007	0.680758	0.922636	0	Aff4	161.365	195.315	177.33	382.334	415.144	377.588	362.716	397.27	416.139	335.708
1	Agpat9	3	3.29079	1.17841e-26	24.6458	2.26067e-25	9.78645	1	2.95429	0.000819167	20.4195	3.80661e-21	7.7505	1	3.01635	3.89672e-23	21.0916	8.0983e-22	8.0912	1	-0.33649	0.234707	0.24006	0.575361	0.791966	0	0.0620606	0.82746	0	1	1.04396	0	-0.274429	0.332007	0.271582	0.535079	0.826777	0	Agpat9	9.06103	4.28369	11.2363	59.7518	106.951	74.1619	45.6937	78.61	66.4793	67.3655
1	Ahr	3	2.46258	2.54136e-16	14.7103	1.94869e-15	5.51201	1	2.24913	0.797433	12.4486	3.5597e-13	4.75397	1	1.78544	1.24421e-09	8.15809	6.94886e-09	3.44723	1	-0.213443	0.454595	0.127374	0.745807	0.862476	0	-0.463678	0.105232	0	1	0.725135	0	-0.67712	0.0181967	1.06943	0.0852259	0.625413	0	Ahr	23.4405	12.9868	19.6001	122.731	56.4808	129.704	75.0423	70.262	121.095	59.4907
1	AI607873	3	2.4167	4.84997e-32	29.8711	1.34561e-30	5.33948	1	2.35827	4.66994e-14	28.5058	3.12032e-29	5.12755	1	2.25889	1.62268e-28	26.2866	5.16903e-27	4.78621	1	-0.0584289	0.764379	0.0376698	0.916917	0.960309	0	-0.0993837	0.610043	0	1	0.933432	0	-0.157813	0.418072	0.211912	0.613886	0.896383	0	AI607873	98.2663	110.607	115.404	520.013	553.511	658.011	451.307	606.109	605.403	438.492
1	Ak2	2	1.34274	0.000177993	3.43319	0.000368814	2.53633	1	1.3547	0.0695397	3.42429	0.000376456	2.55744	1	0.852926	0.016206	1.53118	0.0294319	1.80616	0	0.0119582	0.973414	0.00304974	0.993002	1.00832	0	-0.501762	0.155635	0	1	0.706244	0	-0.489803	0.16567	0.455721	0.35017	0.712122	0	Ak2	64.2808	34.2695	49.7124	170.571	64.6651	140.822	131.778	72.9519	174.426	66.2459
1	Ak4	3	2.66331	1.3486e-08	7.32386	4.744e-08	6.33487	1	2.89523	0.0363996	8.41029	3.88786e-09	7.43961	1	3.15378	3.51722e-11	9.63125	2.33749e-10	8.89982	1	0.231758	0.603615	0.0768083	0.837899	1.17427	0	0.25846	0.5552	0	1	1.1962	0	0.490213	0.266036	0.328049	0.469841	1.40465	0	Ak4	1.62836	0.181001	0.808626	4.61107	7.28922	4.79047	6.32011	6.632	6.64793	6.94182
1	Alas1	3	3.90345	5.04249e-55	52.1974	6.34678e-53	14.9643	1	2.99623	0.266692	33.3957	4.02037e-34	7.97912	1	2.76822	2.57722e-31	28.9884	1.02701e-29	6.81268	1	-0.907215	5.27514e-05	2.44302	0.00360561	0.533213	0	-0.228005	0.306469	0	1	0.853815	0	-1.13522	4.74217e-07	4.55334	2.79679e-05	0.455266	-1	Alas1	34.9966	24.0882	30.4261	362.507	548.14	429.108	204.35	272.376	237.673	156.676
1	Alcam	3	1.44511	7.42528e-13	11.3855	4.11581e-12	2.72283	1	1.21615	0.830824	8.20647	6.21633e-09	2.32326	1	1.02777	2.63446e-07	5.95226	1.11619e-06	2.03886	1	-0.228956	0.246997	0.230766	0.587807	0.853252	0	-0.188381	0.340982	0	1	0.87759	0	-0.417338	0.0350778	0.883046	0.130904	0.748805	0	Alcam	171.542	114.951	159.118	352.747	438.333	422.329	331.043	353.49	350.798	268.566
1	Aldoa	2	0.954959	7.3427e-06	4.73102	1.85774e-05	1.93852	0	1.06559	0.284037	5.68645	2.05851e-06	2.09303	1	1.05233	8.1483e-07	5.48985	3.23705e-06	2.07388	1	0.110632	0.600384	0.077552	0.836465	1.0797	0	-0.0132575	0.950004	0	1	0.990853	0	0.0973746	0.644755	0.100594	0.793243	1.06982	0	Aldoa	456.768	272.768	442.089	721.056	878.287	671.931	742.686	881.035	828.604	742.588
1	Alkbh5	1	1.14016	1.20091e-09	8.32141	4.77082e-09	2.20406	1	0.869413	0.0383709	5.00198	9.9546e-06	1.82692	0	0.942993	4.4822e-07	5.73411	1.84453e-06	1.92251	0	-0.270748	0.14465	0.337308	0.45993	0.82889	0	0.0735792	0.692175	0	1	1.05232	0	-0.197169	0.287764	0.307346	0.492781	0.872261	0	Alkbh5	115.351	108.45	109.08	210.726	297.025	225.965	175.401	241.766	191.064	204.821
1	Amdhd2	3	2.76625	1.12219e-37	35.3359	4.61441e-36	6.80337	1	2.55407	0.553388	30.5673	2.70804e-31	5.87288	1	2.413	9.20457e-30	27.4862	3.26462e-28	5.32581	1	-0.212179	0.295385	0.199476	0.631719	0.863233	0	-0.141061	0.486898	0	1	0.906852	0	-0.353239	0.0816214	0.647926	0.224944	0.782824	0	Amdhd2	15.43	10.0757	13.5777	64.4013	104.308	97.3911	66.8697	86.958	75.8819	63.9319
1	Amn1	3	1.75026	7.20184e-17	15.2388	5.77098e-16	3.36419	1	1.5294	0.00854432	11.7411	1.81508e-12	2.88667	1	1.49514	9.15762e-13	11.1418	7.21494e-12	2.81892	1	-0.220821	0.283818	0.205613	0.622855	0.858077	0	-0.0342582	0.872127	0	1	0.976534	0	-0.255079	0.214937	0.384588	0.412488	0.837941	0	Amn1	4.43859	4.05744	4.62244	11.4508	17.3918	15.3657	11.5142	13.2176	13.1857	12.4281
1	Ankrd12	3	2.46578	1.35193e-32	30.3982	3.99806e-31	5.52426	1	2.26351	1.03888e-10	25.9918	1.019e-26	4.80157	1	2.13111	2.47789e-25	23.2102	6.16247e-24	4.38056	1	-0.202274	0.304024	0.194485	0.639021	0.869179	0	-0.132392	0.501127	0	1	0.912318	0	-0.334666	0.0892218	0.622282	0.238626	0.792968	0	Ankrd12	59.2119	72.2797	63.0487	282.351	433.389	358.969	286.439	348.899	298.79	247.442
1	Ankrd33b	3	2.73776	9.51882e-31	28.6226	2.38456e-29	6.67033	1	2.53305	0.279654	24.8776	1.32541e-25	5.78796	1	2.33236	1.90019e-23	21.395	4.02708e-22	5.03628	1	-0.204703	0.358125	0.166563	0.681454	0.867717	0	-0.200697	0.367607	0	1	0.87013	0	-0.4054	0.0690976	0.692987	0.202774	0.755027	0	Ankrd33b	157.268	169.447	132.759	802.595	1187.93	1074.33	765.932	1084.35	809.175	625.137
1	Ankrd37	3	1.67211	4.15624e-11	9.71588	1.92361e-10	3.1868	1	1.61612	4.02822e-28	9.05827	8.74446e-10	3.0655	1	1.50101	2.69296e-09	7.83958	1.44685e-08	2.83041	1	-0.055985	0.825367	0.0259032	0.9421	0.961937	0	-0.115098	0.644398	0	1	0.92332	0	-0.171082	0.492631	0.168992	0.677655	0.888176	0	Ankrd37	8.28625	3.3636	6.15521	19.1744	21.143	16.4955	17.1805	19.9424	17.5564	15.6378
1	Ankrd55	3	4.58091	1.78525e-14	12.9411	1.14515e-13	23.9327	1	4.17953	6.10625e-06	11.0767	8.38074e-12	18.1203	1	2.71696	1.33163e-06	5.28857	5.14556e-06	6.57486	1	-0.401391	0.429279	0.138136	0.727553	0.757128	0	-1.46176	0.00550399	0.023752	0.946778	0.36305	0	-1.8631	0.000447822	2.23335	0.0058432	0.274885	-1	Ankrd55	0.170715	0.588253	0.482762	12.2578	6.35142	11.2079	7.51876	2.82903	12.194	2.12733
1	Ankrd66	3	3.98962	6.05439e-40	37.5326	2.93368e-38	15.8853	1	3.42565	4.32421e-05	28.3884	4.08911e-29	10.7455	1	3.28896	1.54765e-28	26.3045	4.96064e-27	9.77405	1	-0.56387	0.0311269	0.68232	0.207817	0.676485	0	-0.13665	0.620703	0	1	0.909629	0	-0.700518	0.00800636	1.32091	0.0477631	0.615351	0	Ankrd66	0.564673	0.588253	0.748281	8.60733	12.5323	9.26458	5.8116	6.58562	8.15382	5.22503
1	Anxa11	3	3.09178	5.16643e-37	34.6864	2.05879e-35	8.5255	1	2.63972	0.978047	26.2915	5.11142e-27	6.23213	1	2.56494	4.40739e-27	24.8996	1.26007e-25	5.91729	1	-0.452058	0.0446441	0.597361	0.25272	0.730999	0	-0.0747868	0.739309	0	1	0.949482	0	-0.526845	0.0193585	1.0538	0.0883491	0.694071	0	Anxa11	126.487	97.3182	125.723	779.347	1319.77	880.949	596.452	862.53	719.483	606.476
1	Anxa2	3	1.64177	8.77007e-10	8.45135	3.53716e-09	3.12048	1	1.4203	0.592004	6.43948	3.63509e-07	2.67641	1	1.4124	1.11324e-07	6.30928	4.90597e-07	2.66179	1	-0.22147	0.396635	0.151914	0.704833	0.857691	0	-0.00790022	0.975918	0	1	0.994539	0	-0.22937	0.38001	0.235466	0.58148	0.853007	0	Anxa2	409.02	168.09	356.87	907.996	1177.49	829.067	733.787	908.908	857.106	752.852
1	Ap1m2	3	2.47074	1.53383e-11	10.1313	7.39059e-11	5.5433	1	2.2699	7.32365e-08	8.61974	2.40026e-09	4.82289	1	2.35574	1.02034e-10	9.19025	6.45279e-10	5.11855	1	-0.200801	0.565627	0.0880157	0.816553	0.870067	0	0.0857995	0.81833	0	1	1.06128	0	-0.115004	0.736819	0.0675257	0.856001	0.92338	0	Ap1m2	0.853576	1.37259	1.37587	3.95783	7.11871	8.94823	4.54031	8.16246	4.73803	5.67289
1	Ap3s1	3	1.92889	9.07584e-21	18.9841	1.03734e-19	3.80763	1	1.48446	5.28376e-12	11.6276	2.35748e-12	2.79813	1	1.33087	5.88398e-11	9.41991	3.80267e-10	2.51554	1	-0.44442	0.0265832	0.723779	0.188895	0.73488	0	-0.153586	0.443521	0	1	0.899013	0	-0.598006	0.00288787	1.64438	0.022679	0.660667	0	Ap3s1	35.4431	24.42	28.5433	94.45	143.269	98.9729	70.1024	95.1668	82.1993	65.5368
1	Apba3	2	1.21351	3.0451e-12	10.8017	1.57853e-11	2.31901	1	1.12178	3.38284e-13	9.23323	5.84474e-10	2.17615	1	0.889387	3.10008e-07	5.88672	1.29801e-06	1.85239	0	-0.0917225	0.597935	0.0780034	0.835597	0.938402	0	-0.232365	0.184149	0	1	0.851238	0	-0.324086	0.0631908	0.716074	0.192276	0.798804	0	Apba3	10.3874	9.62322	10.6328	25.0535	22.2087	23.8168	21.1034	19.8496	25.7102	17.6904
1	Apbb1ip	3	1.36014	1.02027e-12	11.2538	5.57449e-12	2.56709	1	1.16382	1.5555e-05	8.3561	4.40452e-09	2.24049	1	1.02929	5.55928e-08	6.59767	2.52541e-07	2.04101	1	-0.196319	0.295526	0.199449	0.631758	0.872775	0	-0.13453	0.473563	0	1	0.910966	0	-0.330849	0.0781263	0.660479	0.218535	0.795069	0	Apbb1ip	141.917	181.695	140.013	323.928	448.479	417.765	349.168	362.534	327.034	310.926
1	Arap2	3	1.74708	5.70307e-10	8.6295	2.34695e-09	3.35678	1	1.40191	0.00101967	5.74491	1.79923e-06	2.64252	1	1.22295	1.09442e-05	4.43727	3.65366e-05	2.33424	1	-0.345158	0.208406	0.266378	0.541529	0.787222	0	-0.178958	0.514825	0	1	0.883341	0	-0.524116	0.056617	0.748145	0.178589	0.695385	0	Arap2	45.9749	53.9232	50.9434	176.373	109.04	220.949	149.976	76.8477	171.708	134.321
1	Arap3	3	2.44271	1.80533e-28	26.4208	3.79486e-27	5.43661	1	2.57665	1.83525e-07	28.9754	1.05831e-29	5.96551	1	2.25197	9.40217e-25	22.6465	2.25674e-23	4.76332	1	0.133934	0.523246	0.101239	0.792064	1.09728	0	-0.324671	0.122012	0	1	0.79848	0	-0.190736	0.363751	0.24666	0.566683	0.876159	0	Arap3	20.6959	20.3174	32.9485	131.877	152.733	117.638	152.736	139.921	148.715	93.0428
1	Arf2	3	1.83017	6.59918e-15	13.354	4.42561e-14	3.55579	1	1.63987	0.112927	10.8495	1.41402e-11	3.11637	1	1.45945	3.40543e-10	8.68989	2.04227e-09	2.75004	1	-0.190303	0.403806	0.148239	0.710822	0.876422	0	-0.180414	0.428882	0	1	0.88245	0	-0.370717	0.104245	0.579629	0.263251	0.773398	0	Arf2	101.326	48.9608	80.2471	305.099	250.689	264.018	215.465	220.247	282.776	186.011
1	Arfgap3	3	1.40006	2.50342e-18	16.6408	2.28653e-17	2.63912	1	1.17259	1.85217e-06	11.803	1.57406e-12	2.25416	1	1.14788	6.82975e-13	11.2638	5.44744e-12	2.21588	1	-0.227457	0.152807	0.327239	0.470718	0.854139	0	-0.0247056	0.877936	0	1	0.983021	0	-0.252162	0.112635	0.558962	0.276082	0.839637	0	Arfgap3	19.0807	15.1588	16.5105	45.8417	45.142	42.9786	33.9615	40.5804	39.9243	37.4709
1	Arfgef2	3	2.40017	1.71645e-26	24.4888	3.2446e-25	5.27865	1	2.20142	3.33253e-31	20.8924	1.28102e-21	4.59932	1	2.05712	2.43535e-20	18.4071	3.91644e-19	4.16155	1	-0.198749	0.353815	0.168793	0.677965	0.871306	0	-0.144297	0.500702	0	1	0.90482	0	-0.343045	0.109706	0.565146	0.272178	0.788375	0	Arfgef2	66.3425	76.4729	77.266	298.528	449.118	414.15	284.877	427.926	299.524	283.943
1	Arg2	3	5.84466	4.35752e-17	15.4501	3.54759e-16	57.4669	1	5.48437	0.000784773	14.0278	9.37972e-15	44.7673	1	5.09861	3.15256e-14	12.5388	2.89222e-13	34.2637	1	-0.360292	0.524152	0.101051	0.792408	0.779007	0	-0.38576	0.495372	0	1	0.765375	0	-0.746052	0.189007	0.420342	0.379891	0.596233	0	Arg2	8.04988	0.482669	9.90868	309.633	420.089	331.085	236.568	312.91	276.899	153.989
1	Arhgap25	1	1.02177	6.61873e-07	5.71914	1.90922e-06	2.0304	1	0.907927	0.686549	4.55581	2.78092e-05	1.87635	0	0.762383	0.000195158	3.27693	0.000528529	1.69629	0	-0.113839	0.576664	0.0843808	0.823416	0.924126	0	-0.145542	0.475258	0	1	0.90404	0	-0.259381	0.203317	0.400244	0.397884	0.835446	0	Arhgap25	72.7247	79.1276	95.2368	139.101	228.353	134.269	153.898	166.31	143.463	143.502
1	Arhgap27	3	1.2388	2.65371e-09	7.99472	1.01223e-08	2.36002	1	1.23274	3.05678e-08	7.84433	1.43111e-08	2.35013	1	1.1925	9.70196e-09	7.31455	4.84675e-08	2.28549	1	-0.00605877	0.977339	0.0024423	0.994392	0.995809	0	-0.0402338	0.846585	0	1	0.972497	0	-0.0462924	0.822764	0.041861	0.908111	0.968422	0	Arhgap27	20.7485	12.4438	20.0829	32.0853	45.3551	48.4018	46.2749	42.1572	36.8391	41.1284
1	Arid3a	3	2.28811	6.61283e-25	22.968	1.07651e-23	4.88416	1	2.03034	0.0536843	18.4312	3.70517e-19	4.08501	1	1.78739	2.7533e-16	14.5112	3.08209e-15	3.4519	1	-0.257772	0.224523	0.24967	0.562768	0.836379	0	-0.242944	0.252526	0	1	0.845019	0	-0.500716	0.0185255	1.06564	0.0859721	0.706756	0	Arid3a	51.1358	40.8006	50.0141	211.725	310.282	171.372	192.4	204.015	183.534	142.121
1	Arid3b	3	1.33651	1.62369e-15	13.9362	1.15813e-14	2.5254	1	1.18669	4.94591e-22	11.0555	8.80057e-12	2.2763	1	1.12941	1.44809e-11	9.99809	1.00442e-10	2.18769	1	-0.149817	0.367581	0.161953	0.688728	0.901365	0	-0.0572748	0.733107	0	1	0.961078	0	-0.207092	0.213372	0.386549	0.41063	0.866282	0	Arid3b	16.021	18.2057	19.8656	41.5765	52.9854	42.0748	40.4269	40.4413	42.275	37.8814
1	Arid4b	3	1.60333	7.73308e-18	16.1698	6.76383e-17	3.03843	1	1.42261	6.94734e-07	12.8665	1.35992e-13	2.68071	1	1.28195	4.11154e-12	10.5203	3.01815e-11	2.43168	1	-0.180711	0.321359	0.184976	0.653167	0.882268	0	-0.140658	0.44036	0	1	0.907106	0	-0.321369	0.0779934	0.660894	0.218326	0.80031	0	Arid4b	67.6689	78.1019	68.166	182.214	250.86	216.972	174.166	206.566	192.79	152.272
1	Arid5b	3	2.58233	2.55012e-36	34.0046	9.89466e-35	5.98906	1	2.2272	0.0329984	25.9958	1.00979e-26	4.68224	1	2.06779	1.02306e-24	22.6125	2.44062e-23	4.19243	1	-0.355127	0.0672453	0.506624	0.311441	0.781801	0	-0.159412	0.411154	0	1	0.89539	0	-0.514539	0.00809605	1.31755	0.0481333	0.700017	0	Arid5b	51.1226	42.8218	40.9261	226.288	313.436	268.085	190.185	244.642	196.757	154.549
1	Arih2	2	1.40821	2.48622e-21	19.5273	2.96993e-20	2.65408	1	1.19821	4.26184e-20	14.3075	4.92613e-15	2.29455	1	0.98937	1.95467e-11	9.87332	1.33869e-10	1.98532	0	-0.209995	0.151417	0.328741	0.469093	0.86454	0	-0.208835	0.154292	0	1	0.865236	0	-0.418829	0.00428104	1.5155	0.0305142	0.748031	0	Arih2	44.1758	44.2396	43.5813	112.011	124.854	113.48	95.4918	104.164	103.245	81.0999
1	Arl2bp	1	1.03491	3.28782e-09	7.90569	1.24253e-08	2.04898	1	0.872077	1.7274e-14	5.69428	2.02173e-06	1.8303	0	0.892315	3.19925e-07	5.87357	1.3379e-06	1.85615	0	-0.162825	0.350748	0.169986	0.676106	0.893274	0	0.0202365	0.910149	0	1	1.01413	0	-0.142588	0.413148	0.215022	0.609506	0.905892	0	Arl2bp	25.6598	25.1893	28.0605	47.3403	66.1571	48.221	46.6381	51.5255	46.3152	55.236
1	Arl4c	2	1.21708	0.000216761	3.35212	0.000444505	2.32475	1	1.22655	1.212e-05	3.33654	0.000460742	2.34006	1	0.815588	0.012524	1.63142	0.0233659	1.76002	0	0.0094673	0.977174	0.0024423	0.994392	1.00658	0	-0.410951	0.206455	0	1	0.752128	0	-0.401483	0.217061	0.382171	0.41479	0.75708	0	Arl4c	91.3983	29.7294	67.0556	172.531	95.7402	169.248	131.269	106.761	202.34	99.7607
1	Arl5b	3	1.91214	7.3198e-24	21.9656	1.08234e-22	3.76367	1	1.87097	0.44867	21.0087	9.80192e-22	3.65778	1	1.80778	1.2972e-21	19.6265	2.36314e-20	3.50104	1	-0.0411727	0.824506	0.0259038	0.942098	0.971865	0	-0.0631811	0.733156	0	1	0.957151	0	-0.104354	0.572535	0.131838	0.73818	0.930222	0	Arl5b	15.4957	15.6566	15.4001	54.4106	58.0153	62.8184	49.0717	59.5024	61.7413	39.6729
1	Arl5c	3	1.62434	3.49688e-09	7.88177	1.31289e-08	3.083	1	1.36999	0.000939549	5.71972	1.90669e-06	2.58468	1	1.71079	5.28092e-10	8.50908	3.09684e-09	3.2734	1	-0.25433	0.348441	0.170957	0.674594	0.838376	0	0.340775	0.208259	0	1	1.26644	0	0.0864434	0.750097	0.0627771	0.865412	1.06175	0	Arl5c	9.96714	8.14504	11.6346	27.359	32.908	31.4996	18.016	40.3949	18.6216	30.2305
1	Arl8a	3	1.42725	5.00611e-17	15.3919	4.05558e-16	2.68933	1	1.39114	0.007362	14.5858	2.59549e-15	2.62286	1	1.35898	1.25261e-15	13.8841	1.30588e-14	2.56504	1	-0.03611	0.829969	0.0249195	0.944236	0.975281	0	-0.0321585	0.847848	0	1	0.977956	0	-0.0682685	0.68371	0.0862609	0.819859	0.953782	0	Arl8a	48.9165	50.6652	57.3521	127.88	160.533	133.681	118.484	151.701	141.517	122.825
1	Armcx2	1	1.21303	4.42249e-06	4.93831	1.15264e-05	2.31824	1	0.933941	0.324813	3.03546	0.000921595	1.91049	0	0.93831	0.000389364	3.00144	0.000996684	1.91628	0	-0.279006	0.295066	0.199677	0.631427	0.824159	0	0.00436633	0.992211	0	1	1.00303	0	-0.27464	0.30126	0.296456	0.505294	0.826657	0	Armcx2	2.5082	4.46469	4.5621	9.37584	7.20396	10.1684	6.97392	8.0697	7.01522	8.77058
1	Arrdc4	3	3.56388	6.87349e-46	43.2983	5.0313e-44	11.8259	1	3.18346	0.378104	35.7024	1.98435e-36	9.08481	1	2.79973	8.64081e-31	28.4795	3.31531e-29	6.96309	1	-0.38042	0.0940697	0.432619	0.369301	0.768214	0	-0.383723	0.0916269	0	1	0.766457	0	-0.764143	0.000815809	2.04499	0.00901597	0.588803	0	Arrdc4	23.7031	14.827	20.3001	202.618	244.849	248.517	157.458	162.229	214.938	94.7596
1	Ascc3	3	1.12435	3.59446e-10	8.82158	1.50807e-09	2.18004	1	1.13476	0.150242	8.89031	1.28733e-09	2.19582	1	1.00854	1.72428e-08	7.07785	8.35899e-08	2.01187	1	0.0104054	0.95364	0.00571938	0.986917	1.00724	0	-0.126223	0.476802	0	1	0.916227	0	-0.115818	0.513829	0.157528	0.69578	0.922859	0	Ascc3	137.176	130.336	139.458	299.028	251.798	336.417	305.436	276.503	311.682	238.634
1	Asns	3	3.30287	3.30311e-31	29.0694	8.52285e-30	9.86876	1	2.88698	0.995408	22.7596	1.73944e-23	7.39723	1	2.58564	2.03851e-20	18.4811	3.3029e-19	6.00282	1	-0.415831	0.108683	0.400183	0.397939	0.749588	0	-0.301267	0.247793	0	1	0.811539	0	-0.717094	0.00589058	1.41533	0.0384303	0.608322	0	Asns	1.57583	0.70892	1.90691	14.0253	15.2178	12.4281	10.6425	10.9451	9.6597	7.80022
1	Asprv1	3	5.81732	8.94731e-18	16.1098	7.76663e-17	56.3881	1	5.51394	2.48585e-10	14.8352	1.46165e-15	45.6943	1	5.31737	9.34298e-16	14.0048	9.89014e-15	39.8738	1	-0.303382	0.582552	0.0832591	0.825545	0.810351	0	-0.19657	0.72161	0	1	0.872623	0	-0.499952	0.365765	0.244917	0.568962	0.707131	0	Asprv1	20.1838	1.28209	18.2846	691.122	1030.46	520.85	504.265	792.129	520.779	421.548
1	Atat1	2	1.12844	9.22134e-08	6.53243	2.93474e-07	2.18623	1	1.10945	0.121018	6.27382	5.32324e-07	2.15764	1	0.966726	4.61533e-06	4.78671	1.63413e-05	1.9544	0	-0.0189905	0.945136	0.00657346	0.984978	0.986923	0	-0.142684	0.504797	0	1	0.905832	0	-0.161672	0.4585	0.187845	0.648866	0.893989	0	Atat1	3.66381	3.92169	3.60864	8.4152	8.14176	7.90879	8.20888	8.57985	7.38251	7.68825
1	Atf1	2	1.4271	5.91712e-20	18.2045	6.24444e-19	2.68906	1	1.18973	7.088e-13	12.8355	1.46037e-13	2.2811	1	0.986614	1.86664e-10	8.93845	1.15225e-09	1.98153	0	-0.237363	0.122205	0.372325	0.424302	0.848294	0	-0.203112	0.187388	0	1	0.868675	0	-0.440475	0.00422394	1.52043	0.0301697	0.736892	0	Atf1	42.2717	42.9576	45.9951	112.587	127.242	113.073	99.1604	90.2508	109.893	80.6147
1	Atf2	3	1.32746	7.17421e-16	14.276	5.2965e-15	2.50961	1	1.15163	0.801522	10.8578	1.38726e-11	2.22165	1	1.07765	4.65552e-11	9.51697	3.04111e-10	2.1106	1	-0.17583	0.278656	0.209206	0.617723	0.885258	0	-0.0739754	0.64872	0	1	0.950017	0	-0.249805	0.123758	0.533402	0.292818	0.84101	0	Atf2	59.6978	62.0833	58.3538	133.875	175.581	142.629	120.881	143.678	135.677	116.705
1	Atf4	3	1.36048	8.30914e-17	15.1783	6.63253e-16	2.5677	1	1.29841	0.16818	13.8193	1.51603e-14	2.45958	1	1.12464	4.59536e-12	10.475	3.34948e-11	2.18048	1	-0.0620689	0.699845	0.0533874	0.884326	0.957889	0	-0.173764	0.280187	0	1	0.886527	0	-0.235833	0.142798	0.49725	0.318237	0.849195	0	Atf4	74.5106	71.9328	84.5436	198.968	189.733	204.454	180.704	192.189	195.288	163.207
1	Atf7ip	3	1.76871	1.59963e-19	17.7892	1.62498e-18	3.40748	1	1.40949	0.331418	11.6124	2.44128e-12	2.65643	1	1.24452	1.14572e-10	9.14151	7.21915e-10	2.36939	1	-0.359215	0.0592988	0.534623	0.291996	0.779589	0	-0.16497	0.386313	0	1	0.891947	0	-0.524184	0.00599772	1.41051	0.0388591	0.695352	0	Atf7ip	96.0338	100.124	95.4782	243.272	396.261	354.269	267.479	268.99	238.26	221.131
1	Atg16l2	3	1.6177	6.92635e-14	12.3729	4.23751e-13	3.06886	1	1.44771	5.06907e-42	9.983	1.03992e-10	2.72775	1	1.47007	8.76854e-12	10.2092	6.17748e-11	2.77036	1	-0.169981	0.427048	0.138578	0.726812	0.888854	0	0.0223624	0.920732	0	1	1.01562	0	-0.147619	0.489242	0.170598	0.675153	0.902739	0	Atg16l2	7.4852	9.77405	9.45006	27.1285	28.9437	25.8956	19.7958	30.702	22.4414	18.5862
1	Atg2a	3	1.61043	1.31719e-17	15.9494	1.12353e-16	3.05344	1	1.22175	1.73769e-15	9.4565	3.4954e-10	2.3323	1	1.16105	5.04031e-10	8.52835	2.96248e-09	2.2362	1	-0.388672	0.0355068	0.651869	0.222911	0.763832	0	-0.0607004	0.742603	0	1	0.958799	0	-0.449373	0.0150641	1.12765	0.0745335	0.732361	0	Atg2a	35.7583	35.5064	34.9399	82.4613	108.315	133.591	71.2647	97.4393	79.0774	81.6597
1	Atg7	3	1.48401	6.90635e-14	12.3739	4.22778e-13	2.79725	1	1.27331	0.218937	9.24412	5.70001e-10	2.41716	1	1.03897	1.19351e-07	6.2807	5.23957e-07	2.05476	1	-0.210697	0.278453	0.209352	0.617516	0.86412	0	-0.234338	0.228353	0	1	0.850075	0	-0.445034	0.0222782	1.01461	0.096692	0.734567	0	Atg7	84.1363	63.9084	77.4591	171.839	231.081	227.954	172.278	199.331	173.544	133.462
1	Atn1	3	1.7963	1.62438e-24	22.5925	2.55568e-23	3.47328	1	1.4834	0.00123777	15.645	2.26471e-16	2.79606	1	1.45561	8.06526e-17	15.0197	9.55701e-16	2.74273	1	-0.312884	0.0687391	0.501362	0.315238	0.805031	0	-0.0277816	0.875566	0	1	0.980928	0	-0.340666	0.0477704	0.796938	0.159611	0.789677	0	Atn1	12.1602	11.6595	13.4449	33.9682	46.7192	48.8537	35.3055	32.4643	36.4351	34.112
1	Atp11b	3	1.74841	1.09829e-19	17.9473	1.12903e-18	3.35988	1	1.58032	0.00202522	14.8017	1.57854e-15	2.99035	1	1.43385	5.91653e-14	12.2764	5.29155e-13	2.70167	1	-0.16809	0.369712	0.161336	0.689706	0.89002	0	-0.146463	0.434574	0	1	0.903462	0	-0.314554	0.0934475	0.608553	0.24629	0.8041	0	Atp11b	114.97	86.4732	101.259	319.201	407.301	290.592	286.33	307.159	311.755	248.375
1	Atp2b1	3	1.26084	6.70727e-11	9.51767	3.03622e-10	2.39635	1	1.20104	1.09453e-09	8.61974	2.40026e-09	2.29905	1	1.12486	5.19586e-09	7.57013	2.69074e-08	2.1808	1	-0.0597989	0.753341	0.0405079	0.910945	0.959398	0	-0.0761771	0.689	0	1	0.948568	0	-0.135976	0.474956	0.178857	0.662435	0.910054	0	Atp2b1	474.102	476.078	410.722	1141.66	1049.52	1069.99	997.089	937.662	1193.98	807.192
1	Atp2b4	3	1.24426	3.3894e-08	6.94442	1.13652e-07	2.36897	1	1.04977	3.1593e-09	5.02579	9.42342e-06	2.0702	1	1.01924	5.72088e-06	4.70216	1.98538e-05	2.02685	1	-0.19448	0.384697	0.155206	0.699511	0.873888	0	-0.0305229	0.892809	0	1	0.979065	0	-0.225003	0.314041	0.286005	0.517601	0.855594	0	Atp2b4	19.0544	9.15563	15.5208	29.0113	34.9541	39.7247	31.0921	31.073	28.4282	30.8277
1	Atp6ap2	3	2.00726	2.42674e-22	20.5097	3.09215e-21	4.02017	1	1.73598	0.16029	15.6288	2.35055e-16	3.33105	1	1.60054	4.20974e-15	13.382	4.14983e-14	3.03256	1	-0.271279	0.17343	0.300552	0.50055	0.828585	0	-0.13544	0.49668	0	1	0.910392	0	-0.406719	0.041439	0.836625	0.145672	0.754337	0	Atp6ap2	102.626	69.972	90.904	312.438	386.755	360.234	252.114	327.055	298.68	221.093
1	Atp6v0d1	3	1.60031	6.48713e-16	14.3176	4.81335e-15	3.03208	1	1.34693	0.00301188	10.3318	4.65831e-11	2.5437	1	1.20599	7.90693e-10	8.34523	4.51618e-09	2.30695	1	-0.253373	0.190982	0.283236	0.520911	0.838933	0	-0.140942	0.466927	0	1	0.906927	0	-0.394315	0.0419907	0.833683	0.146662	0.76085	0	Atp6v0d1	79.4745	60.5297	73.1746	177.757	239.393	229.31	151.973	210.09	180.302	143.576
1	Atp6v0d2	3	6.3451	1.09269e-60	57.7471	1.7901e-58	81.2955	1	6.23365	0.0176133	56.2857	5.17978e-57	75.2514	1	5.81895	2.97445e-53	50.3702	4.26379e-51	56.4517	1	-0.111643	0.701697	0.0526929	0.885742	0.925533	0	-0.414652	0.157043	0	1	0.7502	0	-0.526292	0.0721781	0.681998	0.207971	0.694337	0	Atp6v0d2	0.275771	0.226251	0.325864	20.3271	24.7237	23.2744	20.4496	16.7423	26.0041	8.2854
1	Atp6v0e	2	1.20953	3.87303e-12	10.7026	1.98334e-11	2.31262	1	1.02985	0.0336413	7.85738	1.38874e-08	2.04181	1	0.874266	4.50372e-07	5.73255	1.85117e-06	1.83308	0	-0.179681	0.29715	0.198596	0.633	0.882898	0	-0.155576	0.366755	0	1	0.897774	0	-0.335258	0.0518504	0.773816	0.168339	0.792643	0	Atp6v0e	68.877	60.7711	61.1297	127.803	170.892	142.539	120.663	144.605	124.327	98.4171
1	Atp6v1a	3	1.9638	4.08257e-24	22.2072	6.20562e-23	3.90089	1	1.90602	0.0796959	20.9326	1.16775e-21	3.74773	1	1.68476	1.84789e-18	16.5958	2.53618e-17	3.21486	1	-0.0577861	0.757641	0.0393394	0.913399	0.960737	0	-0.221259	0.237417	0	1	0.857817	0	-0.279045	0.136327	0.507794	0.310604	0.824136	0	Atp6v1a	180.564	157.275	174.494	626.836	703.644	668.135	552.937	684.765	682.46	445.359
1	Atp6v1b2	2	1.17315	7.93125e-10	8.49348	3.21014e-09	2.25504	1	1.07945	0.753418	7.21328	6.11949e-08	2.11323	1	0.807578	2.04927e-05	4.18159	6.5828e-05	1.75027	0	-0.0937031	0.619093	0.0729289	0.845417	0.937114	0	-0.271868	0.149467	0	1	0.828247	0	-0.365571	0.0527171	0.768798	0.170295	0.776162	0	Atp6v1b2	277.885	206.356	244.012	504.835	604.621	532.827	483.452	510.339	545.204	351.495
1	Atp6v1c1	3	1.97358	1.75239e-25	23.5237	2.99443e-24	3.92743	1	1.90542	3.53594e-05	21.9706	1.07004e-22	3.74617	1	1.75093	1.18032e-20	18.706	1.96803e-19	3.36576	1	-0.068166	0.709599	0.0505878	0.890045	0.95385	0	-0.154481	0.398255	0	1	0.898455	0	-0.222647	0.223511	0.373914	0.422752	0.856991	0	Atp6v1c1	52.6459	45.2653	51.0038	176.22	203.714	204.996	158.402	205.406	194.149	135.963
1	Atp6v1d	3	2.27658	4.01732e-28	26.0804	8.30916e-27	4.84527	1	1.94843	7.39085e-09	19.5449	2.85141e-20	3.85953	1	1.73958	1.35889e-17	15.761	1.73364e-16	3.33937	1	-0.328146	0.0981228	0.423685	0.376977	0.796559	0	-0.208844	0.292973	0	1	0.86523	0	-0.53699	0.00690478	1.36828	0.0428271	0.689207	0	Atp6v1d	27.5377	19.1409	24.7415	90.838	135	120.349	80.309	101.613	93.8424	64.4544
1	Atp6v1e1	3	2.03954	1.25107e-21	19.8179	1.52089e-20	4.11114	1	1.68719	0.0259366	13.9249	1.18868e-14	3.22029	1	1.48157	1.72097e-12	10.8815	1.31377e-11	2.79252	1	-0.352346	0.0871186	0.451561	0.35354	0.783309	0	-0.205618	0.317984	0	1	0.867167	0	-0.557965	0.00684967	1.37098	0.0425619	0.67926	0	Atp6v1e1	80.8139	68.7351	73.8625	261.255	329.549	327.74	202.462	278.776	238.297	158.915
1	Atp6v1g1	3	1.79446	1.59241e-20	18.7513	1.77295e-19	3.46885	1	1.41305	7.29282e-12	11.9635	1.08778e-12	2.66299	1	1.2448	6.53782e-11	9.37713	4.19632e-10	2.36986	1	-0.381401	0.0426755	0.607981	0.246615	0.767691	0	-0.168242	0.371029	0	1	0.889926	0	-0.549644	0.00353518	1.58088	0.0262494	0.683189	0	Atp6v1g1	54.5107	44.7223	55.6262	147.938	227.628	161.701	120.736	159.724	132.04	117.712
1	Atp6v1h	2	1.10909	3.05309e-12	10.8009	1.58176e-11	2.15709	1	1.06498	0.0224117	9.92947	1.17632e-10	2.09214	1	0.943279	2.70428e-09	7.83798	1.45218e-08	1.92289	0	-0.0441048	0.780938	0.0350617	0.92244	0.969891	0	-0.1217	0.440611	0	1	0.919104	0	-0.165805	0.293655	0.302416	0.498407	0.891431	0	Atp6v1h	48.7195	42.9274	50.4727	99.2917	101.708	105.616	89.8255	108.616	98.9844	79.719
1	Atxn7l3	1	1.01582	1.01932e-11	10.3006	5.00495e-11	2.02205	1	0.995635	0.901125	9.83894	1.44897e-10	1.99396	0	0.916781	7.7275e-10	8.35472	4.41859e-09	1.8879	0	-0.0201842	0.89292	0.0137519	0.968831	0.986107	0	-0.0788525	0.595501	0	1	0.94681	0	-0.0990366	0.505018	0.162297	0.688182	0.933656	0	Atxn7l3	51.8711	44.3302	48.9882	92.4519	104.82	96.3517	95.5645	100.222	93.7689	95.7673
1	AU019990	3	3.07763	1.6007e-22	20.6818	2.08071e-21	8.44229	1	2.5763	0.7803	14.9194	1.20392e-15	5.96407	1	2.20933	8.98285e-13	11.1491	7.0935e-12	4.62461	1	-0.501239	0.0858111	0.455855	0.350062	0.7065	0	-0.366846	0.21157	0	1	0.775476	0	-0.868078	0.0030722	1.62529	0.0236982	0.547876	0	AU019990	1.30006	1.41784	1.41208	9.29899	17.3066	8.31553	7.66405	10.6205	6.42756	6.56861
1	Avl9	3	1.24948	1.4402e-13	12.0692	8.528e-13	2.37755	1	1.24989	2.50878e-11	11.9944	1.01308e-12	2.37824	1	1.14001	1.37529e-11	10.0196	9.55851e-11	2.20382	1	0.000418245	0.998265	0	1	1.00029	0	-0.109886	0.510121	0	1	0.926661	0	-0.109467	0.512078	0.158501	0.694224	0.92693	0	Avl9	65.8435	68.6295	62.9763	141.406	181.847	146.2	138.825	174.565	156.245	137.978
1	AW011738	3	2.55894	6.31656e-16	14.3288	4.69016e-15	5.89276	1	2.50268	0.798252	13.7118	1.9418e-14	5.66738	1	2.26485	5.40226e-13	11.3609	4.35599e-12	4.80606	1	-0.0562743	0.858612	0.019608	0.955855	0.961745	0	-0.237767	0.426971	0	1	0.848057	0	-0.294038	0.327255	0.275489	0.530287	0.815616	0	AW011738	1.30006	2.30776	1.77415	8.7226	8.9943	14.0099	8.7174	12.1046	9.69643	5.67289
1	AW549877	3	1.19143	1.8664e-12	11.0044	9.8988e-12	2.28379	1	1.17692	3.36838e-05	10.6743	2.11685e-11	2.26093	1	1.13578	1.77488e-11	9.91291	1.22205e-10	2.19737	1	-0.0145117	0.931288	0.00793244	0.981901	0.989992	0	-0.0411401	0.805921	0	1	0.971887	0	-0.0556518	0.739485	0.0664459	0.858132	0.96216	0	AW549877	71.8579	81.6767	74.2608	152.972	186.919	180.366	160.436	181.104	173.507	157.46
1	Axin2	3	2.34299	5.6574e-10	8.63282	2.32908e-09	5.07352	1	2.87764	0.58366	12.2649	5.43431e-13	7.34948	1	2.16744	8.01922e-09	7.39263	4.04923e-08	4.49224	1	0.534563	0.137258	0.349671	0.447022	1.4485	0	-0.710106	0.0490507	0	1	0.611275	0	-0.175536	0.629235	0.10722	0.781232	0.885439	0	Axin2	2.15364	3.01668	3.80175	23.1322	8.39752	14.0099	30.8741	11.6872	23.3963	11.1218
1	Azin1	3	2.02151	1.83115e-24	22.5431	2.86353e-23	4.06009	1	1.74792	1.39874e-13	17.1829	6.56313e-18	3.35874	1	1.60012	2.7462e-16	14.5118	3.07747e-15	3.03169	1	-0.27359	0.152162	0.328049	0.469841	0.827259	0	-0.147795	0.439134	0	1	0.902629	0	-0.421385	0.0275728	0.953528	0.111294	0.746708	0	Azin1	91.3326	76.9254	97.2765	314.936	442.511	320.735	264.246	318.707	309	236.88
1	B3gnt7	1	1.74553	0.000958333	2.7489	0.0017828	3.35318	0	2.2217	5.25875e-29	4.05673	8.77549e-05	4.66444	1	1.61622	0.00210821	2.32907	0.00468739	3.06571	0	0.476016	0.355776	0.167966	0.679257	1.3909	0	-0.605307	0.241612	0	1	0.657331	0	-0.12928	0.804228	0.0472755	0.89686	0.914287	0	B3gnt7	2.96782	1.22176	2.54657	11.6045	2.55762	8.45111	12.3133	3.47832	15.6465	6.86718
1	B430306N03Rik	3	2.3937	1.27784e-22	20.7736	1.68437e-21	5.25505	1	2.23768	0.000628822	18.3373	4.59924e-19	4.71637	1	1.91451	1.71708e-15	13.7541	1.76162e-14	3.76985	1	-0.156025	0.502346	0.108419	0.779078	0.897494	0	-0.323168	0.16513	0	1	0.799313	0	-0.479192	0.0397907	0.847023	0.142225	0.717379	0	B430306N03Rik	105.003	55.7935	97.3368	435.246	506.707	414.692	386.689	384.146	446.734	272.037
1	B4galt5	3	1.16641	5.8865e-11	9.57149	2.68232e-10	2.24452	1	1.28499	0.492525	11.3684	4.28171e-12	2.4368	1	1.17502	4.27745e-11	9.55127	2.81016e-10	2.25796	1	0.118579	0.500345	0.109046	0.777954	1.08566	0	-0.109967	0.531992	0	1	0.926609	0	0.00861163	0.961063	0.00740875	0.983085	1.00599	0	B4galt5	230.374	210.61	231.943	512.52	498.651	499.248	473.863	578.978	587.001	451.965
1	Bach1	3	1.63036	1.00997e-16	15.0956	8.02459e-16	3.09589	1	1.5482	3.25064e-05	13.6353	2.31569e-14	2.92452	1	1.30103	2.32747e-11	9.80152	1.57934e-10	2.46404	1	-0.082156	0.668074	0.0604725	0.870017	0.944645	0	-0.247172	0.197211	0	1	0.842546	0	-0.329328	0.0859059	0.633738	0.232414	0.795907	0	Bach1	282.363	229.117	232.788	706.454	894.996	702.753	648.247	755.862	772.556	528.325
1	Basp1	3	4.75084	3.03044e-58	55.3681	4.28454e-56	26.9244	1	4.62547	0.109372	53.0621	8.66758e-54	24.6834	1	4.5119	7.07832e-54	50.9752	1.05877e-51	22.8149	1	-0.125373	0.61976	0.0727487	0.845768	0.916767	0	-0.113567	0.653077	0	1	0.9243	0	-0.238939	0.344454	0.261179	0.548051	0.847368	0	Basp1	27.4063	14.5102	31.7174	586.682	769.843	626.873	486.54	691.907	639.891	501.304
1	Batf	3	2.30407	1.6718e-25	23.5412	2.87577e-24	4.9385	1	1.91352	0.000444195	16.6919	2.03287e-17	3.76728	1	1.67247	1.24582e-14	12.9275	1.18181e-13	3.1876	1	-0.390538	0.0651973	0.512925	0.306955	0.762845	0	-0.24104	0.255551	0	1	0.846135	0	-0.631577	0.00293038	1.63993	0.0229125	0.64547	0	Batf	17.019	12.2628	15.038	65.6309	91.0513	62.2761	48.0183	67.2475	51.8245	37.135
1	BC005537	2	1.3617	6.88028e-13	11.4173	3.82604e-12	2.56988	1	1.10676	0.513835	7.70932	1.95292e-08	2.15361	1	0.936442	6.24456e-07	5.59851	2.52054e-06	1.9138	0	-0.254943	0.171515	0.303689	0.496948	0.83802	0	-0.170317	0.360944	0	1	0.888647	0	-0.42526	0.0227184	1.00921	0.0979026	0.744704	0	BC005537	271.608	313.086	289.162	590.947	792.436	862.375	591.221	656.985	633.757	518.435
1	BC094916	3	1.47681	3.10043e-11	9.83885	1.44926e-10	2.78332	1	1.61042	0.0243212	11.4615	3.45544e-12	3.05341	1	1.65079	1.38075e-13	11.9253	1.18756e-12	3.14006	1	0.133602	0.541701	0.0943082	0.804807	1.09703	0	0.0403703	0.855717	0	1	1.02838	0	0.173973	0.427388	0.206277	0.621903	1.12816	0	BC094916	18.5029	14.1482	19.8898	35.9279	47.0602	63.3607	45.839	64.6504	50.0615	62.5137
1	Bcl10	3	1.74555	1.01671e-23	21.8273	1.48844e-22	3.35323	1	1.50124	1.77482e-49	16.3907	4.06771e-17	2.83085	1	1.43134	1.06961e-16	14.9015	1.25448e-15	2.69697	1	-0.24431	0.149816	0.330876	0.466793	0.84422	0	-0.0698932	0.680575	0	1	0.952709	0	-0.314203	0.0640155	0.712733	0.193761	0.804295	0	Bcl10	42.5343	33.6963	37.0882	111.357	139.135	129.569	98.1797	121.231	101.482	90.1317
1	Bcl2a1a	3	2.00836	8.27653e-18	16.1425	7.20254e-17	4.02324	1	2.26948	0.00013066	20.0183	9.58661e-21	4.8215	1	2.09274	4.16181e-19	17.2225	5.99081e-18	4.26559	1	0.261119	0.246662	0.231164	0.587267	1.19841	0	-0.176735	0.432978	0	1	0.884703	0	0.0843843	0.707999	0.0773477	0.836859	1.06024	0	Bcl2a1a	60.9847	40.7403	47.4555	245.885	160.363	193.969	227.887	259.019	232.457	161.416
1	Bcl2a1b	3	1.73523	3.8911e-15	13.5746	2.66314e-14	3.32934	1	2.01087	7.3354e-06	17.6632	2.17151e-18	4.03025	1	1.84147	9.30677e-17	14.9605	1.09527e-15	3.58376	1	0.275632	0.199602	0.27405	0.532048	1.21052	0	-0.169394	0.430434	0	1	0.889216	0	0.106238	0.620828	0.111096	0.77429	1.07642	0	Bcl2a1b	99.2774	84.1654	83.7712	368.271	230.186	291.179	339.034	373.154	364.792	243.934
1	Bcl2a1d	3	2.00009	2.85367e-18	16.5863	2.59267e-17	4.00026	1	2.22533	0.10422	20.0128	9.70949e-21	4.67617	1	2.06308	2.8621e-19	17.3784	4.1841e-18	4.17878	1	0.22523	0.308997	0.192148	0.642469	1.16896	0	-0.162246	0.463718	0	1	0.893633	0	0.0629845	0.776013	0.0551163	0.880813	1.04462	0	Bcl2a1d	59.0937	38.3119	45.8503	233.32	146.893	192.884	212.886	237.639	219.455	155.407
1	Bcl2l11	3	3.72807	2.71114e-59	56.4044	3.94109e-57	13.2514	1	3.43095	0.00218262	49.0216	9.51419e-50	10.785	1	3.09476	1.06457e-43	41.0198	9.55432e-42	8.54313	1	-0.297117	0.149839	0.330876	0.466793	0.813877	0	-0.336185	0.10341	0	1	0.792133	0	-0.633302	0.00221469	1.72518	0.0188285	0.644699	0	Bcl2l11	50.0458	36.5924	40.4192	449.541	595.925	638.443	404.015	492.669	473.803	322.272
1	Bcl3	3	3.36734	2.89698e-50	47.5537	2.79436e-48	10.3198	1	2.71243	3.67713e-18	32.6037	2.49078e-33	6.55425	1	2.65174	1.25261e-33	31.2406	5.74586e-32	6.28425	1	-0.654903	0.00158734	1.47669	0.0333664	0.635118	0	-0.0606891	0.769274	0	1	0.958806	0	-0.715592	0.000563654	2.15954	0.00692556	0.608955	0	Bcl3	21.0111	16.2448	22.4846	153.856	250.519	212.408	110.057	158.008	123.703	112.599
1	Bcl6	3	2.75225	3.08451e-25	23.2907	5.11994e-24	6.73768	1	2.07941	0.854088	14.0921	8.08832e-15	4.22635	1	1.90236	1.40609e-13	11.9178	1.20834e-12	3.73825	1	-0.67283	0.00708314	1.07407	0.0843196	0.627275	0	-0.177046	0.477316	0	1	0.884512	0	-0.849876	0.000692425	2.0966	0.00800564	0.554832	0	Bcl6	33.7753	22.0218	40.6485	157.929	300.606	191.483	107.151	154.716	145.887	104.762
1	Bcorl1	3	1.54331	6.71532e-09	7.61222	2.44217e-08	2.91462	1	1.67072	0.394256	8.7542	1.76116e-09	3.18372	1	1.39185	1.571e-07	6.16613	6.82133e-07	2.62416	1	0.127371	0.628939	0.0702487	0.850651	1.0923	0	-0.278803	0.290612	0	1	0.824275	0	-0.151428	0.569734	0.133044	0.736132	0.900359	0	Bcorl1	3.83452	4.14794	4.13968	11.8735	9.33531	14.1454	15.7276	10.2031	12.6347	7.7629
1	Bhlhe40	3	1.52859	3.033e-12	10.8033	1.57305e-11	2.88505	1	1.43089	8.54642e-05	9.48623	3.26413e-10	2.69614	1	1.22638	1.71207e-08	7.08052	8.30761e-08	2.33979	1	-0.0976996	0.648669	0.0643966	0.862191	0.934522	0	-0.204514	0.340609	0	1	0.867831	0	-0.302214	0.159155	0.465427	0.342431	0.811007	0	Bhlhe40	154.182	139.838	123.454	440.933	342.295	421.2	352.8	307.437	465.282	279.464
1	Bid	3	1.25486	1.01897e-11	10.3006	5.00495e-11	2.38645	1	1.14911	0.000103282	8.66592	2.15816e-09	2.21777	1	1.00515	4.4649e-08	6.6873	2.05449e-07	2.00715	1	-0.105753	0.563714	0.0885282	0.81559	0.929319	0	-0.143953	0.430716	0	1	0.905036	0	-0.249706	0.171808	0.446366	0.357794	0.841068	0	Bid	23.4668	26.6826	27.445	53.1426	74.2136	57.8472	51.9048	65.8562	54.3955	43.0318
1	Birc3	3	2.3161	1.43036e-28	26.5166	3.04387e-27	4.97983	1	1.90574	0.000523502	18.5367	2.90634e-19	3.74702	1	1.85308	2.01006e-19	17.5232	2.99795e-18	3.61271	1	-0.41035	0.0397326	0.62643	0.236358	0.752441	0	-0.0526617	0.791602	0	1	0.964156	0	-0.463012	0.0203645	1.03956	0.0912929	0.72547	0	Birc3	104.635	105.358	100.318	449.195	618.305	477.827	344.047	468.275	350.504	305.925
1	Blcap	3	2.16016	3.02134e-33	31.0285	9.36433e-32	4.46966	1	1.85512	5.86347e-11	23.2955	5.06407e-24	3.61782	1	1.63901	2.66172e-20	18.3713	4.25258e-19	3.11452	1	-0.305036	0.0785737	0.472658	0.336777	0.809422	0	-0.216101	0.213911	0	1	0.860889	0	-0.521137	0.00271444	1.66251	0.0217514	0.696823	0	Blcap	15.6795	15.2041	16.7036	56.3319	87.8542	68.6031	55.2828	59.8271	57.1135	46.6893
1	Bnip3	3	3.02397	5.82998e-30	27.8641	1.36753e-28	8.13403	1	2.52358	0.00297818	20.1909	6.44301e-21	5.75007	1	2.68572	1.42633e-24	22.4745	3.35333e-23	6.43402	1	-0.500377	0.043461	0.602726	0.249617	0.706922	0	0.162133	0.513285	0	1	1.11894	0	-0.338244	0.171351	0.44697	0.357298	0.791003	0	Bnip3	14.3269	7.63221	9.81213	66.8605	116.159	75.5629	46.965	79.2129	56.6727	65.0516
1	Brd2	3	1.19917	1.69856e-12	11.0433	9.0505e-12	2.29607	1	1.13427	0.0958839	9.87271	1.34056e-10	2.19507	1	1.0688	2.84245e-10	8.76456	1.71963e-09	2.09769	1	-0.0648998	0.698941	0.0536345	0.883823	0.956012	0	-0.0654652	0.696423	0	1	0.955637	0	-0.130365	0.437119	0.20051	0.630217	0.9136	0	Brd2	184.74	180.729	189.87	407.465	449.757	417.901	368.165	420.784	430.096	358.698
1	Bri3	3	1.72848	7.90139e-16	14.2356	5.81256e-15	3.31379	1	1.51764	1.52879e-14	11.1228	7.53652e-12	2.86322	1	1.46188	6.84979e-12	10.3099	4.89929e-11	2.75466	1	-0.21084	0.313526	0.189321	0.646664	0.864034	0	-0.0557608	0.790056	0	1	0.962087	0	-0.266601	0.202476	0.401467	0.396764	0.831276	0	Bri3	34.3137	46.653	32.2485	92.7209	130.652	151.804	90.8425	127.075	106.257	91.9231
1	Brwd3	3	1.28899	2.44977e-15	13.7645	1.72e-14	2.44356	1	1.13238	0.067717	10.7159	1.92354e-11	2.1922	1	1.01448	3.82891e-10	8.642	2.28034e-09	2.02018	1	-0.156603	0.3304	0.179231	0.661864	0.897135	0	-0.117894	0.463812	0	1	0.921532	0	-0.274497	0.0879991	0.626578	0.236277	0.826738	0	Brwd3	49.8751	48.9457	46.1762	108.475	138.282	107.56	95.7824	111.445	110.664	89.0121
1	Btg1	3	3.01261	9.08478e-31	28.6418	2.28136e-29	8.0702	1	2.57251	0.000228626	21.6843	2.06858e-22	5.94845	1	2.45322	7.38192e-22	19.8624	1.37277e-20	5.47639	1	-0.440091	0.0696033	0.500021	0.316212	0.737088	0	-0.119289	0.622252	0	1	0.920641	0	-0.55938	0.0212439	1.02882	0.0935804	0.678594	0	Btg1	271.332	162.524	279.604	1585.48	2364.65	1807.86	1218.76	1729.14	1296.27	1074.6
1	Btg2	3	1.47179	1.84791e-13	11.9663	1.08058e-12	2.77366	1	1.21191	0.00135909	8.28244	5.21865e-09	2.31644	1	1.01535	2.91295e-07	5.91164	1.22562e-06	2.02139	1	-0.25988	0.185269	0.287565	0.515745	0.835157	0	-0.196558	0.316356	0	1	0.87263	0	-0.456438	0.0201547	1.04136	0.0909164	0.728783	0	Btg2	153.749	153.368	143.344	378.3	502.402	368.73	292.251	375.473	375.774	245.315
1	Bzrap1	1	0.933206	0.00205988	2.43848	0.00364353	1.90952	0	1.12591	0.0480278	3.312	0.000487523	2.18238	1	0.838343	0.00552849	1.95073	0.0112013	1.788	0	0.192647	0.529346	0.0989921	0.796174	1.14286	0	-0.287495	0.346584	0	1	0.819323	0	-0.0948436	0.760135	0.0598709	0.871222	0.936374	0	Bzrap1	6.88113	3.15243	5.74486	11.3355	9.50582	9.30978	14.6016	6.95664	12.8551	9.29308
1	C030046E11Rik	3	1.15129	4.44609e-11	9.68797	2.05132e-10	2.22112	1	1.24234	0.0871149	11.0751	8.41144e-12	2.36582	1	1.01748	5.28335e-09	7.56379	2.73033e-08	2.02438	1	0.0910522	0.598125	0.0780034	0.835597	1.06515	0	-0.224855	0.19315	0	1	0.855681	0	-0.133803	0.438908	0.199545	0.631618	0.911426	0	C030046E11Rik	108.444	118.48	89.6006	252.264	227.287	223.435	230.212	250.439	268.158	200.081
1	C3	3	1.80833	1.98847e-08	7.16416	6.85241e-08	3.50236	1	1.74948	9.99539e-53	6.67894	2.09439e-07	3.36238	1	1.43845	6.3929e-06	4.65698	2.20304e-05	2.71029	1	-0.0588463	0.850657	0.0213553	0.952017	0.960032	0	-0.311035	0.320075	0	1	0.806063	0	-0.369881	0.237222	0.357526	0.43901	0.773846	0	C3	1201.49	366.587	706.292	2954.12	2390.1	2621.52	2380.61	2263.04	3003.69	1486.97
1	C430049B03Rik	3	1.8795	2.69108e-10	8.94178	1.14346e-09	3.67947	1	2.20071	0.0456445	11.9571	1.10376e-12	4.59705	1	1.85291	4.22818e-10	8.60142	2.50367e-09	3.61227	1	0.321098	0.265329	0.219228	0.603632	1.24928	0	-0.347704	0.227022	0	1	0.785834	0	-0.0266004	0.937754	0.0124483	0.971744	0.981731	0	C430049B03Rik	3.11227	1.26701	2.03967	8.91473	8.73853	6.01068	9.55281	10.5741	9.47606	6.41932
1	C5ar1	3	2.34514	6.71492e-23	21.0412	9.0951e-22	5.08111	1	1.68317	2.42173e-06	11.4787	3.32131e-12	3.21132	1	1.71475	1.8594e-13	11.8022	1.5769e-12	3.28239	1	-0.661972	0.0036458	1.24138	0.0573615	0.632014	0	0.0315776	0.889455	0	1	1.02213	0	-0.630395	0.00560833	1.42978	0.0371726	0.646	0	C5ar1	146.579	98.4947	161.218	630.64	839.794	594.108	352.873	500.878	451.105	364.259
1	Cab39	1	1.15847	1.25914e-10	9.25468	5.56309e-10	2.23221	1	0.985986	3.83088e-12	6.80166	1.57884e-07	1.98067	0	0.885451	7.76865e-07	5.50974	3.09218e-06	1.84734	0	-0.172486	0.332656	0.178361	0.663192	0.887312	0	-0.100535	0.572258	0	1	0.932687	0	-0.273021	0.12526	0.53083	0.294558	0.827585	0	Cab39	165.357	149.808	160.398	317.472	406.619	337.502	276.378	350.012	315.612	269.164
1	Calca	3	3.58487	7.77858e-05	3.76812	0.00017056	11.9992	1	4.21087	0.000690026	4.77055	1.6961e-05	18.5181	1	3.9778	1.46489e-05	4.31809	4.80737e-05	15.7557	1	0.625495	0.443637	0.131292	0.739108	1.54274	0	-0.232971	0.775995	0	1	0.850881	0	0.392531	0.630428	0.106818	0.781955	1.31269	0	Calca	0	0	0.953454	4.68792	1.91821	5.01643	4.86721	3.29281	9.76989	6.15807
1	Camkk1	3	2.42486	1.40561e-26	24.5708	2.68654e-25	5.36979	1	2.52883	0.789291	26.4594	3.47224e-27	5.77102	1	2.29129	4.28254e-24	22.0202	9.54645e-23	4.89492	1	0.10395	0.633081	0.0695012	0.852116	1.07471	0	-0.237527	0.274482	0	1	0.848198	0	-0.133576	0.539783	0.145584	0.715182	0.911569	0	Camkk1	8.74587	5.61103	9.41385	44.3815	48.5521	34.8439	53.8663	36.2209	47.1967	32.5071
1	Cap1	3	1.57606	1.73426e-14	12.9526	1.11522e-13	2.98155	1	1.28999	0.0291843	8.88	1.31825e-09	2.44526	1	1.13643	2.26568e-08	6.96604	1.08132e-07	2.19836	1	-0.286075	0.154516	0.325029	0.473119	0.82013	0	-0.153561	0.4445	0	1	0.899029	0	-0.439636	0.0288457	0.939832	0.11486	0.737321	0	Cap1	607.168	453.679	553.897	1437.27	1942.94	1434.29	1180.55	1416.14	1351.84	1019.96
1	Capns2	3	2.83404	1.88906e-24	22.5302	2.94963e-23	7.1307	1	2.55641	4.58528e-06	18.5968	2.53073e-19	5.88241	1	2.1014	1.49514e-14	12.8522	1.4054e-13	4.29126	1	-0.277604	0.281156	0.207127	0.620687	0.82496	0	-0.454885	0.0826305	0	1	0.729568	0	-0.732482	0.00511373	1.45967	0.0347	0.601868	0	Capns2	2.03545	1.64409	1.82243	11.5277	13.5128	14.281	13.3667	9.36827	9.6597	5.07574
1	Capza1	1	1.11262	5.08013e-09	7.72772	1.8719e-08	2.16237	1	0.942692	0.0449499	5.63427	2.3213e-06	1.92211	0	0.812783	1.76526e-05	4.24258	5.72034e-05	1.7566	0	-0.169924	0.366697	0.162374	0.68806	0.88889	0	-0.129909	0.49012	0	1	0.913889	0	-0.299832	0.111407	0.56106	0.274751	0.812347	0	Capza1	362.323	291.593	342.978	692.506	838.473	624.704	582.177	673.959	660.055	511.791
1	Car4	3	10.0033	1.83774e-22	20.6229	2.38283e-21	1026.36	1	10.5573	0.448232	22.2877	5.15629e-23	1506.86	1	9.58339	2.58853e-21	19.3396	4.57469e-20	767.162	1	0.551133	0.396168	0.152061	0.704595	1.46524	0	-0.973936	0.136399	0	1	0.509115	0	-0.422796	0.516226	0.156532	0.697378	0.745978	0	Car4	0.0262639	0	0.0241381	46.0723	6.30879	9.1742	36.2135	12.7538	41.2466	5.37431
1	Carns1	1	1.11865	5.48451e-05	3.90857	0.000123431	2.17143	1	0.858399	7.20182e-23	2.41567	0.00384	1.81302	0	0.969067	0.000464542	2.93087	0.00117255	1.95757	0	-0.260187	0.348242	0.171027	0.674487	0.834979	0	0.110641	0.693843	0	1	1.07971	0	-0.149549	0.591169	0.12348	0.752523	0.901533	0	Carns1	3.88705	3.60494	8.00178	9.60639	13.257	10.8463	8.79004	9.69292	9.6597	10.0395
1	Casp4	3	2.99956	1.48217e-32	30.3594	4.3707e-31	7.99756	1	2.92869	0.000354399	29.0589	8.73111e-30	7.61421	1	2.78064	1.06981e-28	26.4635	3.43971e-27	6.87157	1	-0.0708661	0.762502	0.0379685	0.916287	0.952066	0	-0.148053	0.527484	0	1	0.902467	0	-0.218919	0.3503	0.256551	0.553922	0.859209	0	Casp4	52.1994	30.3478	39.4899	305.599	363.011	307.539	266.28	371.902	291.224	196.461
1	Cass4	3	3.03274	7.03483e-15	13.3282	4.69641e-14	8.18363	1	3.41762	7.07132e-10	16.1603	6.91351e-17	10.6858	1	3.03529	6.72017e-15	13.1867	6.50646e-14	8.19808	1	0.384878	0.286861	0.203743	0.625543	1.30575	0	-0.382336	0.290059	0	1	0.767194	0	0.00254252	0.994488	0.000164686	0.999621	1.00176	0	Cass4	52.1732	18.5677	37.2933	379.03	163.645	341.569	349.895	242.879	561.805	221.28
1	Ccdc126	3	3.77646	1.6217e-44	41.9638	1.08685e-42	13.7034	1	3.15697	0.141879	30.8593	1.38263e-31	8.91955	1	3.07499	1.00294e-31	29.3881	4.09142e-30	8.42682	1	-0.619469	0.0103523	0.969016	0.107395	0.65091	0	-0.081977	0.734113	0	1	0.944762	0	-0.701446	0.00370468	1.56428	0.0272725	0.614956	0	Ccdc126	3.40117	4.75128	4.47762	39.0404	74.7251	59.3837	26.7334	49.0675	36.9493	32.2086
1	Ccdc41	1	1.0477	6.53288e-10	8.57481	2.6619e-09	2.06723	1	0.960604	0.000159081	7.22656	5.93524e-08	1.94612	0	0.831772	8.73758e-07	5.46136	3.45652e-06	1.77987	0	-0.0870902	0.606567	0.0760204	0.839421	0.94142	0	-0.128827	0.446092	0	1	0.914575	0	-0.215917	0.201239	0.403304	0.39509	0.860999	0	Ccdc41	37.925	27.7082	33.3709	66.5915	72.7643	65.3492	60.0774	66.1344	66.5161	50.3842
1	Ccdc71l	3	1.9163	9.26453e-22	19.9443	1.13697e-20	3.77453	1	1.64505	0.633227	14.9635	1.08772e-15	3.12759	1	1.49833	3.42554e-14	12.5058	3.12048e-13	2.82516	1	-0.27124	0.161724	0.315493	0.483624	0.828607	0	-0.146719	0.449002	0	1	0.903302	0	-0.417959	0.0311855	0.91688	0.121093	0.748483	0	Ccdc71l	47.6558	34.6164	45.2468	134.758	172.597	174.084	108.459	160.049	130.461	101.664
1	Ccdc86	1	1.12091	8.38308e-06	4.67693	2.10413e-05	2.17484	1	0.9447	0.00212419	3.39655	0.000401279	1.92479	0	0.989902	8.03148e-05	3.63342	0.000232584	1.98605	0	-0.176192	0.48237	0.116305	0.76506	0.885036	0	0.0451976	0.857984	0	1	1.03182	0	-0.130995	0.602652	0.118711	0.760833	0.913202	0	Ccdc86	13.4734	9.4573	13.5777	31.4705	16.3688	31.59	20.6312	22.4468	27.2161	24.1471
1	Ccdc88b	3	2.23854	3.27626e-19	17.4896	3.23892e-18	4.71919	1	2.20781	6.00082e-09	16.9712	1.06858e-17	4.61973	1	2.18541	1.89804e-18	16.5853	2.5981e-17	4.54856	1	-0.0307302	0.897948	0.0131895	0.970087	0.978925	0	-0.0223976	0.925489	0	1	0.984595	0	-0.0531278	0.824277	0.0415735	0.908712	0.963844	0	Ccdc88b	82.5211	37.7236	66.428	270.939	293.7	316.442	262.939	333.13	266.468	236.843
1	Ccl12	3	5.41478	1.91129e-23	21.5659	2.71714e-22	42.6592	1	6.07189	1.72611e-10	25.4712	3.3793e-26	67.27	1	5.99092	4.33752e-27	24.9053	1.24354e-25	63.5984	1	0.656853	0.136164	0.351402	0.445243	1.57664	0	-0.0809703	0.854423	0	1	0.945422	0	0.575884	0.191239	0.416508	0.383258	1.49059	0	Ccl12	0.630333	0.120667	0.265519	21.2493	4.94473	17.7157	17.3258	28.4758	23.4698	17.0933
1	Ccl17	3	5.51515	1.72316e-29	27.4061	3.92599e-28	45.7327	1	5.76616	0.000167144	29.1422	7.2084e-30	54.4234	1	5.45263	5.30103e-29	26.7547	1.75923e-27	43.793	1	0.25092	0.529805	0.0989401	0.796269	1.18997	0	-0.313511	0.432735	0	1	0.804681	0	-0.06259	0.876684	0.0276696	0.938276	0.957544	0	Ccl17	0.656597	0.889921	0.953454	49.4153	18.7985	46.4585	54.0479	25.2294	57.1502	22.3557
1	Ccl2	3	5.79077	3.73936e-60	57.2264	5.93753e-58	55.36	1	6.65577	0.160041	69.8739	1.33692e-70	100.829	1	6.52396	3.9645e-71	67.8031	1.57375e-68	92.0252	1	0.864972	0.00271426	1.32787	0.0470031	1.8213	0	-0.131808	0.645391	0	1	0.912687	0	0.733164	0.0108818	1.22719	0.059267	1.66228	0	Ccl2	3.7426	3.16752	4.70693	289.46	108.315	246.257	323.488	424.819	424.733	272.896
1	Ccl22	3	4.82451	3.4056e-17	15.5534	2.79628e-16	28.335	1	5.5103	9.07442e-19	18.8057	1.56418e-19	45.579	1	5.46792	1.86284e-20	18.5182	3.03254e-19	44.2595	1	0.685771	0.161898	0.315493	0.483624	1.60856	0	-0.0423817	0.93091	0	1	0.971051	0	0.643389	0.189181	0.420025	0.380168	1.56199	0	Ccl22	2.08798	3.86135	15.9553	265.598	135.767	219.864	374.63	230.775	393.881	295.774
1	Ccl24	1	2.18155	0.00388433	2.18186	0.00657864	4.5364	0	2.97232	0.976331	3.47968	0.000331374	7.848	1	2.0506	0.00640139	1.89399	0.0127646	4.14279	0	0.790772	0.277684	0.210357	0.616088	1.73	0	-0.921714	0.206747	0	1	0.527881	0	-0.130942	0.856609	0.0325885	0.927709	0.913235	0	Ccl24	7.53773	97.2126	82.8781	523.087	57.4612	270.616	595.035	175.307	702.183	133.499
1	Ccl3	3	8.05404	5.07293e-121	116.98	1.04715e-117	265.771	1	8.11133	0.01895	118.072	8.46674e-119	276.538	1	7.81197	3.31058e-116	112.068	8.54211e-113	224.718	1	0.0572267	0.817477	0.0268855	0.939971	1.04046	0	-0.299357	0.227261	0	1	0.812614	0	-0.24213	0.328704	0.274362	0.531665	0.845496	0	Ccl3	0.604069	0.799421	1.23104	220.947	221.959	262.03	183.138	251.969	298.349	139.769
1	Ccl4	3	6.90896	1.33909e-88	84.8595	1.38208e-85	120.172	1	7.50624	0.750516	95.428	3.73236e-96	181.805	1	7.25003	1.0694e-94	90.8022	1.57675e-91	152.222	1	0.597238	0.0240144	0.749445	0.178055	1.51282	0	-0.256213	0.331595	0	1	0.837283	0	0.341025	0.196536	0.409098	0.389854	1.26666	0	Ccl4	1.64149	1.11617	1.62932	197.969	130.012	201.29	214.593	251.83	334.27	139.06
1	Ccl7	3	6.75857	2.44308e-32	30.1534	7.0237e-31	108.276	1	7.89993	4.63971e-06	37.2217	6.00254e-38	238.845	1	7.45675	7.1094e-37	34.3873	4.09922e-35	175.674	1	1.14129	0.0105856	0.962706	0.108967	2.20578	0	-0.443173	0.315778	0	1	0.735515	0	0.69812	0.11516	0.551831	0.280652	1.62239	0	Ccl7	1.01116	0.57317	1.46035	179.793	29.6258	121.976	203.697	193.209	334.123	123.311
1	Ccng2	3	1.73842	5.14223e-15	13.4581	3.48248e-14	3.33669	1	1.484	0.800718	9.98273	1.04056e-10	2.79724	1	1.31553	2.20253e-09	7.92211	1.19644e-08	2.48893	1	-0.254409	0.240734	0.235156	0.581894	0.838331	0	-0.168471	0.437101	0	1	0.889785	0	-0.42288	0.0513059	0.776948	0.167129	0.745934	0	Ccng2	35.7977	29.835	30.1243	102.981	134.019	82.5226	75.5508	111.445	80.9505	68.4852
1	Ccni	1	1.09017	1.3547e-08	7.32249	4.75896e-08	2.12898	1	0.878465	2.3434e-15	4.87521	1.33287e-05	1.83842	0	0.78801	3.69116e-05	3.94494	0.000113518	1.72669	0	-0.211699	0.265503	0.219228	0.603632	0.86352	0	-0.0904536	0.634198	0	1	0.939227	0	-0.302152	0.11209	0.55996	0.275448	0.811042	0	Ccni	136.677	119.868	114.692	245.155	318.338	226.869	195.815	259.529	227.205	189.743
1	Ccnl1	3	2.01389	5.71759e-26	23.9887	1.02628e-24	4.0387	1	1.8166	1.40233e-66	19.7749	1.67923e-20	3.52249	1	1.72079	1.01248e-19	17.8089	1.55273e-18	3.29616	1	-0.197295	0.284531	0.205305	0.623296	0.872184	0	-0.0958079	0.603342	0	1	0.935748	0	-0.293103	0.112009	0.55996	0.275448	0.816145	0	Ccnl1	96.2308	84.4973	87.1144	334.226	371.963	375.6	266.389	339.02	338.126	240.612
1	Ccnl2	3	1.54306	5.98987e-19	17.2366	5.79938e-18	2.91412	1	1.39403	0.00067963	14.1774	6.64734e-15	2.62811	1	1.27902	1.19205e-13	11.9874	1.02956e-12	2.42675	1	-0.149034	0.380514	0.157009	0.696612	0.901854	0	-0.115	0.498882	0	1	0.923382	0	-0.264035	0.12045	0.539444	0.288773	0.832756	0	Ccnl2	83.2302	75.6886	85.6781	208.766	264.969	239.117	203.588	218.067	221.218	178.061
1	Ccnyl1	3	1.58169	1.58026e-17	15.8725	1.34127e-16	2.99319	1	1.36765	0.0909358	12.0061	9.85994e-13	2.58049	1	1.25079	1.19781e-11	10.0782	8.35307e-11	2.37972	1	-0.214031	0.240857	0.235156	0.581894	0.862125	0	-0.116851	0.522561	0	1	0.922198	0	-0.330881	0.0698185	0.690206	0.204077	0.795051	0	Ccnyl1	22.4293	15.3549	20.276	48.4546	60.2319	65.2136	45.4394	55.4212	49.0698	41.7629
1	Ccr3	3	2.71663	4.53095e-07	5.87502	1.33344e-06	6.57336	1	3.19806	0.536968	7.58601	2.59411e-08	9.17724	1	2.5743	1.52527e-06	5.23381	5.83699e-06	5.95581	1	0.481416	0.341995	0.174436	0.669212	1.39611	0	-0.623749	0.219023	0	1	0.648982	0	-0.142332	0.778734	0.0544438	0.882178	0.906053	0	Ccr3	3.63755	19.1107	24.0536	174.26	60.0188	73.3936	151.029	92.9407	185.591	59.1921
1	Ccrl2	3	5.72999	5.29114e-64	60.9529	1.11449e-61	53.0762	1	5.62629	0.000526034	59.2862	5.17416e-60	49.3949	1	5.69001	2.3053e-63	60.2146	6.10076e-61	51.6254	1	-0.103706	0.708337	0.0505973	0.890026	0.930639	0	0.063718	0.818261	0	1	1.04516	0	-0.0399879	0.885328	0.0253356	0.943332	0.972663	0	Ccrl2	12.6986	9.87964	8.76213	447.12	657.479	559.174	378.226	761.056	409.16	360.751
1	Ccrn4l	3	2.83773	3.72214e-13	11.6744	2.1166e-12	7.14893	1	2.17534	1.22079e-09	7.31065	4.89048e-08	4.51694	1	1.97732	1.78165e-07	6.11349	7.70034e-07	3.93761	1	-0.662357	0.0710621	0.49571	0.319367	0.631845	0	-0.198012	0.589159	0	1	0.871751	0	-0.860369	0.0194116	1.05309	0.0884925	0.550812	0	Ccrn4l	16.5594	2.89602	11.2483	60.2129	75.5777	83.8784	42.57	45.8211	50.3921	34.1866
1	Cd14	3	3.06932	1.06122e-38	36.3241	4.7415e-37	8.39375	1	2.43847	1.14764e-08	24.2126	6.12886e-25	5.42065	1	2.17384	1.30276e-21	19.626	2.36572e-20	4.51222	1	-0.630848	0.00395787	1.2289	0.0590339	0.645797	0	-0.264629	0.22534	0	1	0.832413	0	-0.895477	4.61904e-05	2.99011	0.00102303	0.53757	0	Cd14	201.693	213.445	245.508	1727	2096.01	1722.4	937.193	1321.95	1322.09	718.292
1	Cd177	3	4.52898	6.30006e-36	33.6199	2.39937e-34	23.0866	1	3.79374	0.000548304	25.3083	4.91659e-26	13.8685	1	3.39419	5.06583e-23	20.9832	1.03945e-21	10.5136	1	-0.735234	0.0194605	0.800927	0.158151	0.600721	0	-0.399551	0.202833	0	1	0.758094	0	-1.13478	0.000343406	2.32146	0.00477024	0.455403	-1	Cd177	17.4392	12.6399	14.3139	314.898	524.568	185.653	187.206	204.154	224.45	98.753
1	Cd24a	3	2.14844	3.94604e-20	18.3715	4.25126e-19	4.43347	1	2.45203	0.116518	23.1626	6.87691e-24	5.47185	1	2.17148	1.68549e-20	18.5596	2.75689e-19	4.50485	1	0.303592	0.176084	0.296017	0.505805	1.23421	0	-0.280548	0.211181	0	1	0.823279	0	0.0230447	0.918129	0.0170349	0.961535	1.0161	0	Cd24a	248.758	288.048	303.464	1599.12	1087.41	1038.76	1568.3	1358.12	1671.42	1019.7
1	Cd300a	3	1.3932	2.12629e-12	10.95	1.12196e-11	2.62661	1	1.29209	0.0358463	9.44569	3.58353e-10	2.44882	1	1.124	1.17724e-08	7.23556	5.81355e-08	2.17951	1	-0.101118	0.603916	0.0767954	0.837924	0.932311	0	-0.168084	0.388365	0	1	0.890024	0	-0.269201	0.167299	0.453069	0.352315	0.829779	0	Cd300a	148.483	116.082	149.825	304.868	422.647	361.002	290.544	392.262	332.066	268.566
1	Cd300lb	2	1.19466	1.02072e-07	6.48979	3.23751e-07	2.28891	1	1.44363	0.0107639	9.07058	8.49997e-10	2.72004	1	0.918621	3.87278e-05	3.92627	0.000118503	1.89031	0	0.248964	0.261268	0.221685	0.600227	1.18835	0	-0.525005	0.0180829	0	1	0.694957	0	-0.27604	0.213198	0.386648	0.410537	0.825854	0	Cd300lb	117.15	128.873	126.761	322.775	250.604	279.881	317.459	255.726	440.747	187.952
1	Cd300lf	3	3.56771	7.28848e-25	22.9285	1.17907e-23	11.8573	1	3.18157	0.450762	18.8809	1.31553e-19	9.07293	1	2.71874	3.92085e-16	14.3646	4.31879e-15	6.58296	1	-0.38614	0.218438	0.256287	0.554259	0.765174	0	-0.462829	0.140505	0	1	0.725562	0	-0.848969	0.00713295	1.35832	0.0438209	0.555181	0	Cd300lf	101.142	30.197	86.873	781.922	1020.58	785.23	669.641	594.004	716.397	382.771
1	Cd44	3	2.37226	2.34257e-17	15.7111	1.9451e-16	5.17751	1	2.07696	6.42685e-58	12.3207	4.77808e-13	4.21919	1	1.98423	6.54941e-13	11.2807	5.24004e-12	3.95652	1	-0.295294	0.26773	0.218117	0.605178	0.814906	0	-0.0927341	0.727624	0	1	0.937744	0	-0.388028	0.14555	0.49128	0.322641	0.764174	0	Cd44	758.172	304.625	652.802	2961.42	2939.69	2981.57	2065.62	2299.35	2873.56	1822.71
1	Cd52	1	1.0144	2.37014e-05	4.25129	5.60675e-05	2.02006	1	0.767723	0.0242538	2.56722	0.00270884	1.70258	0	0.705973	0.00311497	2.17578	0.00667143	1.63124	0	-0.246676	0.299861	0.196559	0.635976	0.842836	0	-0.0617493	0.795369	0	1	0.958102	0	-0.308425	0.195036	0.411507	0.387697	0.807523	0	Cd52	193.276	82.8532	148.98	268.21	318.168	272.424	233.299	247.239	243.292	198.439
1	Cd53	3	2.18306	2.56602e-28	26.2716	5.35029e-27	4.54116	1	2.07148	0.78358	23.7935	1.6087e-24	4.20317	1	1.83043	7.64312e-21	18.8855	1.30173e-19	3.55643	1	-0.111583	0.555961	0.0910212	0.810922	0.925572	0	-0.241047	0.203564	0	1	0.846131	0	-0.35263	0.0630474	0.716554	0.192064	0.783155	0	Cd53	572.014	523.304	555.092	2440.68	2653.49	2400.66	2132.75	2333.35	2470.9	1588.63
1	Cd63	3	3.64239	9.50002e-20	18.0081	9.81478e-19	12.4873	1	3.69644	0.21226	18.3549	4.41676e-19	12.964	1	3.50918	1.19834e-18	16.7752	1.67817e-17	11.3859	1	0.0540517	0.881112	0.0155284	0.964876	1.03818	0	-0.187263	0.604162	0	1	0.878271	0	-0.133211	0.712316	0.0760602	0.839344	0.9118	0	Cd63	6.04069	26.3356	29.4605	225.366	309.216	237.67	227.488	298.533	275.724	205.978
1	Cd68	1	1.1584	1.38965e-07	6.36136	4.35151e-07	2.2321	1	0.84093	0.00179217	3.53057	0.000294731	1.7912	0	0.822582	0.00016851	3.33599	0.000461324	1.76857	0	-0.317469	0.144625	0.337308	0.45993	0.802477	0	-0.0183482	0.932837	0	1	0.987363	0	-0.335817	0.122738	0.535643	0.291311	0.792335	0	Cd68	83.4009	113.186	92.7989	177.641	242.974	225.333	118.121	209.766	190.513	152.907
1	Cd80	3	1.70752	5.316e-27	24.9833	1.03914e-25	3.26599	1	1.73175	5.00698e-06	25.5973	2.52769e-26	3.32131	1	1.62799	8.57806e-25	22.6843	2.06855e-23	3.09082	1	0.0242261	0.876704	0.0165068	0.962705	1.01693	0	-0.103757	0.504219	0	1	0.930606	0	-0.0795309	0.609383	0.115837	0.765884	0.946365	0	Cd80	25.883	26.4563	25.6709	89.6469	78.9026	86.2284	81.3987	85.6594	92.0427	71.023
1	Cd82	3	2.66824	2.58164e-35	33.024	9.46198e-34	6.35652	1	2.5636	7.51276e-26	30.6958	2.01446e-31	5.9118	1	2.45766	1.12369e-30	28.3686	4.27956e-29	5.49325	1	-0.104641	0.605948	0.0761442	0.839181	0.930036	0	-0.105936	0.601001	0	1	0.929202	0	-0.210577	0.298808	0.297851	0.503674	0.864191	0	Cd82	32.0944	30.1668	33.395	169.38	242.121	196.635	157.458	238.659	169.541	148.428
1	Cd83	3	2.64242	6.46436e-24	22.0177	9.59981e-23	6.2438	1	3.0975	0.0147543	28.9306	1.17322e-29	8.55932	1	3.02514	5.7573e-30	27.6855	2.06323e-28	8.14061	1	0.455061	0.0657247	0.512155	0.3075	1.37084	0	-0.0723587	0.769875	0	1	0.951082	0	0.382702	0.121454	0.537849	0.289835	1.30378	0	Cd83	16.2048	17.8889	20.6139	133.683	65.5603	142.403	160.291	118.448	189.558	133.126
1	Cd9	3	2.12414	3.04492e-21	19.4407	3.62475e-20	4.35944	1	2.11991	0.000120537	19.287	5.16447e-20	4.34667	1	1.88134	2.95596e-17	15.4424	3.61047e-16	3.68416	1	-0.00423542	0.98441	0.000977911	0.997751	0.997069	0	-0.238572	0.268648	0	1	0.847584	0	-0.242808	0.260258	0.334588	0.46282	0.845099	0	Cd9	151.91	202.977	149.97	701.113	763.961	735.789	654.059	727.572	812.774	472.753
1	Cdc27	1	1.09406	1.18387e-11	10.2387	5.77172e-11	2.13474	1	0.918386	1.86498e-08	7.31698	4.81965e-08	1.89	0	0.894432	2.65099e-08	6.90153	1.25451e-07	1.85888	0	-0.17567	0.272113	0.214947	0.609611	0.885356	0	-0.0239536	0.881452	0	1	0.983534	0	-0.199623	0.211993	0.388374	0.408908	0.870778	0	Cdc27	73.9853	69.2479	71.0143	137.756	163.73	155.916	117.794	142.982	144.198	125.027
1	Cdc42ep2	3	3.27787	9.68617e-33	30.5367	2.90613e-31	9.69925	1	3.0935	0.320976	27.5953	2.53951e-28	8.53565	1	3.05203	4.03099e-29	26.8708	1.3464e-27	8.29381	1	-0.184372	0.465784	0.122253	0.754652	0.880032	0	-0.0414656	0.869809	0	1	0.971667	0	-0.225838	0.371447	0.241537	0.573407	0.855098	0	Cdc42ep2	17.1503	7.84337	14.2656	118.658	145.102	117.276	93.1672	142.936	99.2783	81.1745
1	Cdh1	3	4.26014	5.41293e-08	6.75336	1.76459e-07	19.1615	1	4.20178	2.25579e-06	6.5344	2.92149e-07	18.4019	1	2.9704	5.97053e-05	3.75147	0.000177227	7.83754	1	-0.0583736	0.932457	0.00788869	0.982	0.960346	0	-1.23128	0.077021	0	1	0.425938	0	-1.28965	0.0643526	0.711357	0.194376	0.40905	0	Cdh1	3.54562	0.950255	3.34313	70.7415	11.0404	68.6483	45.3305	9.09001	90.0226	14.0703
1	Cdk5r1	3	3.00584	2.32311e-25	23.4085	3.90413e-24	8.03246	1	2.79751	1.08487e-05	20.5014	3.15192e-21	6.9524	1	2.48687	3.02262e-18	16.3896	4.07797e-17	5.60559	1	-0.208317	0.435441	0.135376	0.732191	0.865547	0	-0.310574	0.248672	0	1	0.806321	0	-0.518886	0.0532818	0.765663	0.171529	0.69791	0	Cdk5r1	1.01116	1.67426	2.34139	13.1415	14.8768	12.4733	10.3519	13.635	11.0921	7.50165
1	Cdk6	3	1.8208	7.89836e-20	18.0857	8.20937e-19	3.53277	1	1.75658	4.18815e-11	16.8348	1.46271e-17	3.37896	1	1.44065	3.46375e-13	11.5447	2.85311e-12	2.71444	1	-0.0642205	0.741338	0.0431336	0.905454	0.956462	0	-0.315914	0.10535	0	1	0.803342	0	-0.380134	0.0512572	0.776948	0.167129	0.768366	0	Cdk6	19.7504	19.4425	17.1742	76.0826	63.8126	59.203	69.158	50.969	70.2624	42.8825
1	Ceacam16	3	2.13313	1.79773e-17	15.8204	1.51217e-16	4.38669	1	2.42599	2.00714e-09	20.2924	5.10041e-21	5.37397	1	2.21103	9.07051e-19	16.8908	1.28594e-17	4.63007	1	0.292712	0.216726	0.257724	0.552429	1.22494	0	-0.214879	0.372834	0	1	0.861619	0	0.0778388	0.753368	0.0621429	0.866677	1.05544	0	Ceacam16	1.03742	1.32734	1.78622	6.41707	5.8399	6.01068	7.15553	7.97695	7.27232	6.08342
1	Cebpb	2	1.3809	1.94733e-10	9.07465	8.42074e-10	2.60431	1	1.01386	0.00229159	5.10615	7.83161e-06	2.01931	1	0.980149	5.18202e-06	4.74071	1.81673e-05	1.97267	0	-0.36704	0.0854885	0.456976	0.34916	0.775372	0	-0.0337098	0.874499	0	1	0.976905	0	-0.400749	0.0604859	0.728876	0.186691	0.757465	0	Cebpb	213.092	131.603	168.496	393.055	536.589	406.919	290.18	389.618	356.564	297.565
1	Cebpe	3	2.44025	3.02311e-11	9.84904	1.41568e-10	5.42735	1	2.96787	0.000189515	13.7243	1.88667e-14	7.82381	1	2.61181	1.53385e-12	10.9292	1.17701e-11	6.1127	1	0.527557	0.129828	0.35918	0.43734	1.44149	0	-0.356029	0.306835	0	1	0.781312	0	0.17153	0.621954	0.110693	0.77501	1.12625	0	Cebpe	4.13656	2.39826	5.03279	33.7761	14.9194	14.1454	30.8378	22.354	37.4268	16.9813
1	Cers2	1	1.06268	1.02461e-11	10.2988	5.02614e-11	2.0888	1	0.821779	0.00379617	6.31046	4.8926e-07	1.76758	0	0.718703	3.80187e-06	4.86492	1.36484e-05	1.6457	0	-0.240894	0.120155	0.374882	0.421811	0.846221	0	-0.103074	0.507172	0	1	0.931047	0	-0.343968	0.0266368	0.964945	0.108407	0.787871	0	Cers2	58.4634	64.557	65.9211	115.738	144.335	134.63	114.706	103.608	115.623	109.054
1	Cflar	3	2.23137	3.12949e-25	23.2854	5.18371e-24	4.6958	1	2.05051	1.30033e-07	19.8974	1.26646e-20	4.14254	1	1.94319	6.99675e-20	17.9649	1.08429e-18	3.84555	1	-0.180857	0.37934	0.157009	0.696612	0.882179	0	-0.107324	0.601828	0	1	0.928308	0	-0.288181	0.161444	0.461574	0.345483	0.818934	0	Cflar	144.057	167.758	128.173	630.179	772.231	663.661	504.701	701.6	616.385	436.103
1	Chac1	3	4.86727	9.72075e-22	19.9239	1.19154e-20	29.1872	1	3.88147	0.100546	13.7132	1.9355e-14	14.738	1	3.42276	1.13803e-12	11.0523	8.86458e-12	10.7239	1	-0.985672	0.0228096	0.761699	0.173101	0.504991	0	-0.458558	0.288879	0	1	0.727713	0	-1.44422	0.000974084	1.98445	0.0103645	0.367491	0	Chac1	0.40709	0.120667	1.15863	13.18	15.2178	21.5571	6.86495	8.76536	9.58625	5.0011
1	Chd2	3	2.21911	1.17961e-25	23.6854	2.06352e-24	4.65606	1	1.873	0.376204	17.3311	4.66586e-18	3.66294	1	1.70382	2.92648e-16	14.487	3.25827e-15	3.25763	1	-0.346107	0.088274	0.448712	0.355867	0.786704	0	-0.169178	0.404423	0	1	0.88935	0	-0.515284	0.0112727	1.21596	0.0608186	0.699655	0	Chd2	131.7	156.46	131.951	565.24	735.571	655.255	455.084	598.132	485.666	360.601
1	Chd4	3	1.05085	2.93223e-09	7.95365	1.11263e-08	2.07174	1	1.08022	7.47076e-08	8.28252	5.21775e-09	2.11436	1	1.02333	7.32807e-09	7.42964	3.71844e-08	2.0326	1	0.029374	0.866881	0.017893	0.959637	1.02057	0	-0.0568914	0.745444	0	1	0.961333	0	-0.0275174	0.875338	0.0278804	0.93782	0.981107	0	Chd4	373.577	388.187	376.059	773.122	854.33	729.823	737.782	894.16	773.878	710.081
1	Chi3l1	3	5.80914	6.56893e-15	13.3557	4.40819e-14	56.0694	1	5.88749	0.0355145	13.5202	3.01839e-14	59.1986	1	5.74242	1.10126e-14	12.9794	1.04854e-13	53.5354	1	0.0783463	0.897361	0.0133228	0.969789	1.05581	0	-0.145071	0.811223	0	1	0.904335	0	-0.0667245	0.91253	0.0180542	0.959281	0.954803	0	Chi3l1	25.8436	0.859755	15.9673	740.384	1001.56	651.413	718.059	1074.52	734.358	601.027
1	Chi3l3	3	4.94327	3.65218e-15	13.6001	2.51112e-14	30.7662	1	3.88606	0.000387202	9.35878	4.37748e-10	14.785	1	3.65778	6.28035e-10	8.43945	3.63542e-09	12.6212	1	-1.05721	0.0496914	0.571356	0.268315	0.480561	0	-0.228283	0.668569	0	1	0.85365	0	-1.28549	0.0175737	1.07967	0.0832393	0.410231	0	Chi3l3	82.2059	7.48137	75.7091	2151.22	1224.76	1713.18	540.878	558.525	1346.22	777.185
1	Chi3l4	3	4.84948	7.38233e-16	14.2642	5.44236e-15	28.8295	1	3.7028	3.82907e-19	9.34815	4.48591e-10	13.0212	1	3.52795	4.19143e-10	8.60471	2.48477e-09	11.5351	1	-1.14667	0.0269336	0.720633	0.190268	0.451668	0	-0.174838	0.733156	0	1	0.885867	0	-1.3215	0.0111015	1.22011	0.0602409	0.400118	0	Chi3l4	10.0065	1.10109	9.59489	253.801	136.534	207.03	59.6052	58.5285	151.654	83.2645
1	Chic2	2	1.20529	1.99222e-11	10.0236	9.47106e-11	2.30584	1	1.12581	0.000255185	8.74133	1.81412e-09	2.18224	1	0.807916	6.58859e-06	4.64475	2.26594e-05	1.75068	0	-0.0794735	0.657622	0.0624755	0.866013	0.946403	0	-0.317867	0.077282	0	1	0.802255	0	-0.397338	0.027066	0.960054	0.109634	0.759258	0	Chic2	14.5633	12.8511	12.6484	30.3946	32.4818	29.5111	28.2226	27.0845	32.1011	19.4446
1	Chka	3	2.92475	8.80345e-43	40.2871	5.16252e-41	7.59342	1	2.56788	0.000113421	31.8186	1.51857e-32	5.92937	1	2.35974	1.97788e-29	27.1701	6.7595e-28	5.13279	1	-0.356857	0.0720549	0.492415	0.321799	0.780864	0	-0.208119	0.296201	0	1	0.865665	0	-0.564974	0.00450424	1.49997	0.0316247	0.675967	0	Chka	5.81745	5.8222	6.10694	41.3075	44.5026	49.0345	32.2544	39.421	33.6437	22.0944
1	Chm	3	1.47002	4.45935e-19	17.3607	4.35843e-18	2.77025	1	1.38692	8.18107e-14	15.4737	3.35992e-16	2.61519	1	1.25916	1.59301e-14	12.8258	1.49332e-13	2.39356	1	-0.0830995	0.608056	0.0759418	0.839573	0.944027	0	-0.127757	0.430496	0	1	0.915253	0	-0.210857	0.19304	0.413955	0.385519	0.864024	0	Chm	45.6466	41.2984	46.5141	115.046	132.613	122.112	105.735	120.118	123.226	90.169
1	Chmp2b	1	1.05075	2.6375e-09	7.99709	1.00672e-08	2.07161	1	0.833015	0.000159335	5.15344	7.02361e-06	1.7814	0	0.724801	3.72091e-05	3.94248	0.00011416	1.65267	0	-0.217731	0.214661	0.259524	0.550144	0.859917	0	-0.10821	0.537608	0	1	0.927738	0	-0.325941	0.0632633	0.715753	0.192419	0.797778	0	Chmp2b	49.4023	49.7602	45.7537	89.2626	114.112	96.8488	73.8073	99.2017	85.2111	69.2689
1	Chmp4b	3	1.75288	4.05969e-18	16.4392	3.63715e-17	3.3703	1	1.39092	8.01189e-11	10.6542	2.21716e-11	2.62246	1	1.16235	5.16403e-09	7.57258	2.6756e-08	2.23822	1	-0.361954	0.0657045	0.512155	0.3075	0.77811	0	-0.228568	0.244967	0	1	0.853482	0	-0.590522	0.00273477	1.66165	0.0217945	0.664102	0	Chmp4b	158.292	119.023	148.956	413.382	582.455	440.904	339.579	408.818	369.566	272.261
1	Chrm3	3	3.12595	1.18864e-10	9.27914	5.25844e-10	8.72981	1	2.8375	0.348134	7.77338	1.68508e-08	7.14782	1	3.10103	1.59953e-10	9.0024	9.945e-10	8.58032	1	-0.288406	0.520018	0.102769	0.78928	0.818806	0	0.263452	0.558901	0	1	1.20035	0	-0.0249589	0.960042	0.00740875	0.983085	0.982849	0	Chrm3	1.36572	0.211168	1.73794	7.87724	12.6176	8.63188	6.02953	10.3422	7.4927	8.65862
1	Chst11	3	4.44902	4.40791e-64	61.0141	9.67959e-62	21.8417	1	3.9823	3.54454e-12	51.0841	8.24036e-52	15.8049	1	3.99936	2.81942e-54	51.3622	4.34318e-52	15.9929	1	-0.466717	0.0416507	0.615365	0.242457	0.72361	0	0.0170659	0.940886	0	1	1.0119	0	-0.449651	0.0496426	0.786107	0.163641	0.73222	0	Chst11	13.4734	11.7952	22.5932	299.796	423.712	322.588	238.203	293.756	225.038	237.664
1	Chst13	3	3.70424	2.1205e-19	17.671	2.13311e-18	13.0343	1	4.07135	0.263327	20.5944	2.54431e-21	16.8112	1	3.77278	5.15692e-20	18.0947	8.03997e-19	13.6684	1	0.367029	0.316801	0.187049	0.650056	1.28969	0	-0.298544	0.416211	0	1	0.813073	0	0.0684875	0.85236	0.033607	0.925535	1.04862	0	Chst13	0.577805	2.09659	1.77415	28.7039	13.7685	15.5012	28.2226	20.267	26.2979	14.4061
1	Chst15	3	1.57275	1.45656e-11	10.1528	7.03471e-11	2.97471	1	1.80825	0.779264	13.0185	9.58303e-14	3.50218	1	1.35716	4.72635e-09	7.60929	2.4587e-08	2.5618	1	0.235493	0.30185	0.195529	0.637486	1.17731	0	-0.45108	0.0483461	0	1	0.731495	0	-0.215586	0.345622	0.26019	0.549301	0.861196	0	Chst15	19.4878	29.2317	26.926	91.2607	74.4267	59.2933	103.192	64.1402	97.5153	52.1383
1	Ciapin1	2	1.09226	6.42217e-11	9.53596	2.91099e-10	2.13208	1	1.06474	0.047957	9.02302	9.48377e-10	2.09179	1	0.974414	5.27287e-09	7.56424	2.72746e-08	1.96484	0	-0.0275237	0.873498	0.0172546	0.961049	0.981103	0	-0.0903163	0.59042	0	1	0.939317	0	-0.117839	0.483378	0.173665	0.670401	0.921567	0	Ciapin1	13.7491	12.7304	15.6898	33.0844	27.196	29.6467	28.1136	30.702	29.4566	26.8716
1	Cish	3	3.55146	2.31282e-18	16.6741	2.11807e-17	11.7246	1	3.90809	0.0116754	19.3741	4.22572e-20	15.0125	1	3.30704	1.93987e-16	14.6534	2.22145e-15	9.89731	1	0.356608	0.33175	0.178874	0.662409	1.28041	0	-0.601034	0.102691	0	1	0.659281	0	-0.244424	0.506277	0.161559	0.689351	0.844153	0	Cish	5.25277	9.4573	4.46555	109.244	36.3608	79.1331	93.6394	59.8271	134.281	53.1087
1	Ckap4	3	1.68603	8.95282e-14	12.2673	5.40363e-13	3.21771	1	1.64656	0.374246	11.6612	2.18196e-12	3.13087	1	1.25787	1.88519e-08	7.04012	9.11766e-08	2.39142	1	-0.0394704	0.857935	0.0198099	0.955411	0.973012	0	-0.388689	0.0784655	0	1	0.763823	0	-0.428159	0.0526148	0.769505	0.170018	0.74321	0	Ckap4	43.401	59.8208	64.0746	206.384	176.092	155.826	186.552	124.802	212.367	124.841
1	Cks2	3	1.73168	3.94457e-11	9.73702	1.83222e-10	3.32114	1	1.41063	0.000628132	6.62416	2.37597e-07	2.65854	1	1.31965	3.88648e-07	5.79257	1.61223e-06	2.49606	1	-0.321003	0.212446	0.261954	0.547074	0.800513	0	-0.0909685	0.72613	0	1	0.938892	0	-0.411971	0.109413	0.565822	0.271755	0.751596	0	Cks2	7.77411	4.13286	5.99831	17.9832	23.0186	18.5292	13.1487	19.3395	15.2058	10.8979
1	Clcf1	3	1.16982	1.87621e-05	4.34636	4.5044e-05	2.24984	1	1.32214	1.18301e-08	5.36231	4.34199e-06	2.50037	1	1.37302	4.85359e-07	5.70157	1.98805e-06	2.59012	1	0.152242	0.585854	0.0820996	0.827752	1.11129	0	0.0508606	0.860394	0	1	1.03588	0	0.203101	0.462556	0.185763	0.651983	1.15117	0	Clcf1	1.83847	2.92618	2.78795	5.57171	4.51846	6.91454	7.62772	4.82327	6.39083	6.60593
1	Clcn5	2	1.72371	2.00627e-05	4.31947	4.7921e-05	3.30285	1	1.96102	0.144514	5.31763	4.81252e-06	3.89336	1	1.07795	0.00674823	1.87376	0.0133734	2.11103	0	0.237297	0.546773	0.0931819	0.806897	1.17878	0	-0.883045	0.0259406	0	1	0.542222	0	-0.645746	0.10233	0.583944	0.260649	0.639162	0	Clcn5	25.5679	29.1562	32.3692	144.403	41.3908	101.865	124.405	55.6995	158.963	41.5763
1	Clcn6	2	0.895723	5.67941e-07	5.7822	1.65119e-06	1.86054	0	1.0365	4.36438e-24	7.52037	3.01737e-08	2.05124	1	1.05629	3.49045e-09	7.73232	1.85218e-08	2.07957	1	0.140757	0.435231	0.135376	0.732191	1.10248	0	0.019787	0.914522	0	1	1.01381	0	0.160544	0.372387	0.240864	0.574297	1.11771	0	Clcn6	9.3762	13.3036	12.1415	19.5202	21.825	23.4552	22.7742	23.6989	24.9389	22.6915
1	Cldn1	3	7.79256	7.49812e-49	46.1832	6.55831e-47	221.714	1	7.70042	1.40371e-05	45.5199	3.02068e-46	207.997	1	7.20823	4.32077e-44	41.4038	3.94643e-42	147.874	1	-0.092213	0.813283	0.0277899	0.938016	0.938083	0	-0.492186	0.208059	0	1	0.710947	0	-0.584398	0.135331	0.509926	0.309082	0.666928	0	Cldn1	1.19501	0.241335	0.76035	169.687	190.543	130.789	124.513	166.171	169.945	60.8342
1	Clec2d	3	1.8123	3.22348e-21	19.4175	3.82409e-20	3.51202	1	1.83747	0.000117759	19.8282	1.48515e-20	3.57383	1	1.79015	9.06326e-21	18.815	1.53096e-19	3.45851	1	0.0251711	0.892445	0.0137857	0.968756	1.0176	0	-0.0473226	0.799159	0	1	0.967731	0	-0.0221515	0.905323	0.0199913	0.955012	0.984763	0	Clec2d	108.654	114.528	115.73	347.482	381.554	461.286	359.302	482.002	370.007	349.965
1	Clec4a1	3	1.53248	3.23976e-08	6.9629	1.08917e-07	2.89283	1	1.14709	0.329788	4.09152	8.09992e-05	2.21466	1	1.05751	0.000115521	3.48887	0.000324434	2.08133	1	-0.385386	0.156458	0.32163	0.476837	0.765574	0	-0.0895809	0.741704	0	1	0.939796	0	-0.474967	0.0808604	0.650833	0.223443	0.719483	0	Clec4a1	67.8658	25.0083	44.3175	118.274	131.163	147.51	79.6915	124.106	100.123	79.3084
1	Clec4d	3	3.31441	4.91955e-39	36.6446	2.26673e-37	9.94803	1	2.99112	3.2194e-48	30.6956	2.01576e-31	7.95089	1	2.83797	3.18973e-30	27.9328	1.16742e-28	7.15014	1	-0.323294	0.163744	0.313838	0.485469	0.799243	0	-0.153145	0.509132	0	1	0.899288	0	-0.476439	0.0403808	0.843697	0.143319	0.71875	0	Clec4d	142.534	190.971	163.692	1293.21	1925.93	1727.01	1030.21	1687.63	1235.38	925.128
1	Clec4e	3	3.28812	9.04113e-31	28.6428	2.27594e-29	9.76841	1	2.88257	1.73053e-07	22.8047	1.56777e-23	7.37464	1	2.82853	4.54406e-24	21.9982	1.00427e-22	7.10349	1	-0.40555	0.120905	0.373797	0.422866	0.754948	0	-0.0540442	0.836	0	1	0.963232	0	-0.459594	0.078929	0.65736	0.22011	0.727191	0	Clec4e	182.284	123.774	140.073	1277.88	1593.35	1486.9	803.09	1514.23	972.912	723.741
1	Clec4n	3	4.06924	1.22771e-18	16.9378	1.15402e-17	16.7867	1	4.4384	0.157722	19.2959	5.05949e-20	21.6817	1	4.33984	1.70307e-20	18.5558	2.78123e-19	20.2498	1	0.369152	0.36634	0.16252	0.687828	1.29159	0	-0.098567	0.809225	0	1	0.93396	0	0.270585	0.50765	0.160824	0.690519	1.2063	0	Clec4n	25.5416	3.4541	18.3329	269.709	249.325	275.813	326.721	377.653	322.259	252.929
1	Clec5a	3	3.72868	2.65543e-35	33.0155	9.65025e-34	13.257	1	2.91802	0.000657528	21.7827	1.64911e-22	7.55806	1	2.7455	1.67399e-21	19.5222	3.00474e-20	6.70622	1	-0.810658	0.00286798	1.31046	0.0489263	0.570122	0	-0.172513	0.523673	0	1	0.887296	0	-0.983171	0.000311829	2.35449	0.00442086	0.505867	0	Clec5a	30.0065	13.4846	20.7225	240.967	339.609	270.978	149.758	189.313	146.438	94.6476
1	Clec7a	3	2.37687	5.44185e-09	7.69955	1.99734e-08	5.19409	1	2.75416	0.435297	9.79907	1.58829e-10	6.7466	1	1.95196	1.15405e-06	5.34714	4.4964e-06	3.86901	1	0.377289	0.330946	0.179087	0.662084	1.2989	0	-0.802195	0.0396864	0	1	0.573476	0	-0.424906	0.273768	0.320777	0.477775	0.744887	0	Clec7a	252.002	139.25	244.072	1416.67	519.666	1363.66	1369.43	834.889	2082.02	539.148
1	Clip2	3	1.93622	1.49392e-24	22.6269	2.36122e-23	3.82701	1	1.92236	0.0196907	22.2528	5.58673e-23	3.79043	1	1.70234	1.47291e-19	17.6532	2.2225e-18	3.25428	1	-0.0138586	0.940509	0.00701759	0.983971	0.99044	0	-0.220016	0.231808	0	1	0.858556	0	-0.233874	0.203633	0.399751	0.398335	0.850348	0	Clip2	17.5968	14.7214	22.0381	63.5559	76.9843	67.6089	65.5984	65.346	75.1841	54.1537
1	Clk1	2	1.32739	3.9599e-12	10.6937	2.02427e-11	2.50948	1	1.12584	0.00433281	7.80999	1.54885e-08	2.18229	1	0.955252	4.85406e-07	5.70157	1.98805e-06	1.93892	0	-0.201546	0.284483	0.205305	0.623296	0.869618	0	-0.170589	0.364991	0	1	0.88848	0	-0.372136	0.0483324	0.793682	0.160812	0.772638	0	Clk1	167.485	204.048	171.658	397.82	543.878	421.426	350.403	431.219	403.798	311.374
1	Clk4	2	1.19488	7.38435e-14	12.3474	4.49374e-13	2.28926	1	1.07415	3.51483e-21	10.029	9.35445e-11	2.10548	1	0.91968	7.3454e-09	7.42883	3.7254e-08	1.8917	0	-0.120734	0.444852	0.130945	0.7397	0.91972	0	-0.154463	0.329843	0	1	0.898467	0	-0.275197	0.0821329	0.646204	0.225837	0.826338	0	Clk4	42.994	49.6546	44.5227	97.5241	109.168	107.334	93.6394	88.8595	106.257	76.6213
1	Cln3	3	2.09689	2.26892e-28	26.3242	4.74039e-27	4.27786	1	1.79034	2.75923e-11	19.5868	2.58925e-20	3.45896	1	1.59611	1.46555e-17	15.7309	1.85822e-16	3.02327	1	-0.306543	0.0938592	0.433054	0.368932	0.808577	0	-0.194227	0.288709	0	1	0.874041	0	-0.50077	0.00628434	1.3958	0.0401973	0.706729	0	Cln3	34.7602	32.188	36.714	115.623	158.018	169.926	105.626	135.84	117.202	89.4599
1	Cln5	3	2.39138	3.03335e-33	31.0281	9.37341e-32	5.24657	1	2.52674	0.636101	34.1749	6.68461e-35	5.76267	1	2.33389	7.10118e-32	29.5346	2.91997e-30	5.04164	1	0.13536	0.474718	0.11893	0.760448	1.09837	0	-0.192842	0.308591	0	1	0.874881	0	-0.0574818	0.761766	0.0593742	0.872219	0.96094	0	Cln5	59.3432	48.6138	63.459	285.195	327.205	287.067	277.213	356.18	354.581	248.973
1	Cltc	2	1.15926	4.56568e-10	8.7228	1.89323e-09	2.23343	1	1.03706	0.30483	7.03217	9.28598e-08	2.05205	1	0.791969	1.8075e-05	4.23313	5.84621e-05	1.73144	0	-0.122198	0.505741	0.107841	0.780116	0.918787	0	-0.245095	0.182196	0	1	0.84376	0	-0.367293	0.0457418	0.809695	0.154991	0.775236	0	Cltc	756.57	771.155	781.724	1752.4	1619.4	1786.21	1588.71	1431.82	1718.55	1144.43
1	Cmip	3	2.00135	6.88809e-25	22.9516	1.1178e-23	4.00375	1	1.61359	2.13936e-09	15.3552	4.4137e-16	3.06012	1	1.34976	1.47738e-12	10.9445	1.13622e-11	2.5487	1	-0.387763	0.0388302	0.631878	0.233411	0.764314	0	-0.26382	0.15994	0	1	0.83288	0	-0.651583	0.000537587	2.17386	0.00670101	0.636582	0	Cmip	87.3668	64.0743	88.2488	260.333	350.351	349.117	248.882	231.517	253.136	196.722
1	Cnbd2	2	1.08233	4.01681e-06	4.97778	1.05249e-05	2.11746	1	1.00578	0.0493937	4.32029	4.7831e-05	2.00803	1	0.733411	0.00175303	2.40269	0.00395648	1.66257	0	-0.0765437	0.751921	0.0408263	0.910277	0.948327	0	-0.272306	0.246658	0	1	0.827995	0	-0.348846	0.138272	0.50489	0.312687	0.785212	0	Cnbd2	5.97503	5.88253	5.51555	9.22214	15.3031	12.2925	12.0591	13.7278	9.1455	8.62129
1	Cnppd1	2	1.28924	2.27044e-11	9.96803	1.0764e-10	2.44399	1	1.0683	0.0564269	6.97533	1.05846e-07	2.09696	1	0.900978	2.5081e-06	5.03347	9.25826e-06	1.86733	0	-0.220934	0.245575	0.231879	0.586302	0.85801	0	-0.16732	0.379004	0	1	0.890495	0	-0.388253	0.0414061	0.836625	0.145672	0.764054	0	Cnppd1	77.0057	60.5448	70.8936	146.171	205.547	157.769	121.935	175.446	139.827	116.331
1	Col11a2	3	2.76422	2.90738e-23	21.3908	4.066e-22	6.7938	1	2.31164	0.00135095	15.3162	4.82809e-16	4.96448	1	2.4025	3.14029e-18	16.3735	4.23119e-17	5.28718	1	-0.452482	0.0842047	0.460269	0.346522	0.730784	0	0.0908297	0.738618	0	1	1.06498	0	-0.361654	0.165321	0.456104	0.349862	0.778272	0	Col11a2	1.43138	1.02567	2.35346	10.6823	11.083	11.1175	6.71966	9.36827	7.97017	7.9495
1	Col15a1	3	4.74382	6.67072e-58	55.0313	9.30385e-56	26.7937	1	4.58229	4.08953e-07	52.0342	9.24181e-53	23.9556	1	4.23439	4.14247e-47	44.3513	4.45359e-45	18.8226	1	-0.161645	0.499232	0.109686	0.776808	0.894005	0	-0.347788	0.146396	0	1	0.785788	0	-0.509426	0.0334	0.896462	0.126922	0.702502	0	Col15a1	0.275771	0.331835	0.398278	7.26243	9.37794	10.6204	7.77301	8.34797	8.22728	5.63556
1	Col4a2	3	1.6091	1.64663e-08	7.24229	5.7241e-08	3.05061	1	1.19956	0.966551	4.16984	6.76339e-05	2.29669	1	1.3528	2.02536e-06	5.11769	7.62631e-06	2.55408	1	-0.409358	0.154178	0.325374	0.472743	0.752958	0	0.153167	0.609247	0	1	1.11201	0	-0.256197	0.363414	0.246865	0.566415	0.837292	0	Col4a2	1.68089	2.21726	2.26898	6.26337	5.96778	6.59819	3.92283	6.91026	3.41579	5.97146
1	Coq10b	3	1.4294	1.20731e-09	8.31943	4.79256e-09	2.69335	1	1.51079	0.397903	9.13568	7.31682e-10	2.84966	1	1.33596	1.2429e-08	7.21344	6.11728e-08	2.52444	1	0.0813776	0.72628	0.0466458	0.898161	1.05803	0	-0.174811	0.451582	0	1	0.885883	0	-0.0934329	0.689354	0.0842995	0.82357	0.93729	0	Coq10b	14.1956	7.73779	12.9259	35.2747	29.2421	29.4207	28.949	34.1803	36.2882	21.124
1	Coro1a	3	1.30157	8.94744e-10	8.44299	3.60588e-09	2.46497	1	1.13574	0.144046	6.50906	3.09697e-07	2.19731	1	1.08398	2.93678e-07	5.90846	1.23465e-06	2.11988	1	-0.165833	0.427797	0.138383	0.727139	0.891413	0	-0.0517549	0.804562	0	1	0.964762	0	-0.217588	0.29821	0.298192	0.503278	0.860002	0	Coro1a	353.393	217.82	368.239	727.896	914.562	673.332	669.133	706.609	688.594	636.968
1	Cox17	3	1.49364	1.90356e-16	14.8284	1.48447e-15	2.81599	1	1.36516	1.40107e-08	12.4406	3.62561e-13	2.57604	1	1.20557	2.53767e-11	9.7654	1.71634e-10	2.30629	1	-0.12848	0.473314	0.119677	0.759141	0.914795	0	-0.159574	0.375306	0	1	0.895289	0	-0.288053	0.108506	0.568523	0.270071	0.819006	0	Cox17	16.5594	13.3337	15.9673	43.613	39.9841	45.5998	36.2498	38.0296	43.8911	29.5587
1	Cpeb4	3	2.959	1.64604e-59	56.6041	2.48852e-57	7.77583	1	2.83556	0.00955098	52.4567	3.49401e-53	7.1382	1	2.77922	2.03591e-53	50.5226	3.00181e-51	6.86483	1	-0.123437	0.466694	0.121906	0.755255	0.917998	0	-0.0563342	0.74014	0	1	0.961705	0	-0.179771	0.28908	0.30634	0.493924	0.882843	0	Cpeb4	19.1989	17.1498	18.9846	138.101	147.575	144.708	116.958	140.756	137.403	101.701
1	Cpne1	1	1.08011	1.86798e-10	9.09112	8.10741e-10	2.1142	1	0.963942	3.63407e-27	7.28931	5.13674e-08	1.95063	0	0.845098	5.60505e-07	5.64305	2.27486e-06	1.79639	0	-0.116165	0.489533	0.113126	0.77068	0.922637	0	-0.118842	0.479503	0	1	0.920927	0	-0.235007	0.162021	0.460775	0.346118	0.849681	0	Cpne1	76.244	70.3641	76.8919	131.454	190.628	150.493	139.26	155.133	141.627	137.12
1	Cpne2	3	3.90737	8.45309e-49	46.1384	7.27036e-47	15.005	1	3.0893	0.0621777	31.017	9.61679e-32	8.51085	1	2.88281	1.11133e-29	27.4117	3.87501e-28	7.37588	1	-0.818053	0.000617294	1.73538	0.0183917	0.567207	0	-0.206484	0.385387	0	1	0.866647	0	-1.02454	1.93264e-05	3.29008	0.000512771	0.491568	-1	Cpne2	14.1825	11.1466	11.538	118.159	238.541	196.68	87.4646	133.382	93.0711	79.8309
1	Cpsf7	2	1.21489	9.56878e-15	13.1994	6.31858e-14	2.32124	1	1.05673	2.60895e-33	10.0769	8.37655e-11	2.08021	1	0.992333	2.14015e-10	8.88114	1.31479e-09	1.9894	0	-0.158165	0.308042	0.192274	0.642282	0.896164	0	-0.0643934	0.678752	0	1	0.956347	0	-0.222558	0.151557	0.479183	0.331754	0.857044	0	Cpsf7	55.5087	62.8526	57.7504	128.188	140.925	139.692	108.568	124.199	133.583	113.234
1	Crebbp	3	1.41608	1.14519e-14	13.125	7.49966e-14	2.66859	1	1.16743	1.41706e-11	9.09049	8.1192e-10	2.24612	1	1.05862	5.94421e-09	7.5156	3.05073e-08	2.08293	1	-0.24864	0.167478	0.308526	0.491444	0.841689	0	-0.108818	0.545995	0	1	0.927348	0	-0.357458	0.0473848	0.798908	0.158888	0.780539	0	Crebbp	128.417	154.318	134.304	303.985	391.188	417.765	339.906	295.379	301.397	276.479
1	Crebrf	3	1.77287	4.49326e-19	17.3578	4.38741e-18	3.41732	1	1.63556	0.00472719	14.8721	1.3425e-15	3.10707	1	1.46738	9.37048e-14	12.0868	8.18888e-13	2.7652	1	-0.13731	0.4772	0.117811	0.762411	0.909213	0	-0.168172	0.383947	0	1	0.889969	0	-0.305482	0.113949	0.555189	0.278491	0.809172	0	Crebrf	87.0122	105.795	95.3213	272.36	383.643	328.644	270.058	345.281	279.948	244.867
1	Creld2	3	1.10599	2.02959e-09	8.10619	7.8308e-09	2.15246	1	1.04284	1.44321e-11	7.19818	6.33601e-08	2.06028	1	1.17713	1.79795e-10	8.95396	1.11184e-09	2.26126	1	-0.0631423	0.731596	0.0454583	0.90062	0.957177	0	0.134278	0.4647	0	1	1.09754	0	0.0711353	0.69976	0.0804273	0.830946	1.05054	0	Creld2	23.0071	19.8498	28.0485	49.5306	45.2272	57.9375	49.6165	50.1806	46.3519	53.2953
1	Crem	3	2.5318	1.76762e-43	40.9668	1.0795e-41	5.78293	1	2.61465	0.000374003	43.4504	3.54502e-44	6.12475	1	2.51131	6.86847e-43	40.2286	5.90746e-41	5.70137	1	0.0828411	0.636908	0.0684743	0.854133	1.0591	0	-0.103337	0.554553	0	1	0.930877	0	-0.0204954	0.90784	0.0192518	0.956639	0.985894	0	Crem	7.68218	6.1842	8.1104	39.9242	37.8528	49.4864	40.6449	42.6674	51.4205	39.4116
1	Cript	1	1.22269	2.50046e-14	12.7999	1.58521e-13	2.33381	1	0.999446	0.616773	8.67087	2.1337e-09	1.99923	0	0.849835	1.0687e-07	6.32608	4.71974e-07	1.80229	0	-0.223227	0.162036	0.315493	0.483624	0.856647	0	-0.149601	0.35132	0	1	0.9015	0	-0.372828	0.0197521	1.04798	0.0895416	0.772267	0	Cript	20.7353	16.7577	19.8294	42.9982	45.0141	45.8258	35.8866	38.3543	40.4018	31.4994
1	Crtc2	3	1.69134	4.51418e-20	18.3162	4.82807e-19	3.22956	1	1.33566	4.23185e-10	11.7086	1.95608e-12	2.52391	1	1.27535	2.89298e-12	10.6667	2.15429e-11	2.42057	1	-0.355668	0.0486804	0.576306	0.265274	0.781508	0	-0.0603109	0.738502	0	1	0.959057	0	-0.415979	0.0211443	1.02943	0.0934479	0.749511	0	Crtc2	30.0984	28.9903	32.4175	87.3029	115.178	93.0978	65.0173	89.787	76.2492	60.9835
1	Cry1	3	3.14407	7.02865e-40	37.4698	3.38985e-38	8.84013	1	2.85739	5.18489e-06	31.6221	2.3873e-32	7.24702	1	2.67941	2.0751e-30	28.1133	7.70401e-29	6.40595	1	-0.286675	0.193273	0.280461	0.524251	0.819789	0	-0.177968	0.41993	0	1	0.883947	0	-0.464643	0.0352239	0.88192	0.131244	0.72465	0	Cry1	10.151	5.32444	11.1397	82.2691	75.3219	78.0033	53.5393	67.6649	71.9519	49.0033
1	Csf1	3	5.39862	1.70735e-44	41.9471	1.12959e-42	42.184	1	5.51749	0.0116155	43.2699	5.37156e-44	45.8068	1	5.09412	6.31911e-41	38.3223	4.76055e-39	34.1572	1	0.118865	0.710247	0.0505878	0.890045	1.08588	0	-0.423372	0.186428	0	1	0.74568	0	-0.304507	0.341568	0.26337	0.545293	0.809719	0	Csf1	53.9066	19.8799	46.5865	1820.26	1360.06	1898.47	1834.87	1315.41	2364.64	902.362
1	Csf2rb	3	2.40808	5.71909e-29	26.8983	1.26396e-27	5.30767	1	1.92075	0.365844	17.8037	1.57145e-18	3.7862	1	1.68446	1.15536e-15	13.9166	1.21183e-14	3.21419	1	-0.487328	0.0175831	0.829134	0.148206	0.713345	0	-0.236293	0.248858	0	1	0.848924	0	-0.723621	0.000438877	2.24136	0.00573647	0.605575	0	Csf2rb	434.234	313.418	346.43	1696.91	2370.44	1739.75	1243.83	1424.16	1474.48	1016.53
1	Csf2rb2	3	2.32244	1.46991e-27	25.53	2.95154e-26	5.00177	1	2.05135	1.58286e-41	20.3167	4.82311e-21	4.14494	1	1.83906	2.00919e-18	16.5618	2.74297e-17	3.57777	1	-0.271087	0.183229	0.288779	0.514306	0.828695	0	-0.21229	0.297363	0	1	0.863166	0	-0.483377	0.0178288	1.07572	0.0840005	0.715301	0	Csf2rb2	125.305	76.85	100.608	505.066	564.68	444.7	391.411	408.494	455.108	311.113
1	Csf3r	3	2.94823	9.59652e-33	30.5382	2.89607e-31	7.71802	1	2.57889	7.91978e-22	24.1082	7.7954e-25	5.97482	1	2.32396	5.83665e-22	19.9581	1.10128e-20	5.00704	1	-0.369336	0.108594	0.400183	0.397939	0.774139	0	-0.254935	0.267745	0	1	0.838025	0	-0.624271	0.00682401	1.37235	0.0424281	0.648748	0	Csf3r	315.928	223.416	364.968	1842.28	2812.57	2324.87	1559.25	2121.13	1722.92	1230.42
1	Csnk1e	3	1.71942	6.88579e-23	21.0308	9.31432e-22	3.29304	1	1.94544	0.138946	26.405	3.93587e-27	3.85155	1	1.74564	1.56881e-23	21.4764	3.33849e-22	3.35345	1	0.22601	0.184585	0.28775	0.515525	1.1696	0	-0.199788	0.241092	0	1	0.870678	0	0.0262218	0.877839	0.0274357	0.938781	1.01834	0	Csnk1e	24.7668	20.7849	27.8433	87.9177	77.3254	76.5119	93.3488	84.8246	104.567	76.0615
1	Csrnp1	3	4.16041	8.62934e-63	59.7827	1.64932e-60	17.8817	1	4.18304	0.249645	60.2472	5.6599e-61	18.1644	1	3.79006	3.70764e-54	51.2497	5.62744e-52	13.8332	1	0.0226265	0.918044	0.0101862	0.976818	1.01581	0	-0.39298	0.0732656	0	1	0.761555	0	-0.370353	0.09136	0.615063	0.242626	0.773593	0	Csrnp1	18.0039	12.293	18.188	276.971	274.433	316.035	262.975	266.718	351.422	163.021
1	Cstb	3	3.37997	2.04122e-42	39.9388	1.15123e-40	10.4105	1	3.44471	0.0271743	41.1609	6.9042e-42	10.8883	1	3.35432	6.82264e-42	39.2629	5.45864e-40	10.227	1	0.0647296	0.77473	0.0361342	0.920165	1.04589	0	-0.0903889	0.689341	0	1	0.93927	0	-0.0256592	0.90993	0.0189651	0.957271	0.982372	0	Cstb	21.2343	13.3941	26.6364	187.133	228.864	222.169	186.007	264.631	216.848	184.705
1	Ctns	3	1.41904	4.11309e-14	12.5904	2.56813e-13	2.67408	1	1.44383	0.575641	12.9292	1.17713e-13	2.72043	1	1.24514	2.86557e-11	9.71518	1.92675e-10	2.37042	1	0.0247898	0.894066	0.0137519	0.968831	1.01733	0	-0.198681	0.28342	0	1	0.871347	0	-0.173891	0.348694	0.258082	0.551974	0.886449	0	Ctns	21.2869	19.1258	18.2001	45.8417	62.8748	48.0403	45.7663	60.1981	53.5508	40.27
1	Ctsd	3	1.26376	2.63244e-09	7.99777	1.00516e-08	2.40122	1	1.3355	0.271409	8.7631	1.72546e-09	2.52363	1	1.20188	1.43121e-08	7.15486	7.0007e-08	2.30039	1	0.0717359	0.7315	0.0454635	0.900609	1.05098	0	-0.13362	0.522783	0	1	0.911542	0	-0.0618838	0.767238	0.0574202	0.876153	0.958012	0	Ctsd	1797.17	1650.2	1741.35	3532.31	5107.91	3819.04	3683.32	5197.26	4213.91	3347.9
1	Ctsz	3	1.45686	2.36966e-12	10.905	1.24464e-11	2.7451	1	1.45553	0.345842	10.8009	1.58148e-11	2.74258	1	1.30607	2.80656e-10	8.76983	1.69892e-09	2.47267	1	-0.00132383	0.994914	0	1	0.999083	0	-0.149463	0.463222	0	1	0.901586	0	-0.150787	0.45929	0.187387	0.64955	0.900759	0	Ctsz	361.68	234.894	320.952	815.698	791.754	911.319	757.142	885.766	873.56	625.137
1	Cwc25	2	1.2422	9.2109e-14	12.2555	5.5529e-13	2.36558	1	1.05326	0.775802	8.91303	1.22173e-09	2.07522	1	0.975657	4.25148e-09	7.65132	2.23192e-08	1.96654	0	-0.188928	0.253809	0.226645	0.59341	0.877257	0	-0.0776	0.640054	0	1	0.947633	0	-0.266528	0.107305	0.571678	0.268116	0.831318	0	Cwc25	24.7012	24.1335	23.7639	51.7208	62.8322	57.2145	43.1874	55.0038	52.5223	44.2261
1	Cxcl2	3	6.33278	5.92129e-92	88.117	7.63921e-89	80.6039	1	6.08995	9.21674e-06	83.3598	4.36759e-84	68.1172	1	6.08975	4.70509e-87	83.268	5.3957e-84	68.1079	1	-0.242837	0.326286	0.182289	0.65722	0.845082	0	-0.000195352	0.99944	0	1	0.999865	0	-0.243032	0.325881	0.275993	0.529671	0.844968	0	Cxcl2	6.85487	12.2176	10.4639	688.509	848.831	843.303	476.878	776.825	758.158	501.453
1	Cxcl3	3	8.19284	2.38561e-151	146.91	1.23109e-147	292.611	1	7.83546	0.246636	137.864	1.36803e-138	228.407	1	7.72372	3.3221e-139	134.942	1.14291e-135	211.384	1	-0.357545	0.0954428	0.429337	0.372103	0.780492	0	-0.111743	0.602236	0	1	0.925469	0	-0.469288	0.0287054	0.941447	0.114433	0.722321	0	Cxcl3	0.157583	0.512836	0.277588	104.21	86.4475	83.8784	51.3237	83.7579	79.261	55.4972
1	Cxcr4	3	3.8912	1.90118e-25	23.4897	3.23796e-24	14.8377	1	3.95797	0.00500633	24.0538	8.83559e-25	15.5406	1	3.79209	1.85639e-24	22.3699	4.26722e-23	13.8526	1	0.0667642	0.840972	0.023618	0.94707	1.04736	0	-0.165881	0.618063	0	1	0.891384	0	-0.0991166	0.765788	0.0578576	0.875271	0.933604	0	Cxcr4	32.0157	9.83439	41.3727	401.509	398.605	435.164	339.833	470.501	483.463	317.644
1	Cyfip2	3	1.56883	1.18497e-14	13.1112	7.74054e-14	2.96664	1	1.82202	0.951961	17.1774	6.64695e-18	3.53575	1	1.71204	4.84447e-17	15.234	5.83427e-16	3.27624	1	0.253181	0.202992	0.271335	0.535384	1.19183	0	-0.109976	0.579894	0	1	0.926603	0	0.143205	0.471684	0.180566	0.659834	1.10436	0	Cyfip2	47.8528	61.1029	65.4021	138.908	188.369	190.037	189.967	250.393	176.225	200.417
1	D16Ertd472e	3	1.12132	2.64394e-08	7.04618	8.99115e-08	2.17546	1	1.38006	0.966616	10.2531	5.58308e-11	2.60278	1	1.16001	8.68347e-09	7.35976	4.36755e-08	2.2346	1	0.258725	0.195181	0.278514	0.526606	1.19642	0	-0.220035	0.270619	0	1	0.858545	0	0.0386913	0.846969	0.0350201	0.922529	1.02718	0	D16Ertd472e	30.0853	30.5439	28.8812	75.8521	42.627	76.2407	79.8732	68.4069	84.6601	61.5434
1	D17Wsu92e	2	1.07328	1.12422e-10	9.30204	4.98841e-10	2.10421	1	1.10768	0.466201	9.78151	1.65384e-10	2.15498	1	0.968008	5.60806e-09	7.54001	2.88394e-08	1.95614	0	0.0343982	0.835185	0.0240173	0.9462	1.02413	0	-0.139666	0.397008	0	1	0.907729	0	-0.105268	0.5233	0.153077	0.702948	0.929632	0	D17Wsu92e	106.277	89.6407	93.3299	184.135	208.616	215.933	200.718	210.044	212.587	180.637
1	D430020J02Rik	3	2.45601	5.03628e-17	15.3897	4.07682e-16	5.48696	1	2.61338	0.754557	17.1557	6.98708e-18	6.11937	1	2.70481	4.19413e-20	18.1785	6.62904e-19	6.5197	1	0.157326	0.571298	0.0862162	0.819943	1.11522	0	0.0914068	0.744177	0	1	1.06541	0	0.248732	0.369742	0.24218	0.572559	1.18816	0	D430020J02Rik	3.30925	1.65918	2.05174	9.72167	15.5162	13.3772	12.386	17.9945	12.7082	13.1745
1	D730005E14Rik	3	2.06034	4.32732e-24	22.1826	6.56798e-23	4.17083	1	1.76359	0.00353326	16.5229	2.99983e-17	3.39542	1	1.71007	2.48491e-17	15.5132	3.0678e-16	3.27177	1	-0.29673	0.132922	0.356515	0.440033	0.814095	0	-0.0535121	0.78779	0	1	0.963588	0	-0.350242	0.0760167	0.668375	0.214597	0.784452	0	D730005E14Rik	7.39328	10.6036	10.8863	32.6617	48.1685	39.6795	33.6709	36.3137	28.1343	31.3875
1	Dach1	3	6.4319	9.62486e-42	39.2839	5.20095e-40	86.3366	1	5.91039	4.05153e-23	34.6854	2.06349e-35	60.1456	1	5.34768	3.2888e-32	29.8566	1.39113e-30	40.7204	1	-0.521535	0.162988	0.314223	0.48504	0.69663	0	-0.562691	0.132963	0	1	0.677038	0	-1.08422	0.00405539	1.5354	0.0291474	0.471646	0	Dach1	0.81418	2.42843	1.56898	145.21	165.99	104.035	108.532	70.4476	110.26	36.3139
1	Dclre1c	3	2.05951	1.35937e-23	21.7085	1.95677e-22	4.16845	1	1.6638	0.35977	14.5919	2.55902e-15	3.1685	1	1.56442	1.20387e-14	12.9415	1.14412e-13	2.95759	1	-0.395707	0.0462494	0.589438	0.257372	0.760117	0	-0.0993747	0.616568	0	1	0.933437	0	-0.495082	0.0127113	1.17722	0.0664943	0.709522	0	Dclre1c	47.6295	45.2804	42.1451	144.288	225.667	193.065	130.943	166.032	131.012	103.418
1	Dcstamp	3	3.71874	1.33885e-23	21.7145	1.92993e-22	13.1659	1	4.44743	0.0107226	29.3074	4.92775e-30	21.8177	1	4.22858	3.7297e-29	26.9017	1.25389e-27	18.7469	1	0.728432	0.0255837	0.733651	0.18465	1.65684	0	-0.218808	0.50209	0	1	0.859275	0	0.509627	0.1185	0.543902	0.285823	1.42368	0	Dcstamp	0.958631	0.392169	0.555176	9.60639	5.58414	10.0781	18.5245	12.2437	11.0921	8.02415
1	Ddit3	3	3.0412	8.30573e-48	45.1673	6.80345e-46	8.23178	1	2.39986	0.878835	29.2798	5.25104e-30	5.2775	1	2.31551	1.35297e-29	27.3292	4.68591e-28	4.97781	1	-0.641304	0.000961829	1.60618	0.0247638	0.641133	0	-0.084335	0.666638	0	1	0.943219	0	-0.725639	0.000189801	2.5087	0.00309958	0.604729	0	Ddit3	3.99211	5.08311	4.81555	31.24	42.8401	40.3122	20.1953	27.8266	25.343	21.6465
1	Ddit4	3	2.32799	3.28803e-24	22.2986	5.02752e-23	5.02104	1	2.02593	0.0166835	17.1933	6.40804e-18	4.07254	1	2.2077	4.2821e-22	20.0886	8.15417e-21	4.61939	1	-0.302035	0.169173	0.306702	0.493512	0.811107	0	0.181756	0.409522	0	1	1.13426	0	-0.12028	0.583168	0.127358	0.745833	0.920009	0	Ddit4	5.90937	5.33953	7.67591	25.4762	40.8367	28.8332	20.9581	32.6962	23.58	30.0066
1	Ddx4	2	5.61546	4.11089e-06	4.9685	1.07523e-05	49.0255	1	5.92147	0.00320796	5.26516	5.43049e-06	60.6093	1	3.57405	0.00138825	2.49422	0.00320468	11.9096	0	0.305705	0.762102	0.0380562	0.916102	1.23602	0	-2.3464	0.0258686	0	1	0.196636	0	-2.04063	0.0498242	0.785352	0.163926	0.243057	0	Ddx4	0.196979	0.211168	0.277588	14.9091	0.298389	18.8003	10.9694	0.973929	30.081	0.783754
1	Ddx5	3	1.18634	1.30269e-11	10.1988	6.32708e-11	2.27575	1	1.10637	0.867383	8.87768	1.32533e-09	2.15303	1	1.04265	2.42394e-09	7.88347	1.30776e-08	2.06	1	-0.0799739	0.643805	0.0665451	0.857936	0.946075	0	-0.0637206	0.712566	0	1	0.956793	0	-0.143694	0.406127	0.219164	0.603721	0.905198	0	Ddx5	820.812	824.565	860.173	1844.58	2013.1	1844.33	1658.05	1866.19	1870.31	1568.37
1	Ddx58	3	1.73214	6.68111e-20	18.1549	7.00059e-19	3.32221	1	1.85827	0.426181	20.5669	2.71084e-21	3.62572	1	1.70123	2.74483e-19	17.3929	4.04705e-18	3.25178	1	0.126123	0.49471	0.111106	0.774273	1.09136	0	-0.157038	0.394993	0	1	0.896865	0	-0.0309146	0.867165	0.0298128	0.933657	0.9788	0	Ddx58	69.4942	67.6491	67.816	178.833	229.376	272.786	239.402	267.831	235.947	195.043
1	Ddx6	3	1.70702	3.16947e-18	16.5426	2.86697e-17	3.26485	1	1.46384	0.637215	12.3702	4.26406e-13	2.75842	1	1.36458	2.1446e-12	10.791	1.61801e-11	2.57502	1	-0.243174	0.202855	0.27138	0.535329	0.844884	0	-0.0992597	0.603041	0	1	0.933512	0	-0.342434	0.0730852	0.678344	0.209728	0.78871	0	Ddx6	399.329	404.99	387.284	1164.64	1548.68	1177.1	1010.82	1252.66	1023.52	882.432
1	Ddx60	3	1.50567	1.5438e-14	13.0004	9.98968e-14	2.83957	1	1.70235	0.0736327	16.2327	5.85163e-17	3.2543	1	1.46226	7.93817e-14	12.157	6.96682e-13	2.75539	1	0.19667	0.306329	0.193377	0.640654	1.14605	0	-0.240088	0.211513	0	1	0.846694	0	-0.0434177	0.821496	0.0422987	0.907196	0.970353	0	Ddx60	46.684	43.6212	40.4072	90.7228	129.117	151.397	147.578	145.997	131.82	98.3798
1	Dedd2	3	4.58808	6.16621e-63	59.9205	1.20078e-60	24.0519	1	4.04241	0.706603	48.9368	1.15672e-49	16.4773	1	3.94254	1.0002e-49	46.9404	1.14701e-47	15.3753	1	-0.545667	0.0213854	0.779033	0.166329	0.685075	0	-0.0998664	0.672984	0	1	0.933119	0	-0.645533	0.00654231	1.38406	0.0412986	0.639256	0	Dedd2	12.8036	10.2869	16.5829	232.936	379.295	342.609	173.077	275.158	205.939	180.226
1	Dennd1b	3	1.93396	1.91557e-19	17.7139	1.93261e-18	3.82101	1	2.041	5.62289e-14	19.4462	3.57943e-20	4.11532	1	1.7542	1.93781e-16	14.6534	2.22145e-15	3.37339	1	0.107047	0.605696	0.0761587	0.839153	1.07702	0	-0.286801	0.166869	0	1	0.819717	0	-0.179754	0.386186	0.231479	0.586842	0.882853	0	Dennd1b	96.7824	99.279	92.2437	356.666	357.257	387.712	377.645	386.001	422.823	239.941
1	Dennd3	3	3.27588	4.24689e-34	31.8538	1.40039e-32	9.68588	1	2.92826	0.00012391	26.2002	6.3069e-27	7.61191	1	2.70451	8.24349e-25	22.7006	1.99253e-23	6.51838	1	-0.347619	0.159974	0.316511	0.48249	0.78588	0	-0.223739	0.365971	0	1	0.856343	0	-0.571358	0.0211769	1.02943	0.0934479	0.672983	0	Dennd3	13.8017	7.75287	16.9932	110.858	154.992	107.831	85.83	110.935	96.9276	70.6125
1	Dennd4a	3	1.15357	1.48973e-06	5.38488	4.12212e-06	2.22464	1	1.03433	9.97458e-52	4.36652	4.30007e-05	2.04817	1	1.09566	4.72528e-06	4.77768	1.66848e-05	2.1371	1	-0.119239	0.614456	0.074294	0.842764	0.920673	0	0.0613229	0.795594	0	1	1.04342	0	-0.057916	0.806722	0.0463062	0.898864	0.960651	0	Dennd4a	427.431	762.813	420.413	1209.21	1275.31	1098.55	1014.49	1151.69	1132.68	897.137
1	Dgat2	3	4.39611	1.26783e-31	29.4653	3.42547e-30	21.0552	1	3.47124	6.34009e-32	20.0014	9.96833e-21	11.0904	1	3.28405	4.86217e-20	18.1177	7.62652e-19	9.74085	1	-0.924824	0.0048295	1.17628	0.066638	0.526745	0	-0.187181	0.567614	0	1	0.87832	0	-1.112	0.000735899	2.07447	0.00842427	0.462651	-1	Dgat2	3.88705	0.950255	3.35519	56.1013	67.9048	49.0345	23.0285	30.2846	37.8308	22.6169
1	Dgkh	3	2.08812	1.0416e-29	27.6179	2.4104e-28	4.25194	1	1.9508	0.00263581	24.2408	5.74383e-25	3.86588	1	1.90992	2.43674e-25	23.2165	6.07477e-24	3.75787	1	-0.137321	0.44316	0.131618	0.738553	0.909206	0	-0.0408771	0.818968	0	1	0.972064	0	-0.178198	0.318239	0.282366	0.521956	0.883806	0	Dgkh	11.451	11.9008	11.7794	41.3075	56.6939	51.4297	39.7368	54.6792	41.5037	41.0538
1	Dgkz	1	1.26752	4.87833e-10	8.6956	2.01558e-09	2.40748	1	0.919899	3.7676e-06	4.78597	1.63693e-05	1.89198	0	0.970946	1.62262e-06	5.20855	6.18658e-06	1.96012	0	-0.347619	0.0837699	0.460997	0.345942	0.78588	0	0.0510464	0.799872	0	1	1.03602	0	-0.296573	0.139896	0.501813	0.31491	0.814184	0	Dgkz	119.054	123.201	127.739	230.246	370.727	289.823	201.481	288.469	210.163	235.126
1	Dhrs9	3	4.04646	6.15215e-16	14.34	4.57137e-15	16.5237	1	3.43385	2.90359e-09	10.9545	1.11034e-11	10.8067	1	3.18738	3.55876e-11	9.62671	2.36206e-10	9.10952	1	-0.612604	0.168149	0.307989	0.492052	0.654015	0	-0.246474	0.578351	0	1	0.842954	0	-0.859078	0.0541291	0.761107	0.173338	0.551305	0	Dhrs9	19.1858	2.41335	18.1036	181.292	297.622	177.473	129.453	134.727	165.096	97.0735
1	Dhx40	3	2.00874	1.31511e-24	22.6802	2.0882e-23	4.02432	1	1.56307	0.375397	14.209	6.18022e-15	2.95481	1	1.39819	4.13941e-13	11.4704	3.38533e-12	2.6357	1	-0.445672	0.0187719	0.812451	0.15401	0.734242	0	-0.164879	0.384504	0	1	0.892004	0	-0.61055	0.00131193	1.88802	0.0129414	0.654947	0	Dhx40	73.2762	51.0121	61.709	205.5	255.975	287.157	178.561	186.855	184.232	145.405
1	Dhx58	3	1.07858	1.10978e-08	7.40434	3.9415e-08	2.11195	1	1.30866	0.093168	10.5151	3.05397e-11	2.47712	1	1.10317	5.121e-09	7.57578	2.65597e-08	2.14827	1	0.230079	0.219567	0.254732	0.556247	1.1729	0	-0.205485	0.272285	0	1	0.867247	0	0.0245944	0.897299	0.0223454	0.949849	1.01719	0	Dhx58	37.3997	24.7971	32.9244	55.8708	65.3046	79.811	75.7687	83.4333	76.5063	59.0801
1	Diap1	3	1.39565	4.28904e-14	12.5725	2.67637e-13	2.63107	1	1.20969	0.98515	9.5628	2.73655e-10	2.31287	1	1.05146	9.8329e-09	7.30936	4.90504e-08	2.07262	1	-0.185965	0.305613	0.193462	0.640528	0.879061	0	-0.158227	0.38347	0	1	0.896126	0	-0.344192	0.0581637	0.740727	0.181666	0.787749	0	Diap1	333.682	261.365	313.699	762.786	879.48	748.759	667.389	676	758.452	583.598
1	Dirc2	3	1.51382	3.30435e-17	15.5662	2.7153e-16	2.85564	1	1.32298	0.757234	12.0118	9.73093e-13	2.50182	1	1.27887	8.00845e-13	11.1967	6.35809e-12	2.42649	1	-0.190834	0.279818	0.208095	0.619306	0.876099	0	-0.0441051	0.802834	0	1	0.969891	0	-0.234939	0.182947	0.428446	0.372867	0.849721	0	Dirc2	30.2166	27.6931	27.0226	67.2832	85.4671	89.8439	62.3657	83.9898	66.2222	59.416
1	Dmkn	3	4.69229	1.31231e-28	26.5504	2.81588e-27	25.8535	1	3.84526	0.307912	19.1061	7.83274e-20	14.3727	1	3.71203	9.19407e-20	17.8501	1.41208e-18	13.1049	1	-0.846946	0.0190429	0.80726	0.155862	0.555961	0	-0.133197	0.717537	0	1	0.911809	0	-0.980141	0.00678218	1.37423	0.0422443	0.50693	0	Dmkn	0.998027	0.181001	0.989662	16.0235	20.9299	19.7494	7.70037	9.36827	14.4345	8.47201
1	Dmxl2	3	3.71373	1.13416e-28	26.6092	2.45917e-27	13.1203	1	3.01577	0.0167638	18.7406	1.81734e-19	8.08795	1	2.75097	9.14358e-18	15.9244	1.19005e-16	6.73172	1	-0.697951	0.0206948	0.78656	0.163471	0.616447	0	-0.264799	0.378204	0	1	0.832315	0	-0.96275	0.0014845	1.85173	0.0140694	0.513078	0	Dmxl2	117.846	49.3982	99.1713	979.429	1677.84	838.467	652.642	874.589	627.734	468.237
1	Dnaja1	1	0.888243	3.37377e-06	5.04912	8.93068e-06	1.85092	0	1.06627	0.150307	6.96281	1.0894e-07	2.09401	1	0.892933	2.99286e-06	4.96213	1.09111e-05	1.85695	0	0.178023	0.348647	0.170953	0.674601	1.13133	0	-0.173334	0.361462	0	1	0.886791	0	0.00468923	0.980573	0.0029756	0.993172	1.00326	0	Dnaja1	150.098	123.82	129.682	234.204	245.361	267.498	260.941	270.613	313.591	190.042
1	Dnajb2	3	1.30027	6.63344e-10	8.56869	2.69967e-09	2.46274	1	1.39161	0.402458	9.69275	2.02887e-10	2.62372	1	1.34148	1.75728e-10	8.96337	1.088e-09	2.53411	1	0.0913244	0.666036	0.0608704	0.86922	1.06535	0	-0.0501237	0.812695	0	1	0.965854	0	0.0412013	0.850233	0.0340982	0.924489	1.02897	0	Dnajb2	4.34667	6.39537	6.31211	12.3346	14.28	15.4108	12.7492	15.2582	16.7484	14.7047
1	Dock10	2	1.54929	1.14565e-12	11.2062	6.22002e-12	2.92674	1	1.26879	0.493919	7.69698	2.00919e-08	2.40959	1	0.988375	4.29906e-06	4.81545	1.52949e-05	1.98395	0	-0.280508	0.188186	0.284541	0.519349	0.823301	0	-0.280409	0.188482	0	1	0.823358	0	-0.560917	0.00866411	1.29874	0.0502646	0.677871	0	Dock10	258.41	332.091	261.44	731.162	938.732	823.509	751.549	630.967	670.266	448.942
1	Dot1l	3	1.56714	7.07383e-22	20.0578	8.75408e-21	2.96316	1	1.65154	4.36957e-13	22.0509	8.89384e-23	3.14168	1	1.5921	1.60818e-22	20.4993	3.16756e-21	3.01489	1	0.0843932	0.598494	0.0780034	0.835597	1.06024	0	-0.0594311	0.711583	0	1	0.959642	0	0.0249622	0.876243	0.0277538	0.938094	1.01745	0	Dot1l	29.4287	31.1623	34.095	96.9093	88.9625	94.7247	102.466	86.7725	108.203	87.3326
1	Dtnbp1	3	2.10017	1.52959e-32	30.3482	4.48492e-31	4.28759	1	2.02758	0.0137845	28.3652	4.31313e-29	4.07719	1	1.78099	3.28181e-24	22.1301	7.41173e-23	3.43661	1	-0.0725914	0.672417	0.0594703	0.872027	0.950928	0	-0.246577	0.149471	0	1	0.842894	0	-0.319168	0.0622009	0.720369	0.190384	0.801532	0	Dtnbp1	13.0269	12.9868	14.7484	51.7592	59.2941	63.8126	48.4542	62.8416	55.0199	42.472
1	Dtx2	3	1.0695	4.08403e-06	4.97102	1.06902e-05	2.09871	1	1.17307	4.19229e-06	5.80931	1.55127e-06	2.25491	1	1.30643	1.98695e-08	7.01851	9.58285e-08	2.47328	1	0.103551	0.653801	0.0630809	0.864807	1.07441	0	0.133347	0.566384	0	1	1.09684	0	0.236898	0.305649	0.293376	0.50889	1.17846	0	Dtx2	14.4583	10.6489	13.4328	21.7104	31.1177	28.1101	24.8083	39.3746	22.8454	28.5884
1	Dtx4	3	3.62243	4.2087e-41	38.6566	2.20498e-39	12.3157	1	3.22044	5.826e-16	31.6516	2.23037e-32	9.32073	1	2.97184	9.2787e-30	27.4842	3.27964e-28	7.84538	1	-0.401984	0.0994023	0.420246	0.379974	0.756817	0	-0.248597	0.307881	0	1	0.841715	0	-0.65058	0.00781243	1.33028	0.0467432	0.637024	0	Dtx4	24.2809	19.0051	26.6484	229.939	347.794	283.813	174.166	286.196	191.725	144.771
1	Dusp1	3	2.15232	2.12877e-23	21.5197	3.02215e-22	4.44541	1	2.55681	0.436087	29.1971	6.35231e-30	5.88406	1	2.16641	1.15435e-23	21.6034	2.49248e-22	4.48905	1	0.404492	0.0511411	0.565533	0.271936	1.32362	0	-0.390401	0.0597469	0	1	0.762917	0	0.0140905	0.945905	0.0103005	0.976561	1.00981	0	Dusp1	94.76	134.846	100.004	467.639	552.318	445.242	514.29	703.873	721.246	427.37
1	Dusp16	3	3.02075	8.30981e-27	24.7934	1.60911e-25	8.11591	1	2.28046	0.059113	15.0889	8.14819e-16	4.85833	1	2.26324	1.33362e-16	14.8116	1.54308e-15	4.8007	1	-0.740282	0.00485301	1.17591	0.066695	0.598622	0	-0.0172169	0.947641	0	1	0.988137	0	-0.757499	0.00395169	1.54178	0.0287221	0.591521	0	Dusp16	34.4713	16.2901	28.2416	179.486	271.449	190.444	100.286	169.742	113.97	101.851
1	Dusp2	3	3.33685	2.31191e-60	57.4285	3.72832e-58	10.104	1	3.18394	5.72666e-34	52.8798	1.31878e-53	9.08787	1	3.15489	7.68565e-55	51.8714	1.34447e-52	8.90667	1	-0.152912	0.40817	0.146437	0.713778	0.899433	0	-0.0290553	0.877201	0	1	0.980062	0	-0.181968	0.324612	0.277139	0.528276	0.8815	0	Dusp2	3.53249	2.59435	3.7052	33.0076	30.7767	35.8381	25.9343	31.5831	32.1011	24.9308
1	Dusp5	3	4.63124	5.73789e-84	80.4036	3.94805e-81	24.7823	1	4.67378	0.9352	81.5328	2.93213e-82	25.5239	1	4.50095	2.315e-80	76.7357	1.83793e-77	22.6423	1	0.0425245	0.835221	0.0240173	0.9462	1.02991	0	-0.172827	0.395349	0	1	0.887103	0	-0.130302	0.521682	0.153838	0.701717	0.91364	0	Dusp5	3.47996	2.68485	4.76727	80.9242	85.7655	105.074	82.67	88.5348	108.644	76.8825
1	Dvl2	3	2.47763	7.28663e-36	33.5615	2.74472e-34	5.5698	1	2.29488	8.20267e-17	29.0889	8.14802e-30	4.90714	1	2.15725	4.69565e-28	25.8422	1.43809e-26	4.46064	1	-0.182739	0.333662	0.178299	0.663286	0.881029	0	-0.137624	0.467987	0	1	0.909015	0	-0.320362	0.0903464	0.618569	0.240675	0.800869	0	Dvl2	7.31449	8.86905	9.06385	35.0057	47.9554	57.7568	38.6471	44.1978	41.0997	34.8584
1	Dyrk1a	3	1.41597	4.88853e-15	13.4798	3.31284e-14	2.66839	1	1.09765	0.414459	8.31688	4.8208e-09	2.14006	1	1.0663	2.8477e-09	7.81644	1.52602e-08	2.09405	1	-0.318313	0.07356	0.487785	0.325249	0.802007	0	-0.0313564	0.860305	0	1	0.9785	0	-0.349669	0.0493634	0.78789	0.162971	0.784764	0	Dyrk1a	73.8146	86.3525	82.0454	189.745	252.224	204.363	154.988	189.638	173.764	152.384
1	E2f2	3	1.19163	1.08152e-07	6.46599	3.41984e-07	2.28411	1	1.01423	0.956875	4.76408	1.72156e-05	2.01982	1	1.01011	6.25849e-06	4.66577	2.15889e-05	2.01406	1	-0.177396	0.425268	0.139482	0.725301	0.884298	0	-0.00412184	0.986188	0	1	0.997147	0	-0.181518	0.414227	0.214502	0.610236	0.881775	0	E2f2	23.6637	18.1755	29.4847	45.957	74.171	42.8431	51.8685	50.0878	42.1648	55.124
1	E430025E21Rik	2	0.989276	3.54343e-09	7.8765	1.32892e-08	1.98519	0	1.04759	0.00209502	8.67647	2.10634e-09	2.06707	1	1.00034	2.36543e-09	7.89249	1.28088e-08	2.00047	1	0.0583086	0.72606	0.0466458	0.898161	1.04124	0	-0.0472443	0.776606	0	1	0.967783	0	0.0110643	0.947387	0.0100646	0.977092	1.0077	0	E430025E21Rik	79.6714	78.1321	84.4833	151.474	169.016	160.526	148.886	179.296	172.699	141.225
1	Ear6	3	7.89928	5.76172e-31	28.8343	1.4647e-29	238.737	1	8.19195	7.38094e-11	29.7244	1.88606e-30	292.431	1	7.52083	6.51789e-28	25.7049	1.97276e-26	183.652	1	0.290892	0.528166	0.0995597	0.795134	1.2234	0	-0.670972	0.147464	0	1	0.628084	0	-0.380066	0.412809	0.21517	0.609299	0.768403	0	Ear6	0.0393958	0	0.0482762	14.4864	5.62676	3.57025	8.53579	9.83205	10.6514	3.13502
1	Ebi3	3	2.60883	3.43966e-32	30.0132	9.69965e-31	6.10008	1	2.62565	0.00200322	30.3076	4.925e-31	6.1716	1	2.53291	1.31405e-30	28.3022	4.98613e-29	5.78737	1	0.0168095	0.935468	0.00757287	0.982714	1.01172	0	-0.0927319	0.65575	0	1	0.937745	0	-0.0759221	0.717209	0.074671	0.842033	0.948736	0	Ebi3	6.21141	6.75737	6.07073	36.0048	49.4047	30.7313	32.9808	47.908	36.6922	30.4918
1	Eea1	3	1.76984	2.96767e-22	20.424	3.76744e-21	3.41017	1	1.74808	1.15665e-09	19.8664	1.36012e-20	3.35912	1	1.60495	9.62006e-19	16.8658	1.36198e-17	3.04185	1	-0.0217594	0.902681	0.012784	0.970993	0.985031	0	-0.143135	0.41979	0	1	0.905549	0	-0.164894	0.352733	0.254874	0.556066	0.891994	0	Eea1	81.6544	78.9918	84.8816	265.598	261.048	310.703	232.355	295.518	296.953	236.022
1	Efhd2	3	2.06664	4.1392e-16	14.5064	3.11602e-15	4.18909	1	1.9071	0.000100629	12.4666	3.41538e-13	3.75056	1	1.75413	3.06294e-12	10.6425	2.27757e-11	3.37323	1	-0.159531	0.514099	0.105216	0.784845	0.895316	0	-0.152973	0.531527	0	1	0.899395	0	-0.312504	0.201478	0.402954	0.395408	0.805243	0	Efhd2	193.525	92.8535	166.855	582.877	730.03	585.838	474.154	648.034	577.819	418.151
1	Egln3	3	3.08375	5.59777e-47	44.3621	4.34396e-45	8.47813	1	2.68437	0.0423507	34.6899	2.04201e-35	6.428	1	2.32774	5.54631e-29	26.7378	1.82887e-27	5.02017	1	-0.399371	0.0443772	0.598951	0.251796	0.758189	0	-0.356624	0.0730809	0	1	0.78099	0	-0.755994	0.000151673	2.58432	0.00260426	0.592138	0	Egln3	14.2481	22.1274	14.1328	140.138	164.924	122.97	93.3488	101.66	129.506	82.742
1	Egr1	3	2.88535	9.25824e-29	26.6964	2.01167e-27	7.38887	1	2.30718	0.0319278	17.8805	1.31684e-18	4.94915	1	2.25299	6.20641e-19	17.052	8.87207e-18	4.76668	1	-0.578156	0.017356	0.831031	0.14756	0.669819	0	-0.0541946	0.823948	0	1	0.963132	0	-0.63235	0.00930483	1.2774	0.0527956	0.645125	0	Egr1	14.432	12.9265	10.2587	70.8952	68.4589	138.652	48.8537	63.7228	73.6047	62.6257
1	Egr2	3	2.85975	7.36142e-10	8.52483	2.98653e-09	7.2589	1	3.83031	3.34268e-13	13.6452	2.26353e-14	14.2245	1	3.09131	4.29507e-11	9.54976	2.81994e-10	8.52272	1	0.970527	0.0264243	0.72535	0.188213	1.95956	0	-0.738977	0.0897401	0	1	0.599164	0	0.231551	0.593595	0.122344	0.754494	1.1741	0	Egr2	14.6158	6.92329	9.36558	108.437	19.5232	96.4421	144.128	82.8304	212.771	71.1723
1	Ehd1	3	2.01345	2.62376e-24	22.3934	4.04176e-23	4.03747	1	1.73234	1.31707e-75	16.9166	1.21163e-17	3.32267	1	1.73114	1.08812e-18	16.8147	1.53212e-17	3.31989	1	-0.281108	0.1409	0.343265	0.453665	0.822959	0	-0.00120799	0.995017	0	1	0.999163	0	-0.282316	0.139186	0.502886	0.314133	0.82227	0	Ehd1	216.769	226.131	215.058	885.133	944.955	826.401	619.952	837.44	728.849	585.352
1	Ehf	3	3.09653	8.73755e-25	22.8531	1.40249e-23	8.55359	1	3.72223	0.00534815	31.5568	2.77462e-32	13.1979	1	3.54151	3.89402e-31	28.8175	1.52236e-29	11.644	1	0.625544	0.022658	0.764276	0.172078	1.54279	0	-0.180694	0.507766	0	1	0.882278	0	0.444852	0.106593	0.57334	0.267092	1.36117	0	Ehf	0.735388	1.02567	2.06381	10.1828	10.2305	12.5185	17.5801	18.8757	14.361	17.3546
1	Eid3	3	2.90858	4.01335e-41	38.675	2.11336e-39	7.50879	1	3.19759	9.92404e-12	45.9909	1.02118e-46	9.17427	1	2.87852	1.7072e-40	37.9124	1.22361e-38	7.35393	1	0.288967	0.148073	0.33257	0.464976	1.22176	0	-0.319046	0.109854	0	1	0.8016	0	-0.0300774	0.883462	0.0258757	0.942159	0.979368	0	Eid3	2.82337	3.1826	2.98105	19.9044	19.4805	28.1553	28.041	27.9193	26.5183	17.6904
1	Eif1	3	2.22598	1.49231e-31	29.4001	3.97987e-30	4.67828	1	1.77066	3.3587e-14	19.2453	5.6844e-20	3.41209	1	1.66508	5.7111e-19	17.0869	8.18671e-18	3.17131	1	-0.45532	0.0127114	0.915105	0.121589	0.729349	0	-0.105578	0.563209	0	1	0.929433	0	-0.560897	0.00216913	1.73314	0.0184869	0.677881	0	Eif1	64.6616	66.2916	63.1211	260.871	347.922	299.178	203.914	236.479	221.843	174.516
1	Eif2c2	3	1.7042	5.16997e-20	18.2605	5.48964e-19	3.25848	1	1.28821	0.322873	10.7866	1.63458e-11	2.44224	1	1.2185	3.33589e-11	9.65256	2.22558e-10	2.32704	1	-0.415987	0.0219174	0.774872	0.16793	0.749506	0	-0.0697101	0.700794	0	1	0.952829	0	-0.485697	0.00749122	1.34294	0.0454004	0.714152	0	Eif2c2	128.155	104.257	113.606	319.662	439.612	368.279	263.156	296.863	285.09	238.97
1	Eif5	3	1.17925	1.26363e-11	10.2116	6.14314e-11	2.26459	1	1.1564	8.87894e-06	9.76106	1.73356e-10	2.229	1	1.09238	3.26933e-10	8.70608	1.96751e-09	2.13225	1	-0.0228537	0.894395	0.0137519	0.968831	0.984284	0	-0.0640182	0.709674	0	1	0.956596	0	-0.0868719	0.613417	0.114033	0.769072	0.941562	0	Eif5	225.633	249.072	269.333	565.202	554.62	565.14	508.66	569.702	580.133	495.445
1	Elf2	1	1.14007	1.70806e-11	10.0862	8.1995e-11	2.20392	1	0.88686	0.0117864	6.26127	5.47933e-07	1.84915	0	0.7575	6.88438e-06	4.62655	2.36294e-05	1.69056	0	-0.253206	0.131532	0.357184	0.439355	0.83903	0	-0.129357	0.441098	0	1	0.914239	0	-0.382564	0.0227728	1.00901	0.0979468	0.767073	0	Elf2	69.678	69.3837	67.1642	134.105	174.089	146.335	113.399	144.42	123.593	108.307
1	Ell	3	1.60206	1.73496e-21	19.6795	2.09188e-20	3.03577	1	1.32079	0.268445	13.6103	2.45299e-14	2.49803	1	1.36889	2.92433e-16	14.487	3.25827e-15	2.58273	1	-0.281268	0.0884741	0.44838	0.356139	0.822867	0	0.0481035	0.772278	0	1	1.0339	0	-0.233165	0.157501	0.468515	0.340005	0.850767	0	Ell	30.7156	34.9935	29.1588	86.1117	108.912	92.9622	70.6836	88.2102	78.1224	72.7772
1	Ell2	3	3.5262	1.54293e-47	44.9051	1.24411e-45	11.5211	1	3.35353	0.434467	41.2099	6.16739e-42	10.2215	1	3.18256	3.42786e-40	37.6156	2.42321e-38	9.07915	1	-0.172671	0.434106	0.135795	0.731485	0.887198	0	-0.170972	0.438837	0	1	0.888244	0	-0.343643	0.119896	0.540734	0.287916	0.788049	0	Ell2	28.1155	30.1065	39.2485	402.047	315.866	405.246	267.043	313.234	416.175	227.886
1	Elmo1	3	1.41889	2.23008e-16	14.7641	1.72152e-15	2.67379	1	1.41956	0.162451	14.6915	2.03475e-15	2.67504	1	1.26604	1.96277e-13	11.7805	1.65775e-12	2.40501	1	0.000671424	0.997305	0	1	1.00047	0	-0.153517	0.366149	0	1	0.899056	0	-0.152845	0.368232	0.242918	0.571587	0.899475	0	Elmo1	101.418	93.2758	108.102	270.016	279.548	260.086	280.555	251.738	277.707	215.57
1	Enah	3	3.06784	1.89555e-11	10.044	9.03649e-11	8.38516	1	3.48449	5.20926e-74	12.3032	4.97462e-13	11.1927	1	2.77649	7.96267e-10	8.34242	4.5455e-09	6.85182	1	0.416591	0.323618	0.183564	0.655294	1.33477	0	-0.707929	0.0946845	0	1	0.612198	0	-0.291333	0.491746	0.169334	0.677121	0.817146	0	Enah	1.30006	4.75128	2.13622	35.3899	16.2409	16.9474	41.0444	18.6902	31.8072	10.7859
1	Entpd1	3	3.09884	8.57359e-32	29.6306	2.34095e-30	8.56728	1	2.45545	0.281137	19.696	2.01384e-20	5.48484	1	2.15593	2.34326e-17	15.5371	2.90333e-16	4.45657	1	-0.643388	0.00859458	1.0261	0.0941663	0.640208	0	-0.299514	0.219838	0	1	0.812526	0	-0.942902	0.000126448	2.64479	0.00226574	0.520185	0	Entpd1	170.663	124.966	132.458	921.445	1587.77	1158.43	669.605	941.882	736.598	471.969
1	Ep300	3	1.43452	1.71065e-14	12.9583	1.10072e-13	2.70292	1	1.15908	3.28427e-15	8.65215	2.22768e-09	2.23316	1	1.0884	4.4588e-09	7.63241	2.33127e-08	2.12638	1	-0.275433	0.133591	0.355628	0.440932	0.826203	0	-0.0706825	0.700209	0	1	0.952187	0	-0.346115	0.0595299	0.733727	0.184618	0.7867	0	Ep300	231.358	208.061	216.893	506.257	719.458	548.283	455.884	518.594	491.212	437.932
1	Epc1	1	1.12644	6.63158e-12	10.4804	3.3081e-11	2.1832	1	0.992427	0.0356902	8.1921	6.42538e-09	1.98953	0	0.92249	1.69385e-08	7.08497	8.22307e-08	1.89538	0	-0.134015	0.410193	0.145444	0.715412	0.911292	0	-0.0699349	0.667873	0	1	0.952681	0	-0.203949	0.210042	0.390944	0.406496	0.868171	0	Epc1	43.4667	52.4752	48.8193	89.9158	125.409	100.735	92.0412	99.3408	96.6338	86.2503
1	Erbb2ip	3	1.97658	6.92377e-21	19.0968	8.00227e-20	3.93559	1	1.81191	0.123087	16.2142	6.10624e-17	3.51107	1	1.64677	2.98166e-15	13.5259	2.97906e-14	3.13132	1	-0.164671	0.418402	0.142128	0.720895	0.892132	0	-0.16514	0.417064	0	1	0.891842	0	-0.329811	0.10534	0.576893	0.264915	0.795641	0	Erbb2ip	293.604	303.705	270.781	1060.16	1312.83	1043.46	880.276	1190.42	977.283	709.297
1	Ero1l	3	2.37339	1.62652e-33	31.2856	5.18126e-32	5.18156	1	2.20384	6.796e-10	27.296	5.05795e-28	4.60705	1	2.10501	3.36341e-27	25.0134	9.69657e-26	4.30202	1	-0.169542	0.36555	0.163052	0.686987	0.889125	0	-0.0988275	0.597967	0	1	0.933792	0	-0.26837	0.1522	0.478205	0.332503	0.830257	0	Ero1l	70.1245	52.3093	61.6125	319.854	346.941	286.931	246.303	299.506	302.205	225.124
1	Esco1	3	1.32691	1.0481e-14	13.162	6.88721e-14	2.50865	1	1.16848	7.03153e-11	10.2989	5.02401e-11	2.24775	1	1.03577	1.26843e-09	8.15042	7.07266e-09	2.05021	1	-0.158425	0.348955	0.170953	0.674601	0.896003	0	-0.132709	0.43273	0	1	0.912117	0	-0.291134	0.0852937	0.635503	0.231471	0.817259	0	Esco1	70.1377	74.8288	66.7901	154.356	188.752	188.139	142.638	175.261	158.118	128.461
1	Esd	3	1.93297	4.10605e-21	19.3149	4.84327e-20	3.81841	1	2.12095	0.249291	22.7845	1.64259e-23	4.34982	1	2.07271	7.78162e-24	21.7692	1.70157e-22	4.20676	1	0.18798	0.342926	0.173876	0.670076	1.13917	0	-0.0482456	0.807668	0	1	0.967112	0	0.139734	0.480895	0.175217	0.66801	1.1017	0	Esd	70.7943	54.602	82.4678	245.155	296.172	252.494	243.651	353.536	307.164	275.919
1	Etf1	3	1.25383	3.26692e-13	11.7296	1.8639e-12	2.38474	1	1.19876	1.36593e-10	10.7041	1.97655e-11	2.29543	1	1.03813	1.38693e-09	8.11397	7.69186e-09	2.05357	1	-0.05507	0.745683	0.0425806	0.906608	0.962548	0	-0.160629	0.344209	0	1	0.894635	0	-0.215699	0.20404	0.399525	0.398543	0.861129	0	Etf1	162.429	156.355	152.541	386.984	340.036	396.976	354.181	346.858	380.842	292.751
1	Ets2	3	4.11259	1.9886e-63	60.4037	3.94699e-61	17.2987	1	3.84449	0.937956	54.0954	8.02798e-55	14.3651	1	3.6667	7.47775e-53	49.9758	1.05723e-50	12.6995	1	-0.268101	0.214197	0.259908	0.549657	0.830412	0	-0.177793	0.409977	0	1	0.884055	0	-0.445894	0.0390869	0.851371	0.140808	0.734129	0	Ets2	47.2618	39.775	40.383	642.475	764.43	797.477	474.699	706.47	649.404	394.9
1	Etv3	3	1.93961	3.11474e-14	12.7085	1.95662e-13	3.83601	1	2.04597	6.35221e-10	13.8978	1.2654e-14	4.12952	1	1.66303	5.15685e-11	9.4742	3.35586e-10	3.16681	1	0.106366	0.666711	0.0608704	0.86922	1.07651	0	-0.382943	0.121364	0	1	0.766872	0	-0.276577	0.262955	0.3318	0.4658	0.825548	0	Etv3	84.4383	86.8955	89.8178	383.141	226.52	392.14	318.875	276.364	483.169	254.347
1	Eya3	3	1.27194	9.89776e-14	12.2258	5.94615e-13	2.41485	1	1.2734	0.603881	12.1692	6.77306e-13	2.41731	1	1.28289	6.09189e-14	12.2645	5.43896e-13	2.43326	1	0.00146752	0.993334	0	1	1.00102	0	0.00948395	0.956043	0	1	1.0066	0	0.0109515	0.948827	0.00982896	0.977622	1.00762	0	Eya3	67.0123	64.8738	64.4004	141.022	169.826	163.192	146.343	181.197	147.026	138.911
1	Ezr	3	1.89213	2.95428e-20	18.4926	3.21637e-19	3.71184	1	2.01314	0.0154415	20.6048	2.48413e-21	4.03661	1	2.14926	2.95247e-25	23.1383	7.27267e-24	4.43599	1	0.12101	0.54227	0.0941581	0.805085	1.0875	0	0.136111	0.493129	0	1	1.09894	0	0.257122	0.195596	0.410671	0.388445	1.19509	0	Ezr	227.458	154.122	227.803	750.259	771.463	740.308	668.334	942.022	849.65	903.034
1	F10	3	1.36043	1.91198e-08	7.18003	6.60647e-08	2.56761	1	1.43711	0.631894	7.84367	1.43328e-08	2.70778	1	1.23672	2.99155e-07	5.90096	1.25614e-06	2.35663	1	0.0766828	0.747197	0.0422621	0.907273	1.05459	0	-0.200387	0.399739	0	1	0.870317	0	-0.123704	0.603143	0.118664	0.760914	0.917828	0	F10	497.7	255.513	342.894	1014.24	886.002	914.166	882.164	1031.72	1054.19	683.172
1	F2r	1	1.149	0.00887149	1.84804	0.0141892	2.2176	0	1.57044	0.0718305	3.06556	0.000859889	2.96996	1	0.813729	0.06249	1.01041	0.0976323	1.75775	0	0.421333	0.333595	0.178299	0.663286	1.33916	0	-0.756515	0.0842317	0	1	0.591924	0	-0.33517	0.447523	0.194241	0.63938	0.792691	0	F2r	5.05579	2.7301	4.55003	13.2568	2.81338	11.2983	15.0375	8.53348	13.0755	5.63556
1	Fabp5	3	1.26894	3.4812e-05	4.09418	8.05053e-05	2.40984	1	1.55653	0.0522206	5.79333	1.60943e-06	2.94146	1	1.11032	0.000278801	3.13504	0.00073275	2.15893	1	0.287588	0.341522	0.174436	0.669212	1.2206	0	-0.446202	0.140395	0	1	0.733973	0	-0.158613	0.60011	0.119684	0.75913	0.895886	0	Fabp5	19.8555	61.5252	34.4571	104.518	66.5834	108.011	110.529	86.7725	143.353	78.2634
1	Fam101b	3	2.5909	2.11473e-17	15.7537	1.76301e-16	6.02473	1	2.58255	1.84103e-07	15.5679	2.70445e-16	5.98996	1	2.1658	5.88941e-13	11.3248	4.734e-12	4.48714	1	-0.00835299	0.977295	0.0024423	0.994392	0.994227	0	-0.416737	0.149429	0	1	0.749117	0	-0.425089	0.141456	0.499451	0.316627	0.744793	0	Fam101b	11.7793	12.6248	20.807	102.058	112.024	58.3895	104.754	64.4185	101.702	47.5851
1	Fam102a	3	1.69925	1.84502e-22	20.6217	2.38927e-21	3.24731	1	1.52107	8.84441e-29	16.6752	2.11268e-17	2.87004	1	1.4225	2.13039e-16	14.6149	2.4269e-15	2.68049	1	-0.178174	0.295656	0.199414	0.63181	0.883821	0	-0.0985684	0.56348	0	1	0.933959	0	-0.276743	0.104382	0.57931	0.263445	0.825453	0	Fam102a	29.9933	23.1229	32.3209	77.9655	99.1504	100.464	78.166	87.0507	80.1058	73.0384
1	Fam107b	3	1.76711	7.48705e-18	16.1835	6.55418e-17	3.40372	1	1.14153	0.0895982	7.16983	6.76343e-08	2.20615	1	1.30834	1.11349e-10	9.15364	7.02033e-10	2.47656	1	-0.625574	0.00179717	1.4435	0.0360167	0.648162	0	0.166807	0.403947	0	1	1.12257	0	-0.458768	0.0217953	1.02156	0.095156	0.727607	0	Fam107b	91.0174	77.3477	108.392	248.229	380.83	313.053	189.131	217.001	204.507	199.671
1	Fam114a1	3	2.32966	2.55957e-31	29.1758	6.67105e-30	5.02688	1	1.92477	2.0321e-09	20.4585	3.47904e-21	3.79676	1	1.79496	8.24049e-20	17.8951	1.2732e-18	3.47005	1	-0.404881	0.0347321	0.65592	0.220841	0.755298	0	-0.129808	0.498355	0	1	0.913953	0	-0.534689	0.00533254	1.44771	0.0356689	0.690308	0	Fam114a1	18.2665	17.4817	18.4294	69.435	118.205	84.7822	59.0967	81.439	65.2673	61.3194
1	Fam129b	2	1.14834	6.32685e-06	4.79201	1.61432e-05	2.21658	1	1.16029	1.97143e-08	4.81275	1.53905e-05	2.23502	1	0.803186	0.00148677	2.46667	0.00341455	1.74495	0	0.0119496	0.962689	0.00465819	0.989331	1.00832	0	-0.357095	0.155978	0	1	0.780735	0	-0.345145	0.170211	0.448665	0.355906	0.787229	0	Fam129b	62.2979	111.451	75.1419	181.292	130.907	239.478	194.58	139.736	221.879	130.178
1	Fam133b	3	1.14679	3.97713e-12	10.6921	2.03208e-11	2.21421	1	1.0452	0.000432168	8.90148	1.25464e-09	2.06365	1	1.002	1.24614e-09	8.15765	6.95587e-09	2.00278	1	-0.101589	0.537151	0.0961627	0.801378	0.932006	0	-0.0431955	0.79684	0	1	0.970503	0	-0.144784	0.380386	0.235166	0.581881	0.904515	0	Fam133b	18.8181	20.4682	17.9105	42.8061	41.4761	42.3459	36.6131	36.6383	44.7358	33.6641
1	Fam134b	3	3.36401	3.40424e-34	31.9442	1.13706e-32	10.296	1	2.72923	0.563764	22.2523	5.59328e-23	6.63104	1	2.61915	1.20774e-22	20.6161	2.42041e-21	6.14386	1	-0.634775	0.0120938	0.926964	0.118314	0.644041	0	-0.110087	0.662577	0	1	0.926532	0	-0.744862	0.00328032	1.60444	0.0248631	0.596725	0	Fam134b	39.3564	18.0247	35.5192	230.169	367.189	359.466	191.783	224.236	200.209	172.389
1	Fam13b	3	1.30166	7.21425e-17	15.2383	5.77644e-16	2.46513	1	1.17914	3.44612e-07	12.565	2.72295e-13	2.26442	1	1.00739	8.42805e-11	9.27007	5.3695e-10	2.01028	1	-0.122518	0.426019	0.138964	0.726167	0.918583	0	-0.171748	0.264866	0	1	0.887767	0	-0.294265	0.0560735	0.750871	0.177472	0.815487	0	Fam13b	70.2952	64.6173	64.4004	149.629	175.069	166.672	148.886	152.536	149.927	126.67
1	Fam178a	1	1.03449	1.09602e-09	8.35825	4.3828e-09	2.04839	1	0.7828	0.152993	4.94469	1.13582e-05	1.72047	0	0.708775	2.72218e-05	4.0671	8.56835e-05	1.63442	0	-0.251684	0.13523	0.353239	0.443365	0.839916	0	-0.0740243	0.660535	0	1	0.949984	0	-0.325708	0.0532673	0.765663	0.171529	0.797907	0	Fam178a	82.7968	89.0223	83.0471	151.089	195.786	175.214	137.844	163.11	137.587	125.214
1	Fam21	3	1.38603	3.79352e-15	13.5853	2.59807e-14	2.61358	1	1.22228	5.49853e-06	10.6679	2.14818e-11	2.33315	1	1.06054	1.37866e-09	8.11633	7.65009e-09	2.08571	1	-0.163742	0.344808	0.172567	0.672099	0.892707	0	-0.161743	0.350877	0	1	0.893944	0	-0.325485	0.0605932	0.72877	0.186737	0.79803	0	Fam21	133.276	120.818	132.832	298.682	377.931	334.7	286.221	314.857	301.728	238
1	Fam214b	3	1.20349	1.08103e-12	11.2303	5.88465e-12	2.30296	1	1.07863	0.138682	9.07432	8.42706e-10	2.11203	1	1.15023	9.55211e-12	10.1738	6.70206e-11	2.2195	1	-0.124853	0.45627	0.126341	0.747582	0.917098	0	0.0715985	0.66989	0	1	1.05088	0	-0.0532545	0.750567	0.0627771	0.865412	0.96376	0	Fam214b	49.6387	44.9184	46.0193	96.8324	122.638	104.306	80.6722	115.434	100.894	104.501
1	Fam221a	3	4.48039	4.23953e-40	37.6791	2.0936e-38	22.3219	1	3.8618	0.349018	28.8546	1.3976e-29	14.5385	1	3.72484	2.83276e-29	27.0198	9.55454e-28	13.2218	1	-0.618521	0.0306702	0.685884	0.206118	0.651338	0	-0.13692	0.64152	0	1	0.909458	0	-0.755439	0.00858868	1.30179	0.0499123	0.592366	0	Fam221a	0.722256	0.467586	0.398278	8.2615	14.7063	12.6541	5.88424	9.13638	8.19055	5.48628
1	Fam32a	2	1.23916	1.95646e-10	9.07302	8.45234e-10	2.3606	1	1.03743	6.53731e-07	6.47179	3.37448e-07	2.05257	1	0.975354	4.77314e-07	5.70853	1.95646e-06	1.96612	0	-0.201721	0.294206	0.200043	0.630895	0.869512	0	-0.0620775	0.746972	0	1	0.957884	0	-0.263799	0.170135	0.448771	0.355819	0.832892	0	Fam32a	69.9932	70.0474	75.4677	139.446	225.241	144.076	133.667	164.872	143.867	131.521
1	Fam50a	3	1.32635	1.6215e-13	12.0199	9.55222e-13	2.50767	1	1.1698	0.631119	9.41566	3.84006e-10	2.24981	1	1.19331	2.90142e-11	9.71006	1.94958e-10	2.28677	1	-0.156536	0.381277	0.157009	0.696612	0.897177	0	0.0235049	0.898351	0	1	1.01643	0	-0.133031	0.45628	0.189264	0.646749	0.911914	0	Fam50a	15.6007	13.7561	14.6518	30.971	42.9254	36.516	29.2759	36.6383	33.1662	28.8496
1	Fam63a	1	1.18835	6.21448e-10	8.59496	2.54119e-09	2.27891	1	0.950273	2.02121e-23	5.63158	2.33571e-06	1.93224	0	0.777456	4.64226e-05	3.85281	0.000140342	1.71411	0	-0.238068	0.210418	0.264278	0.544154	0.84788	0	-0.172812	0.363766	0	1	0.887112	0	-0.41088	0.0308542	0.920456	0.1201	0.752164	0	Fam63a	46.6446	58.9912	60.0073	98.2926	167.055	112.169	102.72	110.147	107.212	92.8562
1	Fam76a	3	1.39744	2.20211e-12	10.935	1.16137e-11	2.63435	1	1.13704	1.11416e-05	7.39595	4.01836e-08	2.19929	1	1.04716	1.18224e-07	6.28446	5.19451e-07	2.06646	1	-0.260402	0.184712	0.28775	0.515525	0.834856	0	-0.0898709	0.647138	0	1	0.939607	0	-0.350272	0.0743575	0.674022	0.211826	0.784436	0	Fam76a	36.2835	31.4037	31.3916	74.0845	109.04	77.9129	60.6949	88.2102	69.0871	59.3414
1	Fas	3	3.85877	8.18993e-46	43.2314	5.87002e-44	14.508	1	3.56201	0.00793049	37.7971	1.59539e-38	11.8106	1	3.41983	9.89492e-38	35.2213	6.00738e-36	10.7022	1	-0.296763	0.221845	0.252695	0.558862	0.814077	0	-0.142174	0.558094	0	1	0.906152	0	-0.438937	0.0709762	0.686101	0.206015	0.737678	0	Fas	16.7695	12.7606	11.7432	172.223	248.43	178.242	127.129	219.783	140.708	106.74
1	Fbrs	3	2.45218	1.70339e-33	31.2668	5.40944e-32	5.47242	1	2.05103	2.64327e-40	22.5024	3.14507e-23	4.14403	1	1.79734	1.93794e-19	17.5384	2.89457e-18	3.47578	1	-0.401136	0.0383348	0.634751	0.231872	0.757262	0	-0.253688	0.19114	0	1	0.83875	0	-0.654823	0.000751685	2.06833	0.0085442	0.635153	0	Fbrs	18.5817	19.0202	18.6225	77.197	99.7898	130.789	76.7857	81.2072	75.0372	55.6465
1	Fbxl3	3	1.96692	2.50185e-25	23.3776	4.19182e-24	3.90932	1	1.91036	0.0813458	22.0733	8.44609e-23	3.75904	1	1.80956	6.95021e-22	19.887	1.29716e-20	3.50535	1	-0.0565544	0.757314	0.0394167	0.913237	0.961558	0	-0.100807	0.5812	0	1	0.932511	0	-0.157361	0.389308	0.229323	0.589762	0.896664	0	Fbxl3	65.0556	75.3416	66.8142	239.929	311.987	258.143	220.441	297.234	261.289	219.451
1	Fbxl5	3	2.58957	1.3118e-13	12.108	7.79902e-13	6.01918	1	2.1183	1.63637e-24	8.45948	3.47153e-09	4.34182	1	1.99826	5.20903e-09	7.56925	2.69621e-08	3.99517	1	-0.471266	0.153975	0.325554	0.472548	0.721332	0	-0.120042	0.71597	0	1	0.920161	0	-0.591308	0.0740085	0.675225	0.211239	0.663741	0	Fbxl5	299.277	104.86	219.488	942.08	1921.62	890.123	780.97	1166.49	760.325	754.494
1	Fbxo30	3	2.44883	5.35909e-37	34.6722	2.12735e-35	5.45972	1	2.40277	4.55816e-24	33.4359	3.66487e-34	5.28817	1	2.25826	4.0276e-32	29.7757	1.67616e-30	4.78414	1	-0.0460596	0.802049	0.0306436	0.931872	0.968578	0	-0.144508	0.430209	0	1	0.904688	0	-0.190568	0.298374	0.298192	0.503278	0.876261	0	Fbxo30	30.256	27.663	28.2054	136.372	179.801	154.108	127.456	173.128	154.959	112.711
1	Fcer1g	3	1.7127	4.94949e-16	14.4307	3.70978e-15	3.27773	1	1.32438	6.90574e-07	8.92084	1.19993e-09	2.50425	1	1.15014	3.26332e-08	6.81563	1.52886e-07	2.21936	1	-0.388318	0.0591727	0.534926	0.291792	0.76402	0	-0.174233	0.396797	0	1	0.886239	0	-0.562551	0.00635162	1.39265	0.0404901	0.677104	0	Fcer1g	207.314	144.122	158.527	492.962	661.827	516.783	377.064	483.394	416.69	321.563
1	Fcgr1	3	2.0035	1.31425e-15	14.0238	9.4657e-15	4.00972	1	1.72269	0.000273159	10.5934	2.5503e-11	3.30052	1	1.62201	5.87805e-11	9.42008	3.80121e-10	3.07803	1	-0.280805	0.245926	0.231602	0.586676	0.823132	0	-0.100686	0.677286	0	1	0.932589	0	-0.381491	0.115119	0.551883	0.280619	0.767644	0	Fcgr1	71.3327	34.3902	68.3229	201.657	229.717	266.639	167.737	212.456	194.369	166.268
1	Fdft1	3	2.07557	1.30553e-31	29.4548	3.50895e-30	4.21511	1	2.12356	0.430256	30.6956	2.01576e-31	4.35768	1	2.40726	2.45936e-41	38.7193	1.9085e-39	5.30465	1	0.0479814	0.780901	0.0350617	0.92244	1.03382	0	0.283682	0.0980618	0	1	1.2173	0	0.331662	0.0531619	0.766099	0.171357	1.25846	0	Fdft1	9.9934	7.76796	11.1639	37.7339	41.0924	43.2498	41.5529	47.2588	37.4268	50.3469
1	Fdps	3	1.6109	3.27132e-16	14.6038	2.48992e-15	3.05441	1	1.73407	0.0119832	16.7548	1.75883e-17	3.32664	1	1.97632	1.9601e-23	21.3824	4.14554e-22	3.93488	1	0.123147	0.526882	0.100255	0.793861	1.08911	0	0.242228	0.208025	0	1	1.18282	0	0.365374	0.0582119	0.740569	0.181732	1.28822	0	Fdps	5.83058	5.29428	7.27763	18.7517	16.0277	21.5119	20.7401	20.3134	20.2376	22.4676
1	Fem1c	3	1.95295	1.67488e-23	21.6208	2.39424e-22	3.87166	1	1.85261	6.67659e-38	19.541	2.87751e-20	3.61153	1	1.58617	2.33801e-16	14.5793	2.63434e-15	3.00251	1	-0.100341	0.595297	0.0789042	0.833865	0.932813	0	-0.266438	0.158817	0	1	0.83137	0	-0.366779	0.0525106	0.769625	0.169971	0.775512	0	Fem1c	95.6267	78.479	82.0936	318.433	334.494	339.039	289.018	287.819	348.447	207.359
1	Ffar2	3	3.25355	2.32601e-12	10.9126	1.22296e-11	9.5371	1	4.21268	1.5269e-18	16.5008	3.1567e-17	18.5414	1	3.42073	2.30727e-13	11.7145	1.92976e-12	10.7089	1	0.959031	0.0246348	0.7433	0.180593	1.944	0	-0.791894	0.0629189	0	1	0.577585	0	0.167141	0.69372	0.0827624	0.82649	1.12283	0	Ffar2	3.26985	1.40276	2.57071	41.0769	10.6567	17.4445	49.6892	26.6207	58.2153	18.9221
1	Fgd3	3	2.49292	3.43391e-29	27.1142	7.68794e-28	5.62914	1	1.94526	0.485507	17.2501	5.62233e-18	3.85107	1	1.72132	1.91991e-15	13.7077	1.95998e-14	3.29739	1	-0.547649	0.00954245	0.99339	0.101534	0.684134	0	-0.223935	0.288459	0	1	0.856227	0	-0.771584	0.000271444	2.39583	0.00401947	0.585774	0	Fgd3	52.0025	43.7871	51.8727	194.779	291.526	345.049	160.509	219.32	188.934	149.137
1	Fgl2	3	2.45542	6.25374e-14	12.4157	3.83967e-13	5.48472	1	2.30432	4.98092e-07	11.0286	9.36349e-12	4.93935	1	2.23682	5.53781e-12	10.3983	3.99691e-11	4.71359	1	-0.151098	0.626414	0.0708015	0.849569	0.900565	0	-0.0674953	0.827864	0	1	0.954293	0	-0.218593	0.481384	0.17495	0.66842	0.859403	0	Fgl2	217.373	70.5904	234.803	836.256	1052.12	979.018	832.294	864.988	884.983	685.71
1	Fgr	3	1.96384	2.6724e-14	12.7718	1.6911e-13	3.90099	1	1.57251	0.000520766	8.47073	3.38277e-09	2.97421	1	1.37121	6.34492e-08	6.54236	2.86841e-07	2.58687	1	-0.391333	0.1166	0.382575	0.414405	0.762425	0	-0.201298	0.419126	0	1	0.869768	0	-0.592631	0.0177045	1.07785	0.08359	0.663132	0	Fgr	277.767	132.915	225.824	726.704	1029.06	727.338	571.898	710.829	610.471	441.664
1	Flcn	3	2.40175	1.60642e-30	28.4047	3.93821e-29	5.28443	1	2.24013	0.729407	24.9643	1.08568e-25	4.72441	1	2.01585	1.55663e-22	20.5114	3.08001e-21	4.04419	1	-0.161615	0.416791	0.142847	0.719703	0.894024	0	-0.22428	0.259925	0	1	0.856022	0	-0.385895	0.052756	0.768613	0.170368	0.765304	0	Flcn	37.9119	52.9277	46.0313	196.239	269.275	257.781	189.059	247.332	210.273	161.379
1	Flrt2	3	3.48957	1.2823e-12	11.16	6.91823e-12	11.2322	1	4.28209	0.809526	15.388	4.09276e-16	19.4553	1	3.77061	3.54335e-14	12.4919	3.22211e-13	13.6479	1	0.792454	0.0764194	0.478335	0.332403	1.73202	0	-0.511459	0.251308	0	1	0.701513	0	0.280997	0.528166	0.150858	0.706548	1.21503	0	Flrt2	4.49112	0.935172	2.96898	49.3384	16.9229	28.2005	60.1137	36.0818	67.4343	23.0274
1	Flrt3	3	4.72945	4.43211e-44	41.5519	2.80637e-42	26.5282	1	5.03923	2.49272e-21	45.8695	1.35059e-46	32.882	1	4.63791	8.32728e-43	40.1486	7.10296e-41	24.8972	1	0.309726	0.28177	0.206905	0.621005	1.23947	0	-0.401296	0.163485	0	1	0.757178	0	-0.0915693	0.751634	0.0624479	0.866068	0.938501	0	Flrt3	1.81221	1.56867	1.96725	61.7499	25.5336	54.9096	47.1829	48.3254	80.7302	31.7234
1	Fmnl1	3	2.90488	1.19688e-31	29.488	3.2508e-30	7.48955	1	2.19051	0.000128989	17.8442	1.4314e-18	4.56466	1	2.05447	1.20245e-17	15.8115	1.5436e-16	4.15391	1	-0.714368	0.00209972	1.402	0.0396279	0.609472	0	-0.136036	0.556403	0	1	0.910016	0	-0.850404	0.000258398	2.40992	0.00389117	0.554629	0	Fmnl1	108.732	70.2435	112.604	503.183	809.487	871.368	430.966	466.28	433.842	391.653
1	Fmnl2	3	3.39122	1.38426e-38	36.2143	6.10552e-37	10.492	1	3.30498	0.230291	34.6049	2.48344e-35	9.88323	1	2.89472	9.53561e-30	27.4738	3.35894e-28	7.43701	1	-0.0862367	0.717181	0.0487525	0.893815	0.941977	0	-0.410258	0.0853621	0	1	0.752489	0	-0.496494	0.0374735	0.862803	0.13715	0.708827	0	Fmnl2	42.994	32.188	49.4348	404.737	549.249	353.726	396.315	359.009	476.484	246.024
1	Fnbp1l	3	1.83081	4.47714e-20	18.3189	4.7984e-19	3.55737	1	1.855	0.0026641	18.6948	2.01951e-19	3.61752	1	1.59253	9.89257e-16	13.9809	1.04505e-14	3.01578	1	0.0241853	0.902039	0.0128714	0.970797	1.01691	0	-0.262455	0.177492	0	1	0.833668	0	-0.238269	0.221184	0.376805	0.419948	0.847762	0	Fnbp1l	16.2573	16.818	16.3656	74.4688	48.7227	52.65	58.0797	51.0617	69.6747	43.7036
1	Fnip1	3	2.6111	1.11096e-33	31.443	3.60573e-32	6.10969	1	2.41405	1.12615e-19	27.2852	5.18537e-28	5.32968	1	2.23047	1.0424e-25	23.5757	2.65644e-24	4.69288	1	-0.197048	0.333044	0.178326	0.663245	0.872334	0	-0.183574	0.36723	0	1	0.880519	0	-0.380623	0.0617866	0.722756	0.189341	0.768106	0	Fnip1	97.3864	106.881	98.242	520.09	679.346	648.837	478.948	584.821	548.546	360.751
1	Fnip2	3	4.67897	1.21117e-63	60.602	2.5001e-61	25.6159	1	4.31312	5.29364e-37	53.3182	4.8064e-54	19.8783	1	4.11989	2.31821e-52	49.5076	3.10731e-50	17.3864	1	-0.365844	0.125347	0.367738	0.428807	0.776015	0	-0.193233	0.417768	0	1	0.874643	0	-0.559077	0.019378	1.05365	0.0883782	0.678736	0	Fnip2	68.1285	49.8356	68.8298	1145.12	2023.38	1616.92	996.29	1581.06	1136.25	992.195
1	Fosl1	3	5.01786	1.11245e-37	35.3379	4.59263e-36	32.3986	1	4.80584	1.47926e-20	32.4984	3.17366e-33	27.9706	1	4.91491	2.34889e-36	33.8826	1.31043e-34	30.1672	1	-0.212255	0.493377	0.111503	0.773565	0.863187	0	0.109001	0.731165	0	1	1.07848	0	-0.103258	0.741344	0.0656975	0.859612	0.930928	0	Fosl1	0.0656597	0.0905005	0.289657	5.64856	3.45279	5.96549	3.77754	4.26674	4.9584	3.65752
1	Foxn2	3	1.83081	2.30349e-20	18.5956	2.53728e-19	3.55737	1	1.53248	0.00619515	13.317	4.81982e-14	2.89283	1	1.47152	5.96258e-14	12.2734	5.32812e-13	2.77313	1	-0.298326	0.120677	0.373898	0.422768	0.813195	0	-0.0609656	0.751052	0	1	0.958622	0	-0.359292	0.0616912	0.723298	0.189105	0.779547	0	Foxn2	121.759	116.399	113.461	366.273	485.18	399.417	296.646	393.236	327.365	263.789
1	Fpr2	3	3.18494	2.29094e-12	10.9187	1.20575e-11	9.09414	1	2.35612	5.83272e-15	6.51306	3.0686e-07	5.11991	1	2.21132	4.07795e-07	5.77256	1.68827e-06	4.63097	1	-0.828813	0.0487542	0.576104	0.265397	0.562992	0	-0.144801	0.729075	0	1	0.904504	0	-0.973614	0.0209279	1.03216	0.0928618	0.509229	0	Fpr2	82.0221	13.4997	44.1848	336.915	571.671	362.087	195.524	310.405	209.465	141.822
1	Fth1	3	3.57728	1.49635e-42	40.0665	8.57988e-41	11.9363	1	3.22664	0.579269	33.6378	2.30261e-34	9.36084	1	3.10514	8.19664e-34	31.4159	3.83838e-32	8.60476	1	-0.350644	0.138509	0.347802	0.44895	0.784234	0	-0.121502	0.607355	0	1	0.91923	0	-0.472146	0.0462924	0.806009	0.156311	0.720891	0	Fth1	405.33	349.784	454.581	3947.23	6331.81	4160.43	3103.5	4791.5	3428.97	2981.55
1	Ftl1	3	1.70161	1.50996e-16	14.9249	1.18873e-15	3.25264	1	1.86301	0.0635479	17.5282	2.96352e-18	3.63765	1	1.81961	1.41515e-18	16.707	1.96314e-17	3.52987	1	0.161394	0.421168	0.141275	0.722312	1.11837	0	-0.0433931	0.828739	0	1	0.97037	0	0.118001	0.556417	0.138342	0.727207	1.08523	0	Ftl1	699.801	896.528	930.222	2405.79	2770.41	3041.81	2443.41	3521.87	3225.5	2811.14
1	Fuca2	3	2.31519	1.60175e-25	23.5584	2.76449e-24	4.97671	1	2.13182	8.70079e-20	20.2201	6.02456e-21	4.3827	1	1.96248	3.2982e-19	17.3199	4.78773e-18	3.89732	1	-0.183372	0.386306	0.154968	0.699893	0.880642	0	-0.169335	0.423692	0	1	0.889252	0	-0.352707	0.09587	0.601412	0.250373	0.783113	0	Fuca2	67.0911	43.2291	52.1986	224.751	306.275	277.892	200.355	277.013	235.028	172.015
1	Furin	3	2.667	4.25681e-35	32.8196	1.51498e-33	6.35109	1	2.37574	0.0164812	26.6568	2.20394e-27	5.19003	1	2.19206	4.45024e-25	22.9642	1.08584e-23	4.56959	1	-0.29126	0.151531	0.328741	0.469093	0.817188	0	-0.183678	0.365652	0	1	0.880456	0	-0.474938	0.0195302	1.05198	0.0887198	0.719498	0	Furin	131.07	79.927	115.356	635.444	762.512	674.914	510.694	595.024	588.214	459.429
1	Fut4	1	0.888552	0.000251232	3.2913	0.000511332	1.85132	0	1.0941	3.80185e-05	4.70822	1.95787e-05	2.1348	1	0.848406	0.000462977	2.93223	0.00116888	1.80051	0	0.205518	0.397075	0.151507	0.705494	1.1531	0	-0.245663	0.31317	0	1	0.843428	0	-0.0401427	0.875498	0.0278804	0.93782	0.972559	0	Fut4	7.93169	9.84947	10.8139	22.0179	16.0277	14.8685	21.4666	18.0409	21.5231	14.9286
1	Fzd5	3	1.75043	3.83692e-21	19.3433	4.53618e-20	3.3646	1	1.8918	0.570865	22.3754	4.2126e-23	3.71098	1	1.85588	1.49262e-23	21.4972	3.18292e-22	3.61972	1	0.141348	0.436716	0.134871	0.733041	1.10294	0	-0.0359199	0.843429	0	1	0.97541	0	0.105428	0.564011	0.135148	0.732574	1.07581	0	Fzd5	8.4307	6.62162	7.38625	24.5155	22.8907	28.1553	23.6823	31.8614	27.8405	24.8935
1	G0s2	3	6.98358	1.86945e-54	51.644	2.26995e-52	126.551	1	6.53758	0.00072032	47.0686	8.53904e-48	92.8985	1	6.33172	1.17128e-47	44.8861	1.29987e-45	80.5449	1	-0.446017	0.195747	0.278514	0.526606	0.734067	0	-0.205859	0.55011	0	1	0.867022	0	-0.651875	0.0592177	0.735226	0.183981	0.636453	0	G0s2	1.57583	0.814504	3.22243	197.2	244.21	272.424	153.354	184.536	186.105	90.8035
1	G530011O06Rik	3	4.3658	1.35814e-14	13.0539	8.83263e-14	20.6175	1	3.30856	0.32767	8.29987	5.01343e-09	9.90778	1	3.05906	1.13977e-08	7.24794	5.65014e-08	8.33429	1	-1.05714	0.0336997	0.663016	0.217262	0.480584	0	-0.249458	0.617014	0	1	0.841212	0	-1.3066	0.00914644	1.28198	0.0522415	0.404274	0	G530011O06Rik	1.73342	0.57317	2.01553	18.598	39.1742	31.6804	19.1783	6.91026	16.8586	3.6202
1	Gab2	3	1.73077	1.27336e-18	16.9227	1.19476e-17	3.31905	1	1.35117	0.442001	10.6265	2.36345e-11	2.55118	1	1.1557	2.44522e-09	7.8799	1.31855e-08	2.22793	1	-0.3796	0.0475304	0.582187	0.261706	0.768651	0	-0.195459	0.307686	0	1	0.873295	0	-0.575059	0.00273851	1.66165	0.0217945	0.671259	0	Gab2	82.4292	68.3882	71.4487	229.823	298.176	209.741	172.423	187.783	206.857	144.36
1	Gabarap	3	1.71149	1.2454e-17	15.9723	1.06582e-16	3.27498	1	1.54025	0.00641681	13.0656	8.59801e-14	2.90844	1	1.39553	2.04787e-12	10.8104	1.5473e-11	2.63085	1	-0.17124	0.379729	0.157009	0.696612	0.888079	0	-0.144716	0.457859	0	1	0.904557	0	-0.315956	0.105284	0.577016	0.26484	0.803319	0	Gabarap	198.41	161.015	188.12	524.893	702.237	566.134	452.651	594.7	545.241	410.09
1	Gabbr1	3	2.13628	3.13403e-25	23.2854	5.18371e-24	4.39626	1	2.15491	0.120994	23.5908	2.56574e-24	4.4534	1	1.845	1.81347e-19	17.566	2.71652e-18	3.59253	1	0.0186258	0.927948	0.00865457	0.980269	1.01299	0	-0.309886	0.120284	0	1	0.806705	0	-0.291259	0.144366	0.493706	0.320844	0.817189	0	Gabbr1	8.70647	9.11038	8.29143	41.6917	35.2951	37.7814	42.6063	33.8093	39.8141	24.7069
1	Gabpb1	3	1.51932	2.07431e-18	16.7194	1.9081e-17	2.86655	1	1.26186	1.03028e-09	11.7101	1.94952e-12	2.39805	1	1.1573	1.94454e-11	9.87529	1.33264e-10	2.2304	1	-0.257446	0.131879	0.357184	0.439355	0.836568	0	-0.104553	0.541858	0	1	0.930093	0	-0.361999	0.034248	0.889235	0.129052	0.778086	0	Gabpb1	22.2455	22.595	25.2364	55.7171	75.3219	69.9137	53.9026	59.9198	54.2853	44.2634
1	Gadd45b	3	7.19816	1.55193e-72	69.2725	5.33915e-70	146.846	1	6.81109	3.15408e-06	64.1948	6.38486e-65	112.291	1	6.64412	4.28205e-65	61.9109	1.22764e-62	100.018	1	-0.387076	0.203692	0.270562	0.536338	0.764678	0	-0.166979	0.583055	0	1	0.890706	0	-0.554055	0.0692687	0.692468	0.203017	0.681103	0	Gadd45b	5.54168	2.85077	7.80867	597.902	964.606	820.661	493.259	787.631	541.494	396.43
1	Gadd45g	3	2.59014	2.26432e-19	17.6442	2.26894e-18	6.02158	1	2.47404	0.0213544	16.1613	6.89723e-17	5.55597	1	2.34691	2.22295e-16	14.5984	2.52121e-15	5.08735	1	-0.116102	0.670981	0.0596763	0.871613	0.922677	0	-0.127108	0.641152	0	1	0.915665	0	-0.243208	0.371237	0.241537	0.573407	0.844864	0	Gadd45g	4.59618	2.08151	3.47588	13.7179	21.825	25.7601	17.8707	22.8642	15.8302	15.3765
1	Galnt4	3	1.54125	3.72119e-15	13.5926	2.55532e-14	2.91046	1	1.34301	0.820111	10.4483	3.56171e-11	2.5368	1	1.16079	2.37087e-09	7.89195	1.28248e-08	2.2358	1	-0.198235	0.302993	0.194886	0.638431	0.871616	0	-0.182212	0.343505	0	1	0.881351	0	-0.380447	0.0481019	0.795057	0.160303	0.7682	0	Galnt4	30.059	38.508	31.8019	79.1182	116.926	96.0805	74.4611	103.561	76.6532	70.9484
1	Galnt6	3	2.11948	2.45472e-14	12.8071	1.55909e-13	4.34537	1	2.6811	0.114783	19.3139	4.85396e-20	6.41345	1	2.39854	1.27482e-17	15.7877	1.63041e-16	5.2727	1	0.561608	0.0359707	0.648948	0.224415	1.47591	0	-0.282552	0.290394	0	1	0.822135	0	0.279056	0.296386	0.299679	0.501558	1.2134	0	Galnt6	27.1174	13.5751	26.4433	132.107	74.6399	85.0534	150.811	104.489	175.381	103.008
1	Gapt	3	2.17326	2.76947e-11	9.88571	1.30103e-10	4.51041	1	2.58885	6.89075e-06	13.3329	4.6458e-14	6.0162	1	1.9784	1.05354e-09	8.2275	5.92244e-09	3.94056	1	0.415583	0.184788	0.28775	0.515525	1.33384	0	-0.610439	0.0519515	0	1	0.654997	0	-0.194855	0.534394	0.148614	0.710209	0.873661	0	Gapt	19.9999	27.2708	26.214	165.23	86.0213	80.1725	167.519	96.6045	177.952	59.8639
1	Gata1	3	2.91355	8.07043e-08	6.5871	2.5876e-07	7.53472	1	3.6185	0.0709004	9.31348	4.85865e-10	12.2822	1	3.03831	2.50947e-08	6.92356	1.19246e-07	8.21527	1	0.7048	0.163179	0.314223	0.48504	1.62992	0	-0.580108	0.25089	0	1	0.668914	0	0.124698	0.805523	0.0468505	0.897738	1.09028	0	Gata1	0.485882	2.24743	2.2207	21.5183	6.64981	9.1742	23.319	12.1509	25.4164	8.69594
1	Gcnt1	3	2.01007	1.04118e-13	12.2053	6.23345e-13	4.02802	1	1.71858	0.674619	9.12024	7.58152e-10	3.29111	1	1.27309	1.56208e-06	5.22426	5.96677e-06	2.41678	1	-0.29149	0.264235	0.219796	0.602842	0.817058	0	-0.445475	0.0888824	0	1	0.734343	0	-0.736964	0.00498734	1.46697	0.0341214	0.600001	0	Gcnt1	27.7872	17.5722	37.6433	107.899	139.817	86.7255	92.6587	71.3287	109.232	51.8024
1	Gcnt2	3	4.20845	2.28891e-11	9.96471	1.08466e-10	18.4871	1	3.18829	0.12358	6.37374	4.22926e-07	9.11532	1	2.89407	1.07047e-06	5.37732	4.19449e-06	7.43365	1	-1.02015	0.067688	0.50566	0.312133	0.493065	0	-0.294221	0.59492	0	1	0.815512	0	-1.31437	0.019337	1.0538	0.0883491	0.4021	0	Gcnt2	60.7877	4.31386	63.459	547.795	1206.94	622.309	328.246	510.664	333.131	250.503
1	Gde1	3	1.98221	1.89993e-19	17.717	1.91871e-18	3.95097	1	1.52832	3.39606e-07	10.8916	1.2835e-11	2.88451	1	1.60835	1.45687e-13	11.9031	1.2499e-12	3.04904	1	-0.453868	0.0334514	0.665168	0.216188	0.730083	0	0.0800253	0.709813	0	1	1.05704	0	-0.373843	0.0792107	0.656517	0.220538	0.771724	0	Gde1	17.5837	17.6325	20.1794	56.2935	94.7172	67.9252	41.1534	70.3548	48.4087	57.4007
1	Gdf15	3	2.89761	1.12508e-18	16.9745	1.06045e-17	7.45189	1	3.14451	2.88236e-07	19.8429	1.43566e-20	8.84281	1	3.12062	2.45588e-21	19.361	4.35519e-20	8.69762	1	0.246673	0.420859	0.141369	0.722155	1.18647	0	-0.0238785	0.937865	0	1	0.983585	0	0.222795	0.470011	0.181618	0.658236	1.16699	0	Gdf15	0.722256	0.316752	0.62759	3.41988	4.00694	5.15201	3.85018	6.16822	4.92167	4.85181
1	Gdi1	3	1.28345	1.53953e-13	12.0419	9.0797e-13	2.43421	1	1.1715	0.00218121	10.0769	8.37759e-11	2.25246	1	1.06962	6.39246e-10	8.43225	3.69617e-09	2.09889	1	-0.111952	0.513794	0.105216	0.784845	0.925335	0	-0.101874	0.552503	0	1	0.931822	0	-0.213826	0.212371	0.388023	0.409239	0.862248	0	Gdi1	78.7128	86.8955	86.8971	179.87	241.695	193.11	184.337	197.754	186.693	169.552
1	Gfod1	3	2.84637	1.12087e-45	43.0981	7.97829e-44	7.19189	1	2.89771	1.40598e-05	44.4236	3.77033e-45	7.45241	1	2.61767	1.49246e-39	36.9999	1.00024e-37	6.1376	1	0.0513332	0.784681	0.0344608	0.923718	1.03622	0	-0.280029	0.135905	0	1	0.823574	0	-0.228696	0.223394	0.373922	0.422744	0.853406	0	Gfod1	20.8666	23.1078	18.8518	133.798	165.18	152.843	140.386	168.629	159.183	106.329
1	Ggct	3	1.16886	1.81343e-06	5.30423	4.96326e-06	2.24833	1	1.13542	0.371295	4.96782	1.07692e-05	2.19682	1	1.21971	6.35658e-07	5.59197	2.55874e-06	2.32899	1	-0.0334363	0.89377	0.0137519	0.968831	0.97709	0	0.0842809	0.731522	0	1	1.06016	0	0.0508442	0.836514	0.0379019	0.916427	1.03587	0	Ggct	11.9369	9.62322	14.5432	23.3627	23.4448	34.4371	22.8832	33.5774	22.9556	19.5939
1	Ggt5	3	2.852	4.16297e-13	11.6269	2.36077e-12	7.22002	1	2.37804	0.935844	8.43139	3.70346e-09	5.19831	1	1.98676	1.91607e-07	6.08335	8.25365e-07	3.96346	1	-0.473933	0.197688	0.276548	0.528995	0.719999	0	-0.391246	0.288776	0	1	0.762471	0	-0.865177	0.019363	1.0538	0.0883491	0.548979	0	Ggt5	7.76097	1.62901	7.61557	33.8914	55.6709	33.3977	30.2566	25.9714	32.2847	21.9451
1	Ggta1	3	2.90542	5.40307e-24	22.0906	8.11719e-23	7.49234	1	2.49545	5.62012e-14	16.8636	1.36911e-17	5.63904	1	2.26112	7.83549e-16	14.0781	8.35434e-15	4.79364	1	-0.409962	0.126964	0.365158	0.431363	0.752643	0	-0.234321	0.382816	0	1	0.850085	0	-0.644282	0.0167149	1.0962	0.0801315	0.639811	0	Ggta1	25.7386	10.6036	24.3553	118.428	197.96	138.607	95.056	138.298	109.122	88.3776
1	Gla	3	4.0428	1.80108e-50	47.7561	1.75368e-48	16.4818	1	3.92301	0.334819	45.4394	3.63568e-46	15.1685	1	3.81424	4.90459e-46	43.3	5.01191e-44	14.067	1	-0.119794	0.617322	0.0734388	0.844425	0.920319	0	-0.108769	0.649942	0	1	0.927379	0	-0.228564	0.340364	0.264768	0.54354	0.853484	0	Gla	18.5686	10.5282	19.4553	220.947	297.494	282.276	193.49	301.269	242.19	185.414
1	Glipr1	3	2.58728	1.01781e-22	20.869	1.35197e-21	6.00963	1	2.35053	0.0742756	17.5132	3.06748e-18	5.1001	1	2.07233	1.25503e-15	13.8837	1.30708e-14	4.20564	1	-0.236746	0.342709	0.174046	0.669814	0.848657	0	-0.278191	0.265346	0	1	0.824624	0	-0.514937	0.0394396	0.849527	0.141408	0.699824	0	Glipr1	19.9737	9.84947	21.0122	82.3844	119.057	104.26	70.4656	95.5378	93.4384	56.9901
1	Glipr2	3	2.41725	1.79375e-13	11.978	1.05189e-12	5.34152	1	2.1149	0.51977	9.39525	4.02483e-10	4.33159	1	1.87916	5.43165e-09	7.55324	2.79741e-08	3.67862	1	-0.302352	0.332645	0.178361	0.663192	0.810929	0	-0.235731	0.450045	0	1	0.849254	0	-0.538083	0.0853072	0.635503	0.231471	0.688685	0	Glipr2	110.873	33.3494	76.8677	393.977	496.136	290.953	301.876	279.842	376.031	216.951
1	Gm10872	3	4.9936	1.01099e-11	10.3035	4.97112e-11	31.8584	1	3.87375	0.0541563	6.95403	1.11165e-07	14.6593	1	3.53149	2.67007e-07	5.94697	1.12988e-06	11.5633	1	-1.11983	0.0746121	0.484721	0.327551	0.460149	0	-0.342237	0.582565	0	1	0.788817	0	-1.46206	0.0209583	1.03172	0.0929568	0.362974	0	Gm10872	3.55875	0.150834	4.29658	61.5578	116.841	77.1898	33.1261	42.8993	41.5771	23.9978
1	Gm11166	3	7.72318	4.40775e-81	77.5973	2.52735e-78	211.304	1	7.33755	0.451058	71.5751	2.66018e-72	161.742	1	7.16558	6.48668e-72	68.5722	2.67796e-69	143.567	1	-0.386322	0.148461	0.33194	0.46565	0.765077	0	-0.171966	0.522877	0	1	0.887632	0	-0.558287	0.0380263	0.859054	0.13834	0.679108	0	Gm11166	0.0787916	0	0.12069	13.6411	14.1522	18.258	11.1147	13.5886	10.5412	7.61361
1	Gm11696	3	1.58601	8.95705e-12	10.3546	4.41942e-11	3.00217	1	1.51604	2.67089e-42	9.46556	3.42325e-10	2.86006	1	1.53887	3.39371e-11	9.64537	2.26269e-10	2.90567	1	-0.0699532	0.772679	0.0364433	0.91951	0.952669	0	0.0228175	0.929216	0	1	1.01594	0	-0.0471362	0.844033	0.0357694	0.920939	0.967856	0	Gm11696	3.1254	3.39377	3.22243	9.60639	10.7846	8.85785	8.17256	11.4553	8.30073	7.80022
1	Gm12657	1	1.19727	1.73786e-10	9.12083	7.57131e-10	2.29305	1	0.989905	0.0143312	6.35434	4.42243e-07	1.98605	0	0.951188	3.49557e-07	5.83651	1.4571e-06	1.93346	0	-0.20736	0.263431	0.220461	0.601921	0.866121	0	-0.0387163	0.834693	0	1	0.973521	0	-0.246076	0.184403	0.426116	0.374873	0.843187	0	Gm12657	92.8559	85.9755	85.823	169.418	246.043	191.438	154.407	200.305	170.973	153.056
1	Gm13476	3	1.70961	2.89616e-24	22.3518	4.44811e-23	3.27072	1	1.62495	0.0201974	20.2254	5.95171e-21	3.08432	1	1.46387	2.40178e-18	16.486	3.26598e-17	2.75848	1	-0.0846535	0.610091	0.0752727	0.840867	0.943011	0	-0.161067	0.329807	0	1	0.894363	0	-0.24572	0.13714	0.506265	0.311699	0.843395	0	Gm13476	11.0702	12.9567	12.3587	37.6571	39.4726	41.894	34.4337	40.8123	37.0227	28.4764
1	Gm14005	3	3.10476	7.34166e-49	46.1887	6.47635e-47	8.6025	1	2.84802	0.0082542	39.5872	2.58728e-40	7.2001	1	2.38109	9.53325e-31	28.4384	3.64417e-29	5.2093	1	-0.256734	0.186346	0.286268	0.517287	0.836981	0	-0.466895	0.0170699	0	1	0.72352	0	-0.723627	0.000218745	2.46654	0.00341553	0.605573	0	Gm14005	5.05579	6.5462	5.47935	50.5296	47.8275	48.5374	43.6233	35.7571	43.5238	22.281
1	Gm14548	3	3.154	1.75724e-48	45.8349	1.46262e-46	8.90117	1	3.07421	2.68888e-05	44.4914	3.22523e-45	8.42226	1	2.77671	1.40176e-39	37.0243	9.45589e-38	6.85286	1	-0.0797918	0.68751	0.0560836	0.878853	0.946194	0	-0.297488	0.133979	0	1	0.813668	0	-0.377279	0.0573473	0.744697	0.180013	0.769888	0	Gm14548	7.94482	5.59595	8.05005	65.7077	71.1018	55.5875	63.6007	57.1372	61.3006	41.8002
1	Gm15708	3	2.04657	1.12666e-10	9.30128	4.9971e-10	4.13123	1	1.81827	0.404586	7.44167	3.61682e-08	3.52658	1	1.76017	2.42202e-08	6.93836	1.1525e-07	3.38737	1	-0.228245	0.454257	0.127489	0.745608	0.853673	0	-0.0580827	0.85916	0	1	0.96054	0	-0.286327	0.353478	0.254525	0.556512	0.819987	0	Gm15708	1.49704	3.03177	1.54484	5.91754	8.39752	10.756	6.53805	7.04939	7.78653	5.03842
1	Gm19510	3	7.29009	1.78706e-125	121.336	4.61107e-122	156.508	1	6.83386	0.244554	109.314	4.8483e-110	114.077	1	6.85255	5.32785e-114	109.959	1.09978e-110	115.564	1	-0.456431	0.0334191	0.665229	0.216158	0.728787	0	0.0186727	0.932461	0	1	1.01303	0	-0.437758	0.0413971	0.836625	0.145672	0.738281	0	Gm19510	0.275771	0.0301668	0.362071	28.7039	36.4035	44.5152	24.1181	26.2033	29.53	25.1921
1	Gm19705	3	3.76086	2.24139e-27	25.3509	4.45731e-26	13.556	1	2.75081	0.263329	14.4641	3.43454e-15	6.73093	1	2.76726	2.22622e-16	14.5982	2.52215e-15	6.80813	1	-1.00979	0.00122633	1.53778	0.0289881	0.496617	0	0.0164451	0.967594	0	1	1.01146	0	-0.99335	0.0014874	1.85155	0.014075	0.50231	0	Gm19705	1.10308	0.57317	0.953454	9.83695	16.3688	9.67132	5.77528	6.72475	5.32569	3.69484
1	Gm20199	3	1.14624	2.52805e-10	8.96767	1.07729e-09	2.21337	1	1.30528	8.3298e-09	11.3621	4.34375e-12	2.47132	1	1.01813	1.81198e-08	7.05671	8.77592e-08	2.02529	1	0.159027	0.378916	0.157009	0.696612	1.11653	0	-0.287135	0.11132	0	1	0.819528	0	-0.128106	0.478242	0.176865	0.66548	0.915032	0	Gm20199	17.2948	20.2872	16.6432	36.5043	41.3056	42.2104	49.7981	35.0615	49.0331	32.2086
1	Gm2382	3	1.27486	8.35182e-12	10.383	4.14021e-11	2.41975	1	1.38777	0.475111	12.0935	8.0638e-13	2.61673	1	1.231	3.95383e-11	9.58433	2.60418e-10	2.3473	1	0.112899	0.54126	0.0944822	0.804485	1.0814	0	-0.156758	0.39709	0	1	0.897039	0	-0.0438579	0.815542	0.0438312	0.904001	0.970057	0	Gm2382	21.5758	18.1755	17.8743	51.0676	44.8862	43.4758	49.9797	48.3254	52.4856	34.8957
1	Gm4763	3	4.48548	1.22255e-28	26.5784	2.63974e-27	22.4008	1	3.79419	0.436384	20.0218	9.51121e-21	13.8728	1	3.32561	9.3182e-18	15.9173	1.20973e-16	10.0256	1	-0.69123	0.0467124	0.586826	0.258925	0.619326	0	-0.468459	0.182059	0	1	0.722736	0	-1.15968	0.000969182	1.98575	0.0103336	0.447611	0	Gm4763	0.984895	0.633503	0.844833	16.8688	28.9864	9.58094	10.134	11.4553	12.7449	5.89682
1	Gm5483	3	5.30716	2.6269e-12	10.8626	1.37208e-11	39.5928	1	4.19187	0.308457	7.59122	2.56316e-08	18.276	1	3.96663	2.56474e-08	6.91454	1.21748e-07	15.6342	1	-1.11528	0.081322	0.466531	0.341562	0.461602	0	-0.225236	0.722083	0	1	0.855455	0	-1.34052	0.0371275	0.865443	0.136319	0.39488	0	Gm5483	9.48126	0.301668	5.84142	167.612	284.578	166.988	88.0457	115.016	82.7502	50.0483
1	Gm614	3	1.92354	7.79826e-15	13.2857	5.17927e-14	3.79352	1	2.00826	9.07162e-06	14.4875	3.25432e-15	4.02297	1	2.01658	2.80712e-16	14.5037	3.13553e-15	4.04623	1	0.0846571	0.732416	0.0453102	0.900927	1.06044	0	0.00831216	0.988836	0	1	1.00578	0	0.0929691	0.711984	0.0762128	0.839049	1.06656	0	Gm614	1.54957	1.43292	1.27932	4.84162	5.02999	6.32703	5.8116	6.26097	5.10532	5.37431
1	Gm6194	3	1.2775	2.05532e-06	5.2533	5.58089e-06	2.42418	1	1.28242	1.38207e-13	5.22338	5.97888e-06	2.43247	1	1.27225	2.28707e-06	5.07058	8.50012e-06	2.41538	1	0.00491589	0.987041	0.000437227	0.998994	1.00341	0	-0.0101674	0.968578	0	1	0.992977	0	-0.00525139	0.987041	0.00173385	0.996016	0.996367	0	Gm6194	4.3992	2.76026	4.00692	7.41613	10.4436	9.26458	7.33714	12.1046	7.82326	9.81559
1	Gm6377	3	3.4478	3.72705e-35	32.8728	1.34031e-33	10.9116	1	3.94713	5.774e-09	41.1025	7.8978e-42	15.4242	1	3.7678	1.40299e-40	37.9915	1.01974e-38	13.6214	1	0.499309	0.0483257	0.578065	0.264201	1.41354	0	-0.179324	0.477341	0	1	0.883117	0	0.319985	0.205343	0.397747	0.400178	1.24832	0	Gm6377	7.90542	4.46469	7.61557	75.8521	63.9831	78.5004	76.1319	105.277	127.229	59.8639
1	Gm8801	3	2.43285	7.16315e-37	34.5478	2.8326e-35	5.39958	1	1.99245	0.405515	23.7885	1.62742e-24	3.97913	1	1.88853	1.74535e-23	21.431	3.70653e-22	3.70258	1	-0.440375	0.0165089	0.844165	0.143164	0.736943	0	-0.103916	0.572582	0	1	0.930504	0	-0.54429	0.00306587	1.62586	0.0236671	0.685729	0	Gm8801	9.65197	10.4377	11.3449	46.7639	66.1571	56.8981	37.4122	48.6965	39.0796	33.5521
1	Gm9992	3	6.2884	5.24262e-61	58.0521	8.87035e-59	78.1623	1	6.13839	0.52046	55.3381	4.59123e-56	70.4433	1	5.74447	1.09786e-51	48.8648	1.36518e-49	53.6115	1	-0.150461	0.584501	0.0826372	0.826728	0.900963	0	-0.393801	0.155486	0	1	0.761122	0	-0.544252	0.0485878	0.792092	0.161402	0.685747	0	Gm9992	0.0787916	0.120667	0.132759	7.14716	8.5254	10.9367	7.11921	9.36827	7.4927	4.88913
1	Gmeb2	1	1.13058	5.56087e-12	10.5527	2.80106e-11	2.18946	1	0.906613	0.0981089	6.91394	1.21916e-07	1.87464	0	0.839674	2.84442e-07	5.92127	1.19875e-06	1.78965	0	-0.223953	0.170851	0.304545	0.495969	0.856216	0	-0.0669348	0.682961	0	1	0.954664	0	-0.290888	0.0750886	0.671806	0.212909	0.817399	0	Gmeb2	24.386	21.0263	26.6726	47.0329	58.399	52.4692	42.0978	49.3458	43.7809	41.6509
1	Gmfg	1	1.06496	2.96073e-08	6.99989	1.00025e-07	2.0921	1	0.789937	0.923986	4.01335	9.69727e-05	1.729	0	0.758794	7.20462e-05	3.67632	0.000210708	1.69208	0	-0.275015	0.148815	0.331568	0.466049	0.826442	0	-0.0311425	0.870193	0	1	0.978645	0	-0.306157	0.107965	0.569476	0.269478	0.808793	0	Gmfg	104.399	98.5249	90.892	185.672	243.826	185.201	150.702	200.027	157.347	137.53
1	Gna13	3	1.83301	1.59831e-20	18.7502	1.77761e-19	3.56279	1	1.77965	0.0324539	17.6702	2.1371e-18	3.43343	1	1.6658	2.21272e-17	15.5599	2.75483e-16	3.1729	1	-0.0533566	0.780561	0.0350617	0.92244	0.963692	0	-0.113848	0.552047	0	1	0.92412	0	-0.167205	0.382511	0.233773	0.58375	0.890567	0	Gna13	199.894	150.578	167.663	583.608	693.243	569.207	530.526	644.602	603.934	457.414
1	Gns	3	1.29226	1.88296e-10	9.08801	8.16556e-10	2.44911	1	1.1758	0.0522029	7.56337	2.73294e-08	2.25918	1	1.12273	2.76234e-08	6.88465	1.30422e-07	2.17759	1	-0.116455	0.5599	0.0894744	0.813815	0.922451	0	-0.0530696	0.79044	0	1	0.963883	0	-0.169525	0.396037	0.225183	0.595411	0.889136	0	Gns	339.447	254.005	285.397	584.145	826.239	742.071	561.255	784.755	639.561	616.329
1	Golph3	1	1.21945	3.54503e-12	10.7394	1.82213e-11	2.32858	1	0.92398	0.00793408	6.35309	4.43516e-07	1.89734	0	0.862232	7.4816e-07	5.52508	2.98483e-06	1.81785	0	-0.295465	0.0882609	0.448712	0.355867	0.814809	0	-0.0617477	0.721919	0	1	0.958103	0	-0.357213	0.0393845	0.849654	0.141366	0.780671	0	Golph3	95.0489	81.5258	84.8092	183.021	224.516	201.154	147.106	177.023	171.855	141.598
1	Gp49a	3	3.39062	1.87177e-47	44.828	1.48604e-45	10.4877	1	3.19447	1.17142e-07	40.4684	3.40091e-41	9.15444	1	2.95471	8.2356e-38	35.2985	5.02957e-36	7.75276	1	-0.196152	0.358455	0.166323	0.681832	0.872875	0	-0.239761	0.261762	0	1	0.846886	0	-0.435913	0.0415787	0.836097	0.145849	0.739226	0	Gp49a	430.465	287.807	417.106	3499.99	4497.91	3909.84	3063.22	3718.88	3611.88	2409.86
1	Gpatch3	3	1.40208	1.91862e-12	10.9929	1.01653e-11	2.64283	1	1.14024	0.128643	7.38976	4.07606e-08	2.20417	1	1.0243	2.41508e-07	5.98913	1.02534e-06	2.03397	1	-0.261809	0.185988	0.286751	0.516712	0.834042	0	-0.115918	0.563403	0	1	0.922795	0	-0.377726	0.0567549	0.747619	0.178806	0.76965	0	Gpatch3	7.09124	5.97303	7.20522	16.1003	17.6049	19.9302	13.0035	15.6756	16.0505	11.9802
1	Gpbp1	3	1.2862	1.44548e-13	12.0681	8.54944e-13	2.43885	1	1.2121	0.121102	10.7224	1.89485e-11	2.31675	1	1.1529	3.02387e-11	9.69324	2.02658e-10	2.22361	1	-0.074096	0.665935	0.0608704	0.86922	0.949937	0	-0.0592	0.730097	0	1	0.959796	0	-0.133296	0.43714	0.20051	0.630217	0.911746	0	Gpbp1	111.214	118.767	111.989	269.363	294.894	269.758	236.677	283.97	271.647	220.944
1	Gpc1	3	3.22285	1.3369e-43	41.0829	8.26239e-42	9.3363	1	3.34453	0.000103	43.8448	1.42941e-44	10.1579	1	3.06505	4.16507e-40	37.5369	2.90457e-38	8.36897	1	0.121661	0.567787	0.0873698	0.817768	1.08799	0	-0.279464	0.189138	0	1	0.823897	0	-0.157802	0.459651	0.187262	0.649737	0.89639	0	Gpc1	4.63557	2.95635	4.93624	34.583	47.2733	35.3862	40.5359	42.5746	44.442	29.3721
1	Gpcpd1	3	1.76101	3.6976e-16	14.5525	2.80197e-15	3.38934	1	1.32626	1.94393e-07	8.57765	2.64453e-09	2.50752	1	1.22522	8.90664e-09	7.34959	4.47108e-08	2.33792	1	-0.434744	0.0388283	0.631878	0.233411	0.739825	0	-0.101035	0.630593	0	1	0.932364	0	-0.53578	0.0109651	1.22434	0.0596565	0.689786	0	Gpcpd1	190.571	214.184	202.736	581.148	914.392	563.467	455.375	601.007	466.971	423.563
1	Gpnmb	3	4.09001	2.88753e-41	38.8158	1.52832e-39	17.03	1	4.4339	0.000618942	44.2496	5.62801e-45	21.6141	1	4.39597	2.6674e-46	43.5558	2.78083e-44	21.0532	1	0.343847	0.196014	0.278514	0.526606	1.26914	0	-0.037933	0.886412	0	1	0.97405	0	0.305914	0.250388	0.344529	0.452346	1.2362	0	Gpnmb	2.53446	1.41784	3.10174	29.8567	50.1293	40.6286	42.2794	65.7634	45.0664	41.315
1	Gpr132	3	1.95842	3.19863e-23	21.3517	4.4492e-22	3.88637	1	1.87694	8.70612e-06	19.6577	2.19915e-20	3.67295	1	1.93619	9.05625e-23	20.7369	1.83274e-21	3.82693	1	-0.0814819	0.670434	0.0597306	0.871504	0.945086	0	0.0592474	0.757145	0	1	1.04192	0	-0.0222346	0.908109	0.0192518	0.956639	0.984706	0	Gpr132	31.3985	18.7034	27.6019	100.79	93.4384	107.876	82.5973	104.257	98.6906	84.1603
1	Gpr137b-ps	3	2.13889	1.67855e-27	25.4732	3.36394e-26	4.40424	1	2.10325	2.61274e-21	24.6259	2.36622e-25	4.29675	1	2.12961	2.68116e-27	25.107	7.81701e-26	4.37599	1	-0.0356472	0.850953	0.0213553	0.952017	0.975594	0	0.0263638	0.889761	0	1	1.01844	0	-0.00928344	0.961031	0.00740875	0.983085	0.993586	0	Gpr137b-ps	41.6282	54.074	51.9331	180.177	233.724	236.36	181.213	254.149	199.071	210.083
1	Gpr141	3	2.72949	5.63057e-07	5.78559	1.63837e-06	6.63223	1	2.05483	0.413601	3.55963	0.000275658	4.15495	1	2.20226	3.80594e-05	3.93293	0.0001167	4.60199	1	-0.674653	0.189597	0.283897	0.520119	0.626483	0	0.147425	0.773755	0	1	1.10759	0	-0.527228	0.304423	0.29414	0.507996	0.693887	0	Gpr141	44.99	3.40885	25.2364	106.516	202.095	179.869	73.2261	145.394	87.4148	99.3128
1	Gpr21	2	1.11374	4.16567e-06	4.96319	1.08845e-05	2.16406	1	1.0758	0.181565	4.58999	2.57045e-05	2.10789	1	0.939122	0.000106745	3.51963	0.000302254	1.91736	0	-0.0379341	0.889001	0.0145775	0.966991	0.974049	0	-0.136622	0.584705	0	1	0.909646	0	-0.174553	0.475887	0.178345	0.663216	0.886042	0	Gpr21	2.73144	3.62002	2.64312	5.87911	6.35142	7.2309	7.33714	6.12184	5.47261	5.41163
1	Gpr68	3	1.14817	3.79476e-07	5.94692	1.13e-06	2.21633	1	1.29513	0.128713	7.39753	4.00374e-08	2.45399	1	1.30999	6.2764e-09	7.49284	3.21483e-08	2.4794	1	0.14693	0.513773	0.105216	0.784845	1.10721	0	0.0148593	0.951311	0	1	1.01035	0	0.161789	0.472112	0.180552	0.659854	1.11867	0	Gpr68	8.95598	5.06803	7.07246	15.3318	17.0934	14.3714	15.546	19.7105	16.6015	14.4808
1	Gpr84	3	3.55069	1.07233e-20	18.914	1.21889e-19	11.7183	1	2.50421	2.5548e-13	10.2493	5.63279e-11	5.67339	1	2.67261	4.59714e-13	11.4276	3.73599e-12	6.37581	1	-1.0463	0.00266433	1.33374	0.046372	0.484208	0	0.168354	0.6292	0	1	1.12378	0	-0.877949	0.0113705	1.21289	0.0612499	0.544141	0	Gpr84	2.32435	0.603337	1.85863	12.911	20.5462	22.9129	7.2645	11.0379	8.99858	8.88255
1	Gpr97	3	5.21924	1.26367e-40	38.1878	6.48871e-39	37.2519	1	4.53498	0.0643423	30.6314	2.33657e-31	23.1827	1	4.11876	2.40078e-28	26.1258	7.48594e-27	17.3729	1	-0.684258	0.035776	0.650171	0.223784	0.622326	0	-0.416183	0.201599	0	1	0.749405	0	-1.10044	0.000801767	2.05071	0.00889789	0.466374	-1	Gpr97	1.64149	0.693837	2.14829	44.7274	86.3623	36.8776	28.8037	44.0587	31.6971	21.4599
1	Gpsm1	3	2.05642	1.93855e-21	19.6328	2.3292e-20	4.15952	1	1.49567	3.99372e-10	10.7208	1.90196e-11	2.81995	1	1.54624	5.40034e-13	11.3609	4.35599e-12	2.92055	1	-0.56068	0.00760923	1.0553	0.0880436	0.677982	0	0.0505641	0.816695	0	1	1.03567	0	-0.510117	0.0149043	1.13061	0.0740264	0.702166	0	Gpsm1	4.33354	7.0892	5.67245	20.9419	24.2548	25.8956	13.1851	18.551	16.4913	17.8397
1	Grhl1	3	3.33391	1.18492e-20	18.8716	1.34391e-19	10.0834	1	3.21707	3.54642e-13	17.6673	2.15145e-18	9.29897	1	3.05099	7.3528e-18	16.0164	9.63049e-17	8.2878	1	-0.116869	0.719094	0.0483614	0.89462	0.922187	0	-0.16602	0.614514	0	1	0.891298	0	-0.282885	0.386562	0.231266	0.58713	0.821946	0	Grhl1	0.787916	0.467586	0.88104	9.18371	4.43321	8.08956	6.53805	5.98271	7.4927	4.25466
1	Grina	3	3.11921	9.08909e-23	20.9154	1.21514e-21	8.6891	1	2.5721	0.414662	14.9394	1.14965e-15	5.94674	1	2.30487	6.3245e-14	12.2497	5.62717e-13	4.94124	1	-0.547106	0.0626161	0.519803	0.302132	0.684392	0	-0.267225	0.362136	0	1	0.830916	0	-0.814331	0.00575465	1.42216	0.0378304	0.568672	0	Grina	156.126	59.9867	144.406	837.908	1370.8	924.108	594.418	773.393	776.266	490.929
1	Gripap1	3	1.96473	1.05225e-30	28.5822	2.61692e-29	3.90339	1	1.85496	0.000752365	25.6053	2.48148e-26	3.61741	1	1.73372	1.40676e-24	22.4795	3.31487e-23	3.32584	1	-0.10977	0.506087	0.107713	0.780346	0.926736	0	-0.121236	0.463025	0	1	0.919399	0	-0.231006	0.161829	0.460898	0.34602	0.852041	0	Gripap1	41.8383	37.4521	42.6279	150.974	155.844	169.158	139.842	152.953	148.311	114.652
1	Gse1	3	1.10391	3.98846e-11	9.73241	1.85177e-10	2.14936	1	1.14569	0.0149588	10.3532	4.43393e-11	2.21251	1	1.10874	3.24051e-11	9.66431	2.16614e-10	2.15657	1	0.0417747	0.802217	0.0306436	0.931872	1.02938	0	-0.0369437	0.824767	0	1	0.974718	0	0.00483113	0.977699	0.00358803	0.991772	1.00335	0	Gse1	37.82	50.997	44.233	88.4557	95.6976	101.82	102.393	94.0537	97.8826	98.4544
1	Gsk3a	3	1.74737	3.49731e-23	21.3153	4.83857e-22	3.35747	1	1.46644	1.0074e-27	15.2795	5.25379e-16	2.76339	1	1.42136	4.2096e-16	14.3347	4.62698e-15	2.67838	1	-0.280931	0.102334	0.413057	0.386316	0.82306	0	-0.0450784	0.7931	0	1	0.969237	0	-0.326009	0.0578976	0.742	0.181134	0.79774	0	Gsk3a	39.4089	36.4868	39.1399	114.623	150.132	121.524	89.1354	126.472	102.4	96.5137
1	Gsn	3	1.83286	2.49021e-08	7.07105	8.49074e-08	3.56242	1	1.73721	0.000126299	6.35436	4.42218e-07	3.3339	1	1.45199	8.0479e-06	4.56204	2.74133e-05	2.73586	1	-0.0956496	0.764375	0.0376698	0.916917	0.935851	0	-0.285212	0.371703	0	1	0.820621	0	-0.380861	0.233128	0.361977	0.434533	0.767979	0	Gsn	85.2263	21.705	63.109	193.511	226.946	185.382	186.916	168.119	211.926	125.177
1	Gsr	3	2.67857	1.76242e-33	31.2534	5.57973e-32	6.40222	1	2.3422	0.342689	24.5551	2.78533e-25	5.07076	1	2.0886	7.01304e-22	19.8839	1.30653e-20	4.25334	1	-0.336368	0.10754	0.402739	0.395604	0.792033	0	-0.253607	0.224824	0	1	0.838797	0	-0.589975	0.00486067	1.47596	0.0334224	0.664355	0	Gsr	175.127	180.986	211.522	1039.33	1532.48	1062.4	857.392	1049.2	971.847	672.312
1	Gstm1	3	1.31445	9.10131e-07	5.58923	2.57496e-06	2.48708	1	1.39647	0.0989082	6.16057	6.90927e-07	2.63257	1	1.54302	9.36249e-09	7.32875	4.69079e-08	2.91405	1	0.0820101	0.757131	0.0394167	0.913237	1.05849	0	0.146542	0.580122	0	1	1.10691	0	0.228551	0.38736	0.230672	0.587933	1.17166	0	Gstm1	8.50949	17.8889	8.67764	23.9391	33.9737	29.2851	22.9921	37.3803	31.9542	32.7311
1	Gtdc1	3	1.77986	7.43992e-20	18.1103	7.7563e-19	3.43394	1	1.70069	1.16671e-07	16.5546	2.78853e-17	3.25056	1	1.402	4.72216e-13	11.4163	3.83457e-12	2.64268	1	-0.0791711	0.680742	0.0579041	0.875177	0.946601	0	-0.298668	0.118332	0	1	0.813003	0	-0.377837	0.0483584	0.793588	0.160847	0.76959	0	Gtdc1	9.7439	12.7907	11.7673	38.0413	43.2238	36.516	33.9979	42.621	34.9292	24.5203
1	Gtf2f1	3	1.21945	1.04122e-13	12.2053	6.23345e-13	2.32858	1	1.14872	0.0347764	10.8294	1.48131e-11	2.21717	1	1.1459	2.59062e-12	10.7134	1.93471e-11	2.21285	1	-0.0707313	0.663589	0.0613135	0.868333	0.952155	0	-0.00281611	0.987785	0	1	0.99805	0	-0.0735474	0.651443	0.097394	0.799109	0.950298	0	Gtf2f1	36.4411	29.1713	41.6141	82.884	89.0478	77.8225	77.3306	75.6882	84.7703	77.629
1	Gyk	3	4.00937	9.14192e-39	36.3832	4.13832e-37	16.1043	1	3.40002	0.00022581	27.6976	2.00619e-28	10.5562	1	2.92327	2.15809e-23	21.3424	4.54565e-22	7.58563	1	-0.609354	0.0260473	0.728585	0.186816	0.65549	0	-0.476744	0.0813965	0	1	0.718598	0	-1.0861	8.31195e-05	2.78221	0.00165118	0.471034	-1	Gyk	39.9473	19.352	40.0813	536.498	569.966	494.412	324.687	288.886	435.752	174.404
1	Gys1	2	1.06035	4.99099e-07	5.83525	1.46133e-06	2.08544	1	0.879143	0.00527451	4.09652	8.00711e-05	1.83928	0	1.08176	2.89163e-07	5.91466	1.21715e-06	2.11662	1	-0.181196	0.390299	0.153793	0.70179	0.881972	0	0.202606	0.336303	0	1	1.15077	0	0.021409	0.921021	0.0163375	0.96308	1.01495	0	Gys1	18.7655	14.8119	16.8122	29.5493	47.2733	28.2909	26.3701	36.2673	30.1177	40.4193
1	H2-K2	3	1.58674	1.35404e-15	14.0112	9.74549e-15	3.00371	1	1.62172	0.000401892	14.5058	3.12019e-15	3.07742	1	1.60326	6.99083e-16	14.1249	7.50025e-15	3.03829	1	0.0349749	0.857421	0.0199295	0.955148	1.02454	0	-0.0184625	0.924584	0	1	0.987284	0	0.0165124	0.932839	0.0135956	0.96918	1.01151	0	H2-K2	50.1771	36.9845	40.9382	108.322	132.272	144.256	114.852	156.617	122.858	105.844
1	H2-Q10	3	1.46553	4.69881e-11	9.66512	2.16213e-10	2.76165	1	1.28778	1.12441e-12	7.5522	2.80414e-08	2.44152	1	1.07131	1.21525e-06	5.32633	4.71704e-06	2.10135	1	-0.177752	0.416064	0.143238	0.719055	0.884079	0	-0.216462	0.321936	0	1	0.860674	0	-0.394214	0.0715324	0.684565	0.206745	0.760904	0	H2-Q10	115.101	76.7142	101.682	233.82	326.139	250.641	211.833	293.848	211.008	161.64
1	H3f3a	3	1.20548	1.46244e-09	8.24016	5.75224e-09	2.30614	1	1.05994	6.34513e-09	6.43677	3.6579e-07	2.08484	1	1.02892	2.19975e-07	6.02646	9.40888e-07	2.0405	1	-0.145541	0.459299	0.125398	0.749208	0.90404	0	-0.0310127	0.874706	0	1	0.978733	0	-0.176554	0.369331	0.242532	0.572095	0.884814	0	H3f3a	321.43	288.908	291.371	588.68	841.073	649.741	526.531	732.117	621.343	546.351
1	H3f3b	3	1.27219	3.10276e-12	10.7951	1.60278e-11	2.41528	1	1.14006	0.610507	8.72836	1.86913e-09	2.20391	1	1.06667	4.29065e-09	7.64756	2.25134e-08	2.09459	1	-0.132128	0.462291	0.123726	0.752098	0.912484	0	-0.073394	0.683013	0	1	0.950399	0	-0.205522	0.252937	0.341723	0.455278	0.867225	0	H3f3b	318.791	333.54	361.154	807.167	878.969	761.73	667.753	803.028	762.896	610.358
1	Haus8	3	1.929	1.79783e-13	11.9773	1.05369e-12	3.8079	1	1.91185	2.44531e-07	11.7012	1.98973e-12	3.76293	1	1.81203	3.89143e-12	10.5429	2.86473e-11	3.51137	1	-0.0171443	0.947175	0.00628414	0.985634	0.988187	0	-0.099819	0.694261	0	1	0.93315	0	-0.116963	0.645281	0.100491	0.793431	0.922127	0	Haus8	27.7084	11.0561	17.5243	58.6374	77.6238	78.1841	57.6075	85.0565	69.2707	57.9232
1	Hbegf	3	4.34785	2.15311e-08	7.13106	7.3951e-08	20.3626	1	5.02125	0.00055368	8.76322	1.72496e-09	32.4749	1	3.41728	4.63029e-06	4.78561	1.6383e-05	10.6833	1	0.673266	0.320541	0.185183	0.652855	1.59468	0	-1.60373	0.0203262	0	1	0.329026	0	-0.930446	0.172891	0.44499	0.35893	0.524696	0	Hbegf	0.853576	0.935172	0.917247	22.5174	2.08872	30.6409	19.6505	8.16246	60.2721	5.93414
1	Hbp1	3	1.5733	2.23586e-12	10.9291	1.17736e-11	2.97585	1	1.26638	0.509985	7.27794	5.27302e-08	2.40557	1	1.06593	1.4892e-06	5.24308	5.71377e-06	2.09352	1	-0.306921	0.161722	0.315493	0.483624	0.808365	0	-0.200447	0.360561	0	1	0.870281	0	-0.507368	0.0209031	1.03249	0.0927918	0.703505	0	Hbp1	129.402	143.277	115.766	345.83	479.255	330.859	251.787	395.601	287.11	226.393
1	Hck	3	2.0542	1.06176e-17	16.0387	9.14726e-17	4.15314	1	2.03323	0.00233292	15.649	2.24396e-16	4.09321	1	1.95529	2.79883e-16	14.5045	3.12966e-15	3.87794	1	-0.0209718	0.927891	0.00865457	0.980269	0.985569	0	-0.0779423	0.735638	0	1	0.947408	0	-0.0989141	0.668418	0.0919179	0.809249	0.933736	0	Hck	113.329	69.1424	102.358	370.845	477.294	334.881	353.745	478.988	333.278	288.086
1	Hdc	3	4.75745	1.46067e-43	41.047	8.97357e-42	27.0481	1	3.57334	7.44088e-05	25.9681	1.07627e-26	11.9038	1	3.20823	1.1298e-23	21.6118	2.44459e-22	9.24215	1	-1.18411	7.02574e-05	2.35596	0.00440592	0.440097	-1	-0.365116	0.21477	0	1	0.776407	0	-1.54922	2.55662e-07	4.76613	1.71343e-05	0.341694	-1	Hdc	49.4023	66.6687	71.9194	1368.45	2307.65	1408.89	618.209	876.49	743.21	323.989
1	Hectd1	3	1.77081	6.45107e-21	19.126	7.48107e-20	3.41247	1	1.47363	3.93717e-05	13.5391	2.88972e-14	2.77721	1	1.36154	2.95328e-13	11.6111	2.44825e-12	2.5696	1	-0.29718	0.105328	0.40784	0.390985	0.813842	0	-0.11209	0.541077	0	1	0.925247	0	-0.40927	0.0258373	0.97293	0.106431	0.753004	0	Hectd1	341.548	294.292	328.193	952.416	1240.96	1096.43	825.792	948.097	903.495	741.767
1	Helz2	3	1.40543	4.85523e-13	11.5625	2.7383e-12	2.64897	1	1.53266	2.37307e-06	13.4851	3.27284e-14	2.89318	1	1.54691	2.22182e-15	13.6469	2.2548e-14	2.92191	1	0.127224	0.505263	0.107927	0.779961	1.09219	0	0.0142573	0.940664	0	1	1.00993	0	0.141481	0.45878	0.187654	0.649151	1.10304	0	Helz2	146.185	150.442	165.346	330.652	368.084	525.099	433.182	466.837	436.597	456.667
1	Herpud1	1	1.09323	8.21838e-09	7.52907	2.95753e-08	2.13352	1	0.729919	0.000325271	3.57144	0.000268265	1.65855	0	0.868089	4.34465e-06	4.81147	1.54358e-05	1.82524	0	-0.363309	0.0535976	0.55716	0.27723	0.77738	0	0.138167	0.46335	0	1	1.10051	0	-0.225142	0.230928	0.364268	0.432247	0.855511	0	Herpud1	68.1153	76.1712	68.4556	129.955	172.554	151.397	98.6519	150.681	103.612	114.577
1	Hexim1	3	1.48127	3.06438e-17	15.5972	2.52817e-16	2.79194	1	1.21831	3.908e-05	10.7342	1.84396e-11	2.32674	1	1.14152	5.75411e-11	9.42879	3.72573e-10	2.20613	1	-0.262951	0.127929	0.363323	0.433189	0.833381	0	-0.076787	0.656521	0	1	0.948167	0	-0.339738	0.0491146	0.788584	0.162711	0.790185	0	Hexim1	36.034	26.4111	33.7933	81.3469	99.6619	87.765	62.6563	84.1753	77.2042	70.0154
1	Hif1a	3	2.70836	1.61228e-31	29.3677	4.28873e-30	6.53577	1	2.28434	2.90861e-12	21.6277	2.35643e-22	4.87142	1	2.11893	9.14428e-21	18.8133	1.5371e-19	4.34372	1	-0.424014	0.0518111	0.562908	0.273585	0.745348	0	-0.165413	0.447441	0	1	0.891673	0	-0.589426	0.00695775	1.36575	0.0430779	0.664607	0	Hif1a	294.838	163.911	246.402	1445.72	1738.03	1425.12	979.618	1213.14	1242.47	908.558
1	Hilpda	3	2.73606	1.07065e-41	39.2399	5.75529e-40	6.66249	1	2.4447	7.40081e-07	31.9137	1.21987e-32	5.44412	1	2.46105	1.28079e-34	32.1989	6.3249e-33	5.50619	1	-0.291347	0.124812	0.368156	0.428395	0.817139	0	0.0163539	0.934677	0	1	1.0114	0	-0.274993	0.147044	0.488147	0.324978	0.826454	0	Hilpda	4.43859	5.39986	6.01038	42.076	30.6914	32.8554	23.6823	31.0266	31.6603	29.1109
1	Hip1r	3	1.29451	3.52477e-10	8.82952	1.48075e-09	2.45294	1	1.29765	1.14563e-05	8.79148	1.61628e-09	2.45828	1	1.22987	2.38283e-09	7.89022	1.2876e-08	2.34546	1	0.00313381	0.989046	6.29921e-05	0.999855	1.00217	0	-0.0677758	0.74014	0	1	0.954108	0	-0.0646418	0.751943	0.0624011	0.866162	0.956183	0	Hip1r	14.7997	26.6373	27.8554	52.7199	57.9301	59.3385	59.2057	59.7343	51.4205	57.6619
1	Hivep1	3	1.88057	3.26035e-24	22.3017	4.99259e-23	3.68222	1	2.07557	1.04821e-11	26.6547	2.21444e-27	4.21511	1	2.03477	8.16089e-28	25.6098	2.45564e-26	4.09757	1	0.194994	0.277231	0.210455	0.61595	1.14472	0	-0.0408028	0.820374	0	1	0.972114	0	0.154191	0.390142	0.229031	0.590159	1.1128	0	Hivep1	71.1882	74.0596	67.5866	275.588	239.478	268.628	267.624	305.999	323.508	254.235
1	Hk2	3	1.00733	9.31054e-09	7.4779	3.32736e-08	2.01019	1	1.16905	4.27097e-13	9.76497	1.71803e-10	2.24863	1	1.133	1.1468e-10	9.14137	7.22152e-10	2.19314	1	0.161712	0.352678	0.169211	0.677313	1.11861	0	-0.0360522	0.836316	0	1	0.97532	0	0.12566	0.470076	0.181618	0.658236	1.09101	0	Hk2	90.8073	70.9675	83.9281	170.533	178.863	144.528	183.538	174.936	194.039	160.296
1	Hk3	3	2.58153	1.28156e-30	28.4976	3.17957e-29	5.98573	1	2.43643	2.21795e-13	25.6256	2.36806e-26	5.413	1	2.1408	3.1511e-22	20.2202	6.02269e-21	4.41008	1	-0.145097	0.49349	0.111503	0.773565	0.904319	0	-0.295624	0.163293	0	1	0.81472	0	-0.440721	0.0378572	0.860069	0.138016	0.736766	0	Hk3	93.3812	52.9277	73.9229	350.672	494.26	473.488	373.867	415.729	402.659	292.228
1	Hmox1	3	2.95932	2.83491e-24	22.3605	4.36052e-23	7.77755	1	3.51597	0.0240141	29.7995	1.58683e-30	11.4397	1	3.2331	5.04841e-28	25.8146	1.53249e-26	9.40287	1	0.556654	0.0401223	0.624412	0.237459	1.47085	0	-0.282869	0.295842	0	1	0.821955	0	0.273785	0.311654	0.288069	0.515147	1.20898	0	Hmox1	101.983	65.3263	151.454	732.776	1048.28	698.369	972.789	1536.72	1137.42	903.146
1	Hnrnpc	2	1.00957	1.75148e-09	8.16694	6.80869e-09	2.01331	1	1.083	0.000190658	9.21705	6.0666e-10	2.11844	1	0.959584	1.02232e-08	7.29329	5.0899e-08	1.94475	0	0.0734307	0.65894	0.0622468	0.866469	1.05222	0	-0.123414	0.458121	0	1	0.918013	0	-0.049983	0.764081	0.0583305	0.874318	0.965948	0	Hnrnpc	136.231	128.465	147.701	284.003	273.921	272.379	285.168	278.266	310.212	244.83
1	Hnrnph2	3	2.32773	4.45651e-32	29.9055	1.24313e-30	5.02014	1	1.99007	8.33283e-05	22.4068	3.91933e-23	3.97256	1	1.86388	8.99957e-22	19.7787	1.6646e-20	3.63986	1	-0.337655	0.0732738	0.488751	0.324526	0.791326	0	-0.126184	0.503113	0	1	0.916252	0	-0.463839	0.0139686	1.14862	0.0710197	0.725054	0	Hnrnph2	70.8468	55.8086	67.0556	265.867	357.555	349.162	224.546	286.196	258.902	207.956
1	Hnrpll	3	1.5505	1.85e-11	10.0536	8.83972e-11	2.92918	1	1.43844	0.00158503	8.68071	2.08587e-09	2.71028	1	1.03941	5.33962e-06	4.72903	1.86624e-05	2.05538	1	-0.112054	0.620082	0.0726381	0.845984	0.92527	0	-0.399022	0.0786106	0	1	0.758372	0	-0.511075	0.02431	0.990014	0.102326	0.7017	0	Hnrpll	35.4431	27.2557	29.4726	90.1848	87.6837	92.1487	81.3261	64.1402	104.31	46.764
1	Hsd11b1	3	2.21937	5.42321e-23	21.1288	7.43332e-22	4.65691	1	2.20441	2.06979e-06	20.781	1.65563e-21	4.60885	1	2.05698	3.78053e-20	18.2223	5.99367e-19	4.16115	1	-0.0149678	0.947117	0.00628414	0.985634	0.989679	0	-0.147417	0.496199	0	1	0.902865	0	-0.162385	0.454116	0.190498	0.644915	0.893547	0	Hsd11b1	10.5843	9.98522	7.68798	42.1913	52.0049	37.3747	39.8821	48.2791	42.0913	29.9693
1	Hsh2d	3	1.77018	7.68044e-11	9.46073	3.46156e-10	3.41096	1	1.49385	5.07015e-07	6.87608	1.33019e-07	2.8164	1	1.61153	2.71729e-09	7.83612	1.45841e-08	3.05575	1	-0.27629	0.299055	0.197225	0.635002	0.825712	0	0.117658	0.660735	0	1	1.08497	0	-0.158634	0.551414	0.140996	0.722777	0.895873	0	Hsh2d	2.74457	4.82669	6.75866	12.4115	19.9494	16.5859	13.3304	13.7741	13.2959	13.9956
1	Hspa1l	3	3.05859	9.19576e-18	16.099	7.9622e-17	8.33159	1	3.60593	1.46577e-05	21.5177	3.036e-22	12.1757	1	3.55942	4.70642e-23	21.0143	9.67629e-22	11.7894	1	0.547081	0.0914631	0.439711	0.36332	1.46113	0	-0.0465034	0.893846	0	1	0.96828	0	0.500579	0.123912	0.533402	0.292818	1.41478	0	Hspa1l	0.722256	0.558086	0.929316	7.14716	3.75118	7.63763	7.77301	6.72475	12.5613	6.9045
1	Hspa5	1	1.03978	3.53316e-08	6.92765	1.18127e-07	2.05592	1	0.804194	1.98269e-14	4.28411	5.19864e-05	1.74617	0	0.894998	1.95748e-06	5.1317	7.3842e-06	1.85961	0	-0.23559	0.207196	0.267701	0.539882	0.849337	0	0.090804	0.626755	0	1	1.06496	0	-0.144786	0.438076	0.200156	0.63073	0.904513	0	Hspa5	755.992	667.034	759.976	1477.66	1380.39	1630.07	1158.51	1358.45	1294.99	1172.83
1	Hspbap1	3	1.48283	1.81781e-16	14.8476	1.42026e-15	2.79496	1	1.50342	3.54339e-16	15.1784	6.63204e-16	2.83514	1	1.5339	1.59287e-17	15.6958	2.0147e-16	2.89568	1	0.0205851	0.907795	0.011646	0.973541	1.01437	0	0.0304796	0.868507	0	1	1.02135	0	0.0510645	0.775777	0.0551163	0.880813	1.03603	0	Hspbap1	11.6349	8.79363	11.8035	30.5868	30.0094	29.5563	28.0773	35.7571	27.6936	32.3578
1	Htra4	3	4.49778	4.02267e-15	13.561	2.74772e-14	22.5926	1	4.57774	5.9969e-06	13.9084	1.23494e-14	23.8802	1	4.66502	4.7003e-16	14.2877	5.15535e-15	25.3694	1	0.0797359	0.869627	0.0177366	0.959983	1.05682	0	0.0872395	0.862489	0	1	1.06234	0	0.166973	0.732598	0.069235	0.852639	1.1227	0	Htra4	0.183847	0.0452502	0.579314	8.64575	5.41363	4.65489	3.08741	8.34797	8.37419	5.18771
1	Hyou1	3	1.42958	6.7307e-14	12.3843	4.12761e-13	2.69368	1	1.47966	0.00119989	13.1151	7.67128e-14	2.78883	1	1.47073	1.35056e-14	12.8948	1.27414e-13	2.77161	1	0.0500817	0.789121	0.033846	0.925026	1.03532	0	-0.00893533	0.962029	0	1	0.993826	0	0.0411464	0.826147	0.0411327	0.909635	1.02893	0	Hyou1	156.388	149.899	220.851	478.206	451.377	490.435	453.559	533.852	482.802	487.98
1	Icam1	3	3.001	1.11593e-27	25.6462	2.25834e-26	8.00557	1	2.98675	0.00613345	25.356	4.40572e-26	7.92685	1	3.00392	1.00627e-27	25.5239	2.993e-26	8.02176	1	-0.0142578	0.955758	0.00566035	0.987051	0.990166	0	0.0171702	0.946624	0	1	1.01197	0	0.00291235	0.991033	0.000770068	0.998228	1.00202	0	Icam1	58.2927	29.7445	41.433	329.23	367.146	340.259	288.546	442.396	295.558	240.538
1	Id1	3	1.59347	8.34096e-12	10.3833	4.13681e-11	3.01774	1	1.34104	0.000494293	7.47212	3.37192e-08	2.53335	1	1.05228	5.50686e-06	4.7174	1.91691e-05	2.07381	1	-0.252402	0.272004	0.214947	0.609611	0.839498	0	-0.288729	0.212296	0	1	0.818623	0	-0.541129	0.0190599	1.05737	0.0876245	0.687233	0	Id1	8.57515	7.85846	9.64317	29.9719	30.6914	18.032	23.537	19.2003	23.3229	15.0779
1	Idi1	3	2.1771	2.39573e-26	24.3558	4.40754e-25	4.52245	1	2.3684	0.379533	28.322	4.76472e-29	5.16369	1	2.70795	1.79152e-38	35.9399	1.14847e-36	6.53392	1	0.19129	0.331213	0.17902	0.662186	1.14178	0	0.33954	0.0842074	0	1	1.26535	0	0.53083	0.00705781	1.36162	0.0434888	1.44476	0	Idi1	20.604	19.5934	22.2674	104.979	62.8748	114.7	107.151	108.106	107.359	123.385
1	Ier3	3	4.04897	1.35174e-69	66.3605	4.35977e-67	16.5524	1	3.39244	2.07495e-05	49.4519	3.53272e-50	10.5009	1	3.07012	3.00229e-44	41.5541	2.79159e-42	8.39845	1	-0.656519	0.00130223	1.52673	0.0297352	0.634407	0	-0.322316	0.113727	0	1	0.799785	0	-0.978835	1.85209e-06	4.07845	8.34732e-05	0.507389	0	Ier3	17.5443	18.1303	15.5811	208.074	345.577	294.795	147.397	195.76	195.104	125.027
1	Ier5	3	2.48055	1.36817e-24	22.6637	2.16911e-23	5.5811	1	2.21496	1.19042e-54	18.4481	3.56409e-19	4.64268	1	1.96855	1.2995e-16	14.8214	1.50867e-15	3.91375	1	-0.26559	0.247746	0.230064	0.588757	0.831858	0	-0.246405	0.283612	0	1	0.842995	0	-0.511995	0.0261519	0.96983	0.107194	0.701252	0	Ier5	122.679	62.9883	107.644	477.246	608.969	550.949	392.973	489.794	479.129	318.727
1	Ifi204	3	2.2318	2.55697e-23	21.4437	3.60034e-22	4.6972	1	2.36025	5.3071e-09	23.6067	2.47353e-24	5.13461	1	2.19529	1.13816e-22	20.641	2.2854e-21	4.57982	1	0.128451	0.54937	0.0925021	0.808161	1.09312	0	-0.164962	0.441985	0	1	0.891952	0	-0.036511	0.864901	0.0304053	0.932384	0.97501	0	Ifi204	241.641	177.125	216.941	903.693	877.562	1204.89	925.715	1203.54	1134.96	746.358
1	Ifi205	3	2.46387	2.28341e-17	15.7215	1.89904e-16	5.51696	1	2.72345	1.59732e-30	18.6231	2.38172e-19	6.60449	1	2.62118	3.11796e-19	17.3418	4.55169e-18	6.15252	1	0.259573	0.346363	0.171677	0.673477	1.19712	0	-0.102271	0.71048	0	1	0.931565	0	0.157302	0.568136	0.133883	0.734712	1.1152	0	Ifi205	122.902	61.9627	86.873	479.244	356.958	663.073	447.929	715.096	631.811	425.019
1	Ifnar1	3	1.92984	2.58327e-20	18.5486	2.82735e-19	3.81012	1	1.5744	0.000163825	12.6898	2.0425e-13	2.97812	1	1.44389	2.41102e-12	10.7424	1.80976e-11	2.72054	1	-0.355434	0.078873	0.47217	0.337155	0.781634	0	-0.130507	0.518388	0	1	0.913511	0	-0.485941	0.0163929	1.10143	0.0791723	0.714031	0	Ifnar1	151.897	149.024	154.448	495.997	726.833	512.219	379.824	547.673	428.737	364.296
1	Ifnlr1	3	5.74005	2.75163e-31	29.1455	7.15355e-30	53.4474	1	5.03269	4.46996e-38	23.8837	1.30696e-24	32.7334	1	4.78069	4.11064e-24	22.037	9.18309e-23	27.4873	1	-0.707362	0.0788698	0.47217	0.337155	0.612439	0	-0.251991	0.530349	0	1	0.839737	0	-0.959352	0.0176193	1.07914	0.0833406	0.514288	0	Ifnlr1	2.45567	0.452502	2.30519	69.0892	126.091	84.6467	47.8367	69.52	54.0282	30.3052
1	Ifrd1	3	3.08803	1.10735e-49	46.9794	1.04853e-47	8.50336	1	2.85093	7.64856e-29	40.8086	1.55375e-41	7.21465	1	2.70824	9.91411e-40	37.169	6.77639e-38	6.53525	1	-0.237102	0.219397	0.254962	0.555953	0.848448	0	-0.142684	0.460263	0	1	0.905832	0	-0.379785	0.049376	0.78789	0.162971	0.768552	0	Ifrd1	17.216	15.7169	21.1208	151.358	141.991	166.491	103.628	133.475	153.049	92.0724
1	Igf2r	3	2.33292	5.01474e-26	24.0411	9.09615e-25	5.03823	1	2.29803	0.822603	23.3219	4.76519e-24	4.91785	1	2.26169	1.11146e-24	22.5779	2.64317e-23	4.79554	1	-0.0348883	0.868641	0.0177366	0.959983	0.976107	0	-0.0363353	0.86309	0	1	0.975129	0	-0.0712236	0.735378	0.0680742	0.854921	0.95183	0	Igf2r	123.348	84.4219	124.034	449.349	618.731	603.78	471.248	661.298	499.403	488.129
1	Ik	1	1.30057	3.85334e-16	14.5349	2.91785e-15	2.46326	1	0.994816	0.0993583	8.70791	1.95926e-09	1.99283	0	0.928279	5.06889e-09	7.57978	2.63159e-08	1.903	0	-0.305744	0.0530902	0.558228	0.276549	0.809025	0	-0.0665355	0.673848	0	1	0.954928	0	-0.37228	0.0184907	1.06592	0.0859164	0.772561	0	Ik	36.4149	40.152	35.0606	81.1164	96.2517	97.6171	65.5984	83.155	73.7517	67.5895
1	Ikbke	3	2.08909	1.12612e-22	20.8262	1.492e-21	4.25478	1	2.30703	3.48641e-12	24.8158	1.52831e-25	4.94862	1	2.2425	1.26589e-25	23.4945	3.20227e-24	4.73217	1	0.217938	0.287776	0.203704	0.625599	1.16307	0	-0.0645244	0.752982	0	1	0.956261	0	0.153414	0.454208	0.190498	0.644915	1.1122	0	Ikbke	112.79	68.8859	87.1144	396.014	343.915	403.8	421.849	473.469	434.944	347.763
1	Il10	3	4.93393	1.12364e-42	40.1836	6.55202e-41	30.5676	1	5.34334	8.02532e-09	46.7437	1.80411e-47	40.598	1	5.75457	1.81586e-56	53.4596	3.47065e-54	53.9881	1	0.408947	0.142619	0.340442	0.456624	1.32772	0	0.411109	0.137628	0	1	1.32971	0	0.820049	0.00324869	1.60715	0.0247087	1.76547	0	Il10	0.131319	0.316752	0.12069	5.45643	4.56109	7.1857	5.33941	8.81174	8.70475	9.59166
1	Il10rb	3	2.19636	1.73868e-25	23.5264	2.97594e-24	4.58322	1	2.00975	3.86498e-10	19.9422	1.1423e-20	4.02713	1	1.80771	3.34582e-18	16.3471	4.49639e-17	3.50087	1	-0.186611	0.35486	0.168374	0.678619	0.878668	0	-0.202036	0.316571	0	1	0.869323	0	-0.388647	0.0542582	0.760343	0.173643	0.763846	0	Il10rb	98.5946	131.15	115.694	452.115	600.231	530.883	396.278	519.383	475.493	330.856
1	Il18rap	3	3.80114	2.5847e-25	23.3642	4.32361e-24	13.9398	1	3.02078	7.32686e-22	15.8952	1.27289e-16	8.11606	1	2.64589	2.80115e-14	12.5878	2.58361e-13	6.25883	1	-0.780352	0.0177651	0.826262	0.149189	0.582225	0	-0.374881	0.252938	0	1	0.771169	0	-1.15523	0.000492535	2.20393	0.00625272	0.448994	-1	Il18rap	32.3571	9.26122	29.714	272.783	459.05	262.888	181.939	207.215	189.999	122.154
1	Il1a	3	2.48337	5.86401e-22	20.134	7.34496e-21	5.59202	1	2.76468	0.000417966	24.273	5.33355e-25	6.79598	1	2.65931	1.12275e-24	22.5745	2.66388e-23	6.31731	1	0.281292	0.250825	0.228506	0.590873	1.21528	0	-0.105367	0.668104	0	1	0.929568	0	0.175925	0.472315	0.180545	0.659865	1.12969	0	Il1a	7.57713	7.57187	9.38972	59.867	34.1442	43.2498	43.2601	48.7892	74.7801	39.7102
1	Il1b	3	4.52015	1.70948e-14	12.9583	1.10066e-13	22.9456	1	4.35369	1.3677e-80	12.1527	7.03507e-13	20.4453	1	4.13023	9.37424e-13	11.1326	7.36874e-12	17.5115	1	-0.166454	0.744115	0.0428155	0.906117	0.89103	0	-0.223464	0.661302	0	1	0.856506	0	-0.389918	0.44504	0.19588	0.636971	0.763173	0	Il1b	95.8369	8.19029	84.085	1220.24	1695.96	1400.58	1121.89	1542.7	1181.79	673.805
1	Il1f9	3	6.08346	3.94676e-16	14.5255	2.98203e-15	67.8116	1	6.0298	1.14354e-18	14.2629	5.45864e-15	65.3358	1	5.85606	2.39513e-15	13.616	2.42117e-14	57.923	1	-0.0536598	0.928866	0.0085307	0.980549	0.963489	0	-0.173739	0.772569	0	1	0.886542	0	-0.227398	0.705279	0.0781845	0.835248	0.854174	0	Il1f9	35.2592	1.34242	32.0433	1305.16	1780.23	1570.64	1171.04	1866.42	1448.59	1035.9
1	Il1rap	3	4.27042	1.25831e-42	40.1393	7.25529e-41	19.2986	1	3.35434	0.000416293	27.022	9.50531e-28	10.2272	1	2.99099	3.07305e-24	22.1577	6.95547e-23	7.95019	1	-0.916076	0.000876788	1.63109	0.0233833	0.529948	0	-0.363351	0.184076	0	1	0.777357	0	-1.27943	3.99083e-06	3.82297	0.000150326	0.411959	-1	Il1rap	60.4332	31.9467	54.7452	818.618	1226.17	794.947	441.246	499.023	564.634	252.22
1	Il1rn	3	7.23816	3.66499e-51	48.4308	3.70846e-49	150.974	1	7.18813	0.9742	47.9346	1.16251e-48	145.828	1	6.92272	3.08887e-48	45.4603	3.46525e-46	121.324	1	-0.0500368	0.891435	0.01401	0.968256	0.965912	0	-0.265404	0.469351	0	1	0.831966	0	-0.315441	0.389956	0.229092	0.590076	0.803605	0	Il1rn	27.7478	7.88862	37.4261	3630.06	3870.4	3534.19	2984.18	3858.89	3815.44	2092.55
1	Il31ra	2	4.4919	2.27251e-07	6.1574	6.95982e-07	22.5008	1	4.28989	9.56323e-14	5.66667	2.1544e-06	19.5608	1	2.68281	0.000866781	2.68113	0.00208387	6.42104	0	-0.202054	0.788499	0.0339853	0.924729	0.869312	0	-1.60656	0.0371993	0	1	0.328381	0	-1.80858	0.0196613	1.04952	0.0892241	0.285472	0	Il31ra	0.932367	0.362002	0.772419	23.2475	2.6855	20.7888	15.3644	1.57684	23.6534	2.46323
1	Il4	3	4.86827	9.33248e-10	8.42537	3.75519e-09	29.2076	1	5.32926	2.24164e-08	9.53417	2.92303e-10	40.2038	1	4.53997	6.65217e-09	7.46953	3.39214e-08	23.2631	1	0.460872	0.494902	0.111106	0.774273	1.37637	0	-0.789213	0.244366	0	1	0.57866	0	-0.328335	0.627458	0.107771	0.780241	0.796455	0	Il4	0.170715	1.14634	1.05001	38.8867	6.86295	23.5456	32.6176	13.5423	49.2167	7.53897
1	Ilf3	3	1.51054	2.64918e-16	14.6929	2.02835e-15	2.84917	1	1.6205	6.24341e-07	16.6596	2.18993e-17	3.07482	1	1.46887	1.56301e-15	13.7932	1.60997e-14	2.76805	1	0.109957	0.543447	0.0937679	0.805809	1.0792	0	-0.151628	0.402005	0	1	0.900234	0	-0.0416701	0.818378	0.043206	0.905303	0.97153	0	Ilf3	46.5527	53.8629	54.709	143.404	123.576	175.033	157.313	161.348	158.338	120.176
1	Impact	3	1.328	4.48585e-14	12.554	2.79243e-13	2.51054	1	1.60961	7.64873e-26	17.9075	1.23727e-18	3.05168	1	1.54199	2.66129e-18	16.4431	3.60462e-17	2.91196	1	0.281601	0.104464	0.408979	0.389961	1.21554	0	-0.0676158	0.696135	0	1	0.954214	0	0.213985	0.217596	0.381664	0.415275	1.15989	0	Impact	29.9539	40.68	38.0658	77.4659	96.8912	98.5661	98.5792	128.93	104.273	99.798
1	Inhba	3	5.03132	5.74162e-24	22.0673	8.56348e-23	32.7022	1	4.93866	0.126089	21.2441	5.70014e-22	30.6679	1	4.25951	1.96205e-18	16.5715	2.68216e-17	19.1532	1	-0.092803	0.824022	0.0259712	0.941952	0.937699	0	-0.678945	0.100082	0	1	0.624622	0	-0.771735	0.0623854	0.719726	0.190666	0.585713	0	Inhba	0.157583	0.633503	0.217243	12.642	8.69591	11.4339	7.73669	7.51317	15.4629	3.84413
1	Ino80d	1	0.984727	1.1776e-08	7.37962	4.17233e-08	1.97894	0	1.07104	0.00632871	8.53389	2.92488e-09	2.10094	1	0.985109	1.15783e-08	7.24195	5.72864e-08	1.97946	0	0.0863072	0.614428	0.074294	0.842764	1.06165	0	-0.0859261	0.615991	0	1	0.94218	0	0.000381201	0.998505	0	1	1.00026	0	Ino80d	120.643	158.089	132.035	261.793	293.828	257.239	291.888	277.384	293.684	260.206
1	Inpp5j	3	1.70864	3.6554e-05	4.07384	8.43636e-05	3.26853	1	2.2487	0.000728166	6.47174	3.3749e-07	4.75254	1	1.70012	3.95371e-05	3.91768	0.000120872	3.24929	1	0.539968	0.181089	0.291258	0.511378	1.45394	0	-0.548497	0.174593	0	1	0.683732	0	-0.00852427	0.986737	0.00178252	0.995904	0.994109	0	Inpp5j	1.58896	4.88703	6.71039	18.1369	10.6994	14.281	27.7867	13.9597	20.9355	8.73326
1	Insig1	1	0.849983	5.08032e-06	4.88305	1.30903e-05	1.80248	0	0.794006	0.231263	4.25567	5.55053e-05	1.73388	0	1.02149	4.51244e-08	6.68308	2.07452e-07	2.03002	1	-0.0559752	0.763744	0.0377153	0.916821	0.961944	0	0.227481	0.220176	0	1	1.17079	0	0.171505	0.355175	0.253401	0.557954	1.12623	0	Insig1	66.5395	56.5779	59.2711	120.195	82.5259	126.044	97.2716	114.228	104.788	111.704
1	Ints6	1	1.06249	2.33358e-11	9.95731	1.10329e-10	2.08854	1	0.934375	0.00123646	7.7523	1.76889e-08	1.91106	0	0.765556	1.34912e-06	5.28339	5.20728e-06	1.70003	0	-0.128113	0.417436	0.14268	0.719979	0.915027	0	-0.168812	0.286434	0	1	0.889575	0	-0.296925	0.0605178	0.728876	0.186691	0.813985	0	Ints6	35.2067	43.1838	35.4588	78.6571	84.7851	74.2974	68.141	67.5721	81.7953	64.9023
1	Ip6k1	3	1.45876	2.33555e-16	14.745	1.7989e-15	2.74871	1	1.36467	0.00230671	12.9381	1.15324e-13	2.57518	1	1.23499	2.91513e-12	10.6637	2.16922e-11	2.3538	1	-0.0940825	0.58993	0.0806643	0.830492	0.936868	0	-0.12968	0.457437	0	1	0.914034	0	-0.223763	0.199866	0.404788	0.393742	0.856329	0	Ip6k1	94.7206	102.431	100.499	235.51	317.528	265.148	236.605	278.868	251.079	218.331
1	Iqgap1	3	1.84896	4.21538e-21	19.3054	4.94959e-20	3.60241	1	1.95353	0.00256433	21.253	5.58427e-22	3.87322	1	1.79424	4.99876e-20	18.1076	7.80517e-19	3.46833	1	0.104571	0.582107	0.0833109	0.825447	1.07517	0	-0.15929	0.401949	0	1	0.895466	0	-0.0547189	0.77339	0.0558219	0.879383	0.962782	0	Iqgap1	1015.26	826.209	1001.28	3504.07	3717.37	3019.35	3460.55	3666.75	3883.35	2847.08
1	Iqsec1	3	3.59644	8.57904e-52	49.0572	8.76676e-50	12.0958	1	3.01592	0.264254	36.3243	4.73904e-37	8.08877	1	2.82042	1.12398e-34	32.2536	5.57721e-33	7.0637	1	-0.580519	0.00698934	1.07407	0.0843196	0.668723	0	-0.195495	0.362461	0	1	0.873273	0	-0.776014	0.000322843	2.3418	0.004552	0.583978	0	Iqsec1	56.1522	69.1273	79.2333	602.667	909.021	962.251	550.467	606.155	497.75	434.386
1	Irak2	3	4.02574	4.81041e-61	58.0822	8.27471e-59	16.2881	1	3.81229	0.000199791	53.1004	7.93644e-54	14.048	1	3.75455	1.22123e-54	51.6919	2.03296e-52	13.4968	1	-0.213455	0.323858	0.183564	0.655294	0.86247	0	-0.0577435	0.789521	0	1	0.960766	0	-0.271198	0.210131	0.390842	0.406591	0.828631	0	Irak2	43.2566	31.0869	39.683	509.677	701.171	646.758	453.85	648.034	500.285	414.27
1	Irak3	3	2.59313	5.63455e-26	23.9936	1.01491e-24	6.03405	1	1.95646	0.10624	14.4246	3.76166e-15	3.88109	1	1.94101	6.75699e-16	14.1392	7.25691e-15	3.83974	1	-0.636658	0.00632313	1.10322	0.0788453	0.643201	0	-0.0154534	0.947024	0	1	0.989346	0	-0.652112	0.00516168	1.45761	0.034865	0.636348	0	Irak3	53.3551	47.2563	43.5934	252.379	358.024	259.77	146.416	254.474	158.889	142.419
1	Irf7	3	2.06006	7.23286e-20	18.1217	7.5557e-19	4.17004	1	2.47641	5.45962e-56	25.1303	7.4074e-26	5.56513	1	2.20981	2.06079e-22	20.3973	4.00555e-21	4.62614	1	0.416346	0.0557797	0.548498	0.282815	1.33454	0	-0.266601	0.220091	0	1	0.831276	0	0.149745	0.491186	0.169514	0.676839	1.10937	0	Irf7	51.7267	35.0991	47.8658	173.184	145.102	243.5	214.303	262.729	272.675	175.262
1	Irf9	3	1.47622	2.19633e-16	14.7701	1.698e-15	2.78218	1	1.65899	0.631466	18.2679	5.39659e-19	3.15795	1	1.59072	1.11432e-18	16.805	1.56689e-17	3.01199	1	0.182771	0.299962	0.196559	0.635976	1.13506	0	-0.0682734	0.698642	0	1	0.953779	0	0.114498	0.516215	0.156532	0.697378	1.0826	0	Irf9	84.2545	64.1196	74.8401	194.049	213.092	213.944	222.403	254.613	227.976	192.654
1	Irg1	3	5.66618	1.2244e-17	15.979	1.04958e-16	50.7797	1	5.68206	0.0102236	15.9522	1.11637e-16	51.3419	1	5.6933	9.438e-18	15.9123	1.22374e-16	51.7434	1	0.0158833	0.976679	0.0024423	0.994392	1.01107	0	0.0112379	0.983505	0	1	1.00782	0	0.0271212	0.960183	0.00740875	0.983085	1.01898	0	Irg1	77.0188	4.29877	39.9123	1758.09	2039.02	2359.71	1730.51	2657.62	1836.85	1464.76
1	Irs2	2	1.29541	2.47932e-15	13.7599	1.73839e-14	2.45447	1	1.13547	0.0762928	10.6509	2.234e-11	2.19689	1	0.957898	4.24031e-09	7.65224	2.22719e-08	1.94248	0	-0.159939	0.324069	0.183564	0.655294	0.895063	0	-0.177557	0.275472	0	1	0.884199	0	-0.337496	0.0377821	0.860318	0.137937	0.791414	0	Irs2	18.8443	23.1078	18.7915	46.6871	52.9427	49.4412	40.2816	42.5746	50.539	38.8145
1	Isg15	3	3.34037	2.70419e-21	19.4918	3.22285e-20	10.1287	1	3.80366	2.93389e-05	24.0736	8.44184e-25	13.9642	1	3.59918	5.57538e-24	21.9112	1.22694e-22	12.1188	1	0.463256	0.150022	0.330608	0.467081	1.37865	0	-0.204478	0.524393	0	1	0.867853	0	0.258778	0.421283	0.209771	0.616921	1.19647	0	Isg15	6.21141	1.99101	5.85349	36.8885	38.1512	67.6089	58.5519	80.1869	57.9215	43.1811
1	Isg20	3	2.54337	2.31818e-20	18.5933	2.55074e-19	5.82947	1	2.25984	3.12918e-27	14.9694	1.07302e-15	4.78939	1	2.02896	6.4728e-14	12.2408	5.74426e-13	4.08111	1	-0.283512	0.277669	0.210357	0.616088	0.821588	0	-0.230867	0.377559	0	1	0.852123	0	-0.514379	0.0493033	0.787974	0.162939	0.700094	0	Isg20	5.56794	8.95955	12.6001	39.3478	51.5787	67.3377	40.8265	49.3458	39.8509	28.0659
1	Itga5	3	2.42817	8.12804e-19	17.1069	7.81822e-18	5.3821	1	2.05549	3.33328e-19	12.6364	2.30989e-13	4.15685	1	2.13681	3.32567e-15	13.4793	3.31636e-14	4.3979	1	-0.372677	0.152877	0.327239	0.470718	0.772348	0	0.0813235	0.755091	0	1	1.05799	0	-0.291354	0.263474	0.33121	0.466434	0.817135	0	Itga5	70.9256	26.2451	53.2003	254.762	269.488	285.214	186.77	228.595	209.832	192.318
1	Itgad	3	1.85535	1.29536e-09	8.29003	5.12826e-09	3.61838	1	2.24654	0.00191051	11.623	2.38235e-12	4.74544	1	1.90014	5.41537e-10	8.49915	3.16848e-09	3.73251	1	0.391126	0.187851	0.284754	0.519093	1.31142	0	-0.346348	0.243861	0	1	0.786572	0	0.0447809	0.882025	0.0262015	0.941453	1.03153	0	Itgad	5.16085	2.12676	4.80348	16.9841	10.5289	16.3147	20.9944	16.6032	19.8703	11.2338
1	Itgal	3	1.87422	2.16289e-13	11.9012	1.25552e-12	3.66604	1	1.85566	0.431649	11.6036	2.4912e-12	3.61918	1	1.73727	8.4239e-12	10.2251	5.955e-11	3.33403	1	-0.01856	0.940368	0.00701759	0.983971	0.987218	0	-0.118398	0.632255	0	1	0.92121	0	-0.136958	0.579918	0.1288	0.743361	0.909435	0	Itgal	130.939	62.8827	141.015	406.158	391.742	429.741	358.176	454.408	399.39	315.144
1	Itgav	3	1.08752	4.42222e-10	8.73526	1.83965e-09	2.12508	1	1.32444	3.95036e-06	12.5139	3.06246e-13	2.50435	1	1.17346	1.79979e-11	9.90744	1.23755e-10	2.25553	1	0.236916	0.169891	0.305602	0.494764	1.17847	0	-0.15097	0.381696	0	1	0.900645	0	0.0859457	0.618552	0.111671	0.773266	1.06138	0	Itgav	98.7784	82.8834	101.163	214.761	182.742	203.55	236.35	223.494	248.471	184.779
1	Itgax	3	2.03691	3.64489e-10	8.81588	1.52798e-09	4.10365	1	2.40049	0.0110954	11.6711	2.13263e-12	5.27982	1	2.05119	2.79574e-10	8.77125	1.69336e-09	4.14448	1	0.363574	0.245971	0.231602	0.586676	1.28661	0	-0.349294	0.265005	0	1	0.784968	0	0.0142799	0.963761	0.00704297	0.983914	1.00995	0	Itgax	57.5704	21.1771	56.5797	213.223	141.82	200.386	255.928	188.571	270.104	139.023
1	Itgb2l	3	5.3699	3.65439e-15	13.6001	2.51112e-14	41.3523	1	4.93414	1.01432e-05	11.9066	1.23996e-12	30.572	1	4.40863	1.5428e-11	9.97145	1.06795e-10	21.2387	1	-0.43579	0.440872	0.132813	0.736524	0.739289	0	-0.525447	0.354034	0	1	0.694744	0	-0.961232	0.091399	0.615063	0.242626	0.513618	0	Itgb2l	1.11621	0.0301668	0.977593	25.5914	48.5095	14.4166	18.6334	21.2409	25.5633	9.89023
1	Itgb8	3	4.52938	4.63757e-53	50.3023	4.98587e-51	23.093	1	4.66037	3.42314e-13	53.0288	9.35927e-54	25.2878	1	4.59743	1.19533e-54	51.6941	2.02246e-52	24.2082	1	0.130776	0.59454	0.0791522	0.833389	1.09488	0	-0.0629324	0.800583	0	1	0.957316	0	0.0678453	0.786613	0.0517482	0.88767	1.04815	0	Itgb8	0.47275	0.196084	0.277588	6.49392	7.75811	7.95398	7.30082	8.0697	8.92513	8.02415
1	Itpkc	3	1.62697	1.29331e-21	19.804	1.57038e-20	3.08863	1	1.18058	0.416693	10.6407	2.28739e-11	2.26668	1	1.20867	1.11092e-12	11.0615	8.67961e-12	2.31124	1	-0.446344	0.00826392	1.03382	0.0925075	0.7339	0	0.0280824	0.874445	0	1	1.01966	0	-0.418262	0.0131455	1.16661	0.0681376	0.748326	0	Itpkc	9.12669	9.11038	9.6673	27.2437	29.1142	29.8726	18.016	23.0033	22.2945	21.9451
1	Itsn2	2	1.16268	2.00295e-09	8.11144	7.73671e-09	2.23873	1	1.05403	0.00704029	6.69906	1.99957e-07	2.07632	1	0.774864	5.70219e-05	3.76956	0.000169995	1.71103	0	-0.10865	0.570357	0.0865829	0.819251	0.927456	0	-0.279166	0.145238	0	1	0.824067	0	-0.387815	0.043134	0.825961	0.149293	0.764286	0	Itsn2	210.978	208.543	205.065	462.336	429.211	506.75	414.658	371.021	511.12	308.501
1	Jak1	3	1.32725	1.43068e-11	10.1599	6.91942e-11	2.50925	1	1.21348	0.00915059	8.53031	2.94909e-09	2.31897	1	1.10344	1.66049e-08	7.0932	8.06869e-08	2.14866	1	-0.113772	0.556151	0.0910212	0.810922	0.924168	0	-0.110041	0.569108	0	1	0.926562	0	-0.223814	0.247026	0.348418	0.448314	0.856299	0	Jak1	435.928	386.92	427.063	927.478	1223.82	985.074	839.231	1139.08	920.28	789.128
1	Jak2	3	2.3204	1.9338e-25	23.4831	3.28809e-24	4.99471	1	2.08274	0.00419911	19.2555	5.55313e-20	4.23611	1	1.70277	5.76486e-15	13.2504	5.61843e-14	3.25525	1	-0.23766	0.262932	0.220816	0.601428	0.84812	0	-0.379968	0.0738327	0	1	0.768455	0	-0.617628	0.00373765	1.56161	0.0274406	0.651742	0	Jak2	164.871	132.402	145.408	827.84	639.661	743.607	597.832	498.42	778.984	412.665
1	Jmjd6	1	1.0671	5.32243e-12	10.5702	2.69014e-11	2.09522	1	0.93602	5.03884e-05	8.18218	6.57389e-09	1.91324	0	0.985412	1.78685e-10	8.95639	1.10564e-09	1.97988	0	-0.131075	0.396265	0.152061	0.704595	0.913151	0	0.0493892	0.7493	0	1	1.03483	0	-0.0816859	0.598676	0.120312	0.758034	0.944953	0	Jmjd6	22.3768	21.1168	23.2088	50.4912	44.9288	44.3344	41.3713	40.2557	45.9846	40.4566
1	Jun	3	3.02416	7.7772e-39	36.4515	3.53605e-37	8.1351	1	2.80471	2.14856e-06	31.9137	1.21987e-32	6.98719	1	2.80061	3.76782e-34	31.7426	1.80873e-32	6.96733	1	-0.219447	0.307638	0.19258	0.64183	0.858894	0	-0.00410584	0.984843	0	1	0.997158	0	-0.223553	0.298632	0.297965	0.503541	0.856454	0	Jun	75.7713	48.3876	71.3039	466.525	524.866	598.944	338.235	522.768	504.949	431.326
1	Kansl1l	3	2.68468	1.49696e-25	23.587	2.58796e-24	6.42938	1	2.30108	0.858402	17.859	1.38343e-18	4.92828	1	2.18504	4.91418e-18	16.1875	6.49414e-17	4.5474	1	-0.383586	0.113297	0.390561	0.406854	0.76653	0	-0.116039	0.632245	0	1	0.922718	0	-0.499625	0.0393554	0.849654	0.141366	0.707291	0	Kansl1l	12.239	23.9525	13.9035	81.4622	124.386	116.146	70.1024	90.6218	86.0926	57.7739
1	Katna1	3	1.25328	3.79161e-14	12.6247	2.37315e-13	2.38383	1	1.09141	4.20439e-05	9.65767	2.19953e-10	2.13083	1	1.08779	4.48449e-11	9.53212	2.93683e-10	2.12548	1	-0.161862	0.324378	0.183477	0.655425	0.893871	0	-0.00362471	0.983242	0	1	0.997491	0	-0.165487	0.313209	0.286672	0.516807	0.891628	0	Katna1	31.3853	27.7233	27.614	60.9045	74.512	71.3599	58.007	68.4533	58.399	53.2206
1	Kcnj2	3	2.93087	2.06154e-24	22.4929	3.21408e-23	7.6257	1	2.31169	3.88076e-11	14.7669	1.71038e-15	4.96465	1	2.11043	3.73061e-14	12.4699	3.3894e-13	4.31821	1	-0.619166	0.0212404	0.779657	0.16609	0.651047	0	-0.201254	0.452764	0	1	0.869794	0	-0.820419	0.00233028	1.70994	0.019501	0.566277	0	Kcnj2	22.4556	18.2509	21.3381	101.905	222.342	149.002	78.4566	147.991	81.7218	71.023
1	Kctd20	3	2.0051	1.11923e-18	16.9764	1.0559e-17	4.01417	1	1.77701	7.56028e-85	13.5393	2.88865e-14	3.42715	1	1.23713	2.72773e-08	6.88993	1.28846e-07	2.35729	1	-0.228088	0.2983	0.197546	0.634533	0.853766	0	-0.539872	0.0141688	0	1	0.687832	0	-0.767959	0.000499862	2.19805	0.00633793	0.587248	0	Kctd20	55.2723	51.8115	59.7297	228.978	215.352	225.333	183.32	143.585	244.761	109.24
1	Kdm2a	3	1.47627	8.56833e-16	14.2023	6.27635e-15	2.78229	1	1.16977	1.40056e-05	9.14295	7.19524e-10	2.24976	1	1.10888	1.09278e-09	8.21257	6.12964e-09	2.15678	1	-0.306504	0.088613	0.448038	0.35642	0.808599	0	-0.0608899	0.735097	0	1	0.958673	0	-0.367393	0.0413241	0.836753	0.145629	0.775182	0	Kdm2a	184.372	183.837	179.913	459.839	607.136	458.077	372.197	443.231	417.755	368.439
1	Kdm3a	3	1.81265	5.11553e-20	18.2646	5.43742e-19	3.51287	1	1.61704	0.12265	14.7141	1.93138e-15	3.06746	1	1.59403	5.14464e-16	14.2508	5.61287e-15	3.01892	1	-0.195607	0.308765	0.192148	0.642469	0.873205	0	-0.0230127	0.904771	0	1	0.984175	0	-0.21862	0.255256	0.339273	0.457854	0.859387	0	Kdm3a	93.4206	98.2081	85.2074	292.265	389.27	290.953	245.94	330.255	273.043	241.284
1	Kdm5b	3	2.17707	1.79663e-26	24.4698	3.38995e-25	4.52235	1	1.63659	5.63682e-06	14.4325	3.69381e-15	3.10929	1	1.49381	9.00544e-14	12.1033	7.88338e-13	2.81631	1	-0.540479	0.00601563	1.11602	0.0765565	0.687542	0	-0.142775	0.467564	0	1	0.905775	0	-0.683255	0.000527422	2.18005	0.00660621	0.622759	0	Kdm5b	44.8456	50.273	48.071	176.604	274.39	196.59	128.909	166.542	149.817	123.049
1	Kdm5c	2	1.14854	1.70755e-12	11.0413	9.0937e-12	2.21689	1	1.0348	0.38985	9.00992	9.7742e-10	2.04883	1	0.910663	1.91362e-08	7.03402	9.24646e-08	1.87991	0	-0.113737	0.47973	0.117183	0.763514	0.924191	0	-0.124134	0.440604	0	1	0.917555	0	-0.23787	0.139508	0.502422	0.314469	0.847996	0	Kdm5c	150.65	151.362	150.73	328.27	354.273	321.142	307.288	312.121	308.192	273.605
1	Kdm6b	3	4.31122	1.07783e-47	45.0575	8.75928e-46	19.8521	1	3.4948	1.35153e-09	31.9327	1.16748e-32	11.273	1	3.13581	1.00891e-28	26.4849	3.27452e-27	8.7897	1	-0.816411	0.00179641	1.4435	0.0360167	0.567853	0	-0.358976	0.16839	0	1	0.779718	0	-1.17539	8.09548e-06	3.58858	0.000257881	0.442765	-1	Kdm6b	12.3965	9.89472	13.8191	170.417	183.04	363.804	160.763	110.564	135.897	81.5851
1	Khnyn	3	1.61047	1.75084e-19	17.7508	1.77509e-18	3.05352	1	1.37112	0.000392758	13.0633	8.64316e-14	2.58671	1	1.25416	1.36254e-12	10.9787	1.05025e-11	2.38529	1	-0.239352	0.170554	0.305134	0.495297	0.847126	0	-0.116951	0.503381	0	1	0.922134	0	-0.356303	0.0414581	0.836573	0.145689	0.781164	0	Khnyn	41.904	46.8792	44.5468	112.587	165.18	129.388	108.314	127.167	109.452	100.582
1	Kif1a	3	4.97022	3.86095e-35	32.859	1.38364e-33	31.3463	1	4.55037	5.00198e-25	28.5496	2.82093e-29	23.4315	1	4.08513	8.02569e-26	23.6849	2.06567e-24	16.9725	1	-0.41987	0.209297	0.265794	0.542257	0.747492	0	-0.465159	0.167869	0	1	0.724391	0	-0.885023	0.0086737	1.29874	0.0502646	0.541479	0	Kif1a	0.892972	0.150834	0.820695	18.0216	17.8181	23.41	13.0035	13.635	17.6299	8.54665
1	Klf6	3	2.21628	2.03604e-26	24.4186	3.81379e-25	4.64692	1	2.4553	0.676662	29.2616	5.47553e-30	5.48426	1	2.27435	1.26859e-27	25.4245	3.76238e-26	4.8378	1	0.23902	0.230779	0.24353	0.570782	1.18019	0	-0.180946	0.364185	0	1	0.882125	0	0.0580745	0.770851	0.0567179	0.877571	1.04108	0	Klf6	370.977	245.739	324.549	1418.52	1531.67	1423.9	1473.02	1887.24	1802.03	1303.72
1	Klhdc4	3	2.75653	1.10044e-25	23.7148	1.9283e-24	6.75767	1	2.53401	2.50438e-09	20.3755	4.21164e-21	5.79179	1	2.42	1.18566e-20	18.7047	1.97373e-19	5.35173	1	-0.222515	0.367534	0.161953	0.688728	0.85707	0	-0.114003	0.644274	0	1	0.924021	0	-0.336517	0.173103	0.444941	0.358971	0.791951	0	Klhdc4	34.839	17.7079	32.9485	148.438	241.738	187.777	134.865	198.496	162.011	151.638
1	Kpna4	3	2.6973	2.0494e-34	32.1561	6.9808e-33	6.48586	1	2.78473	0.428122	33.9459	1.13264e-34	6.89106	1	2.62488	7.30173e-33	30.4921	3.22056e-31	6.16834	1	0.0874274	0.672911	0.0593428	0.872283	1.06247	0	-0.159842	0.440271	0	1	0.895123	0	-0.0724147	0.726642	0.071537	0.848131	0.951045	0	Kpna4	148.811	111.813	143.682	809.588	888.176	924.651	782.205	980.376	1023.67	662.832
1	Kras	3	1.53427	1.87515e-14	12.9211	1.1991e-13	2.89642	1	1.40165	7.8904e-07	10.8491	1.41545e-11	2.64204	1	1.30943	4.91303e-11	9.49386	3.2073e-10	2.47843	1	-0.132618	0.498967	0.109736	0.776719	0.912174	0	-0.092224	0.638379	0	1	0.938076	0	-0.224842	0.251802	0.342919	0.454027	0.855689	0	Kras	130.124	80.9074	113.835	312.285	321.109	307.629	253.349	289.164	315.869	243.71
1	Krcc1	1	1.14347	1.39001e-10	9.21396	6.11002e-10	2.20912	1	0.94728	0.00169935	6.43577	3.66634e-07	1.92823	0	0.783215	9.90923e-06	4.47724	3.33246e-05	1.72096	0	-0.196189	0.266779	0.218661	0.60442	0.872853	0	-0.16406	0.353054	0	1	0.89251	0	-0.36025	0.0415113	0.836312	0.145777	0.77903	0	Krcc1	53.2894	54.5567	47.5158	101.674	143.014	98.5209	88.9901	112.048	98.5804	81.2118
1	Lad1	3	3.93199	7.03118e-15	13.3282	4.69641e-14	15.2632	1	4.29855	0.149953	15.315	4.84207e-16	19.6786	1	4.20908	1.57855e-16	14.7398	1.82035e-15	18.4952	1	0.366252	0.409382	0.145884	0.714687	1.289	0	-0.0894494	0.847499	0	1	0.939881	0	0.276806	0.531862	0.149235	0.709195	1.21151	0	Lad1	0	0.392169	0.62759	5.22588	3.32491	7.1857	6.4654	5.05516	8.74148	7.01646
1	Lamb3	3	3.35321	1.39072e-33	31.3495	4.47153e-32	10.2192	1	3.49103	2.56088e-09	34.1419	7.21355e-35	11.2436	1	3.34845	1.12022e-33	31.2853	5.18466e-32	10.1856	1	0.137687	0.577893	0.0841056	0.823938	1.10014	0	-0.142533	0.564358	0	1	0.905927	0	-0.0048426	1	0	1	0.996649	0	Lamb3	0.617201	0.66367	0.543107	6.53235	6.73506	5.37798	5.8116	7.88419	6.86831	6.0461
1	Larp4b	3	1.44943	1.47652e-13	12.0596	8.71805e-13	2.73101	1	1.16807	1.95294e-15	8.01796	9.59489e-09	2.24712	1	1.0513	6.39655e-08	6.53941	2.88796e-07	2.0724	1	-0.281356	0.144067	0.337855	0.459351	0.822817	0	-0.116772	0.544274	0	1	0.922249	0	-0.398129	0.0388732	0.853145	0.140234	0.758842	0	Larp4b	133.263	129.551	120.208	355.398	401.205	289.417	263.447	318.15	279.14	218.742
1	Lars2	3	2.23754	6.93334e-15	13.3337	4.63765e-14	4.71593	1	1.821	0.00672025	9.15723	6.96264e-10	3.53325	1	2.02272	1.32186e-12	10.9902	1.02271e-11	4.0635	1	-0.416546	0.130088	0.35918	0.43734	0.749216	0	0.201727	0.462919	0	1	1.15007	0	-0.214819	0.434418	0.201886	0.628223	0.861654	0	Lars2	1063.31	2462.41	1320.55	8241.32	8034.93	6578.31	4162.96	6474.45	6485.63	6231.81
1	Lasp1	3	2.36623	3.04191e-25	23.2955	5.0638e-24	5.15593	1	2.20841	1.22913e-10	20.494	3.2064e-21	4.62166	1	2.07037	4.32495e-20	18.1665	6.81493e-19	4.19993	1	-0.157823	0.467029	0.121787	0.755463	0.896377	0	-0.138044	0.524664	0	1	0.908751	0	-0.295867	0.172961	0.44499	0.35893	0.814583	0	Lasp1	155.548	99.5354	133.013	554.058	808.123	638.94	518.976	668.626	606.174	504.103
1	Lcn2	3	6.23936	9.31039e-19	17.0507	8.89746e-18	75.5502	1	5.17294	0.106235	12.9842	1.03708e-13	36.0752	1	4.99199	6.33996e-14	12.249	5.63607e-13	31.8227	1	-1.06643	0.0610677	0.524749	0.298711	0.4775	0	-0.180949	0.748091	0	1	0.882122	0	-1.24738	0.0290913	0.936988	0.115614	0.421213	0	Lcn2	30.9914	2.2776	20.7105	1020.97	2263.71	794.675	499.398	851.724	596.771	363.251
1	Lcor	3	2.03326	5.45375e-27	24.973	1.06405e-25	4.0933	1	2.19645	0.000180436	28.7186	1.91163e-29	4.58349	1	1.96794	1.73521e-25	23.3618	4.34686e-24	3.91209	1	0.163175	0.371165	0.160618	0.690847	1.11975	0	-0.228502	0.210722	0	1	0.853521	0	-0.0653259	0.72171	0.072941	0.845394	0.955729	0	Lcor	20.7091	26.3055	21.7967	92.4519	102.944	86.2284	103.047	103.329	108.975	71.9934
1	Lcp1	3	2.30457	1.54507e-20	18.7626	1.72725e-19	4.9402	1	1.90978	0.00819553	13.3123	4.87165e-14	3.75753	1	1.71075	1.97201e-12	10.8256	1.49413e-11	3.27331	1	-0.394783	0.0956258	0.429113	0.372295	0.760604	0	-0.199034	0.400294	0	1	0.871134	0	-0.593817	0.0123589	1.18589	0.0651792	0.662587	0	Lcp1	947.522	632.221	867.511	3551.6	5346.92	3191.49	2692.26	3588.23	2915.25	2126.4
1	Lcp2	3	1.52795	5.1531e-14	12.4964	3.18856e-13	2.88375	1	1.27589	2.21265e-12	8.88634	1.29915e-09	2.42148	1	1.11841	2.6257e-08	6.90489	1.24483e-07	2.17108	1	-0.252058	0.204667	0.269402	0.537772	0.839698	0	-0.157476	0.428045	0	1	0.896592	0	-0.409534	0.0395293	0.848752	0.14166	0.752867	0	Lcp2	271.634	225.904	243.058	748.146	691.282	696.29	513.673	633.982	645.731	404.38
1	Ldlr	2	1.00755	2.88603e-08	7.0107	9.75655e-08	2.01049	1	0.943445	0.000276096	6.13892	7.26242e-07	1.92311	0	1.095	1.73731e-09	8.02157	9.51554e-09	2.13613	1	-0.0641023	0.72203	0.0472722	0.896867	0.95654	0	0.151552	0.399976	0	1	1.11076	0	0.0874501	0.627281	0.107771	0.780241	1.06249	0	Ldlr	154.681	120.758	126.218	278.086	224.687	304.782	247.392	269.407	255.67	281.853
1	Lemd3	1	1.12718	8.28873e-14	12.2987	5.02632e-13	2.18431	1	0.904172	6.13069e-31	8.03379	9.25146e-09	1.87147	0	0.77086	3.06452e-07	5.89138	1.28416e-06	1.70629	0	-0.222996	0.138164	0.34804	0.448704	0.856784	0	-0.133305	0.378383	0	1	0.911741	0	-0.3563	0.0180697	1.07155	0.0848099	0.781165	0	Lemd3	23.4536	23.8318	23.245	48.5699	52.7722	52.7403	47.1103	43.0384	41.8342	38.2173
1	Lfng	3	2.16044	4.85085e-23	21.1761	6.66652e-22	4.4705	1	1.90595	3.40934e-09	16.7829	1.64862e-17	3.74756	1	1.82112	3.57253e-17	15.3632	4.33279e-16	3.53356	1	-0.254484	0.225084	0.249252	0.563311	0.838287	0	-0.0848305	0.685929	0	1	0.942895	0	-0.339315	0.105938	0.57528	0.265901	0.790417	0	Lfng	108.995	71.8272	107.402	393.747	502.785	392.095	325.849	393.699	360.715	277.076
1	Lgals3	3	2.26127	5.66638e-21	19.1804	6.60076e-20	4.79414	1	2.48815	1.96216e-09	22.641	2.28564e-23	5.61057	1	2.30869	1.00424e-21	19.7349	1.84099e-20	4.95433	1	0.226875	0.3239	0.183564	0.655294	1.1703	0	-0.179458	0.43514	0	1	0.883035	0	0.0474172	0.836619	0.0378937	0.916445	1.03341	0	Lgals3	212.068	111.753	210.967	880.407	863.324	820.255	895.785	965.952	1138.89	758.375
1	Lhfpl2	3	4.17357	1.46384e-50	47.842	1.43888e-48	18.0455	1	4.07209	0.959463	45.9681	1.07611e-46	16.8198	1	3.78362	2.83e-43	40.5989	2.51797e-41	13.7716	1	-0.101485	0.678207	0.0584479	0.874082	0.932073	0	-0.288456	0.238007	0	1	0.818778	0	-0.38994	0.110857	0.562733	0.273695	0.763161	0	Lhfpl2	6.26393	2.89602	5.84142	71.5868	109.509	90.1602	70.175	95.3987	87.2679	53.7431
1	Lilra6	3	2.47565	7.94047e-35	32.5563	2.77809e-33	5.56219	1	2.46789	0.0547016	32.3063	4.93929e-33	5.53236	1	2.21417	1.02294e-28	26.4802	3.30966e-27	4.64016	1	-0.00775834	0.967629	0.0041738	0.990435	0.994637	0	-0.25372	0.183314	0	1	0.838731	0	-0.261478	0.170312	0.448585	0.355971	0.834233	0	Lilra6	170.295	151.724	160.941	933.242	992.101	761.007	873.265	880.618	918.076	618.233
1	Lilrb4	3	3.25238	1.50788e-44	41.9926	1.01718e-42	9.52936	1	3.02947	0.000818704	37.1287	7.43518e-38	8.1651	1	2.80515	7.82609e-35	32.4024	3.95947e-33	6.98931	1	-0.22291	0.29548	0.199449	0.631758	0.856835	0	-0.22432	0.292451	0	1	0.855998	0	-0.44723	0.036097	0.873382	0.13385	0.73345	0	Lilrb4	545.33	365.004	523.096	4012.17	5121.89	4525.86	3405.38	4184.56	4114.37	2720.78
1	Lims1	1	1.20096	7.85958e-09	7.54725	2.83632e-08	2.29893	1	0.999033	2.76898e-08	5.32698	4.70995e-06	1.99866	0	0.811332	8.59093e-05	3.60699	0.000247179	1.75483	0	-0.20193	0.325568	0.182632	0.656701	0.869387	0	-0.1877	0.361035	0	1	0.878004	0	-0.38963	0.0581529	0.740727	0.181666	0.763326	0	Lims1	217.097	185.978	177.174	460.031	465.103	408.817	350.185	361.467	448.056	253.19
1	Lipg	3	5.99455	1.1839e-20	18.8716	1.34391e-19	63.7586	1	4.88255	1.55821e-14	13.9186	1.20615e-14	29.4981	1	4.50697	6.41828e-14	12.2441	5.70078e-13	22.737	1	-1.11199	0.0337411	0.662782	0.217379	0.462655	0	-0.375557	0.469532	0	1	0.770808	0	-1.48755	0.00488296	1.47427	0.0335533	0.356618	0	Lipg	2.96782	0.211168	1.47242	89.301	137.941	70.3205	35.9593	52.8241	48.8862	22.0571
1	Litaf	3	2.9054	1.05249e-32	30.5019	3.14862e-31	7.49223	1	2.73891	1.43065e-06	27.4582	3.48213e-28	6.67566	1	2.52591	7.32889e-26	23.7211	1.90054e-24	5.75938	1	-0.166484	0.463668	0.123255	0.752913	0.891012	0	-0.212997	0.348557	0	1	0.862743	0	-0.379481	0.0952134	0.60316	0.249368	0.768714	0	Litaf	217.557	130.26	186.527	1180.43	1599.79	1223.38	1057.97	1343.65	1165.67	853.023
1	Lmbr1l	3	1.48135	7.88173e-17	15.2006	6.30111e-16	2.79211	1	1.16081	0.0092705	9.50541	3.12314e-10	2.23582	1	1.12175	2.36025e-10	8.84084	1.44266e-09	2.1761	1	-0.320524	0.0687752	0.501362	0.315238	0.800779	0	-0.0390558	0.82728	0	1	0.973292	0	-0.35958	0.0411917	0.837594	0.145347	0.779392	0	Lmbr1l	12.3046	11.8103	13.1673	31.24	42.8401	30.0534	27.8593	28.986	26.555	25.3041
1	Lmnb1	3	3.07663	4.06376e-33	30.9063	1.24089e-31	8.43641	1	2.37012	0.597145	19.4941	3.20562e-20	5.16985	1	2.1108	1.42631e-17	15.7422	1.81069e-16	4.3193	1	-0.7065	0.00306983	1.29115	0.0511507	0.612805	0	-0.25932	0.275781	0	1	0.835481	0	-0.96582	5.57671e-05	2.91933	0.00120413	0.511987	0	Lmnb1	35.8502	19.0504	27.1674	188.401	290.929	213.221	129.926	162.785	131.71	87.7804
1	Lmo4	1	1.09949	6.07543e-11	9.55834	2.76475e-10	2.14279	1	0.915515	0.493115	6.71288	1.93698e-07	1.88624	0	0.824844	8.76417e-07	5.46021	3.46571e-06	1.77134	0	-0.18396	0.273115	0.214105	0.610794	0.880283	0	-0.0906635	0.593334	0	1	0.939091	0	-0.274623	0.102554	0.583397	0.260977	0.826666	0	Lmo4	17.6493	13.6957	16.607	36.389	32.226	34.166	29.4575	27.8266	33.1662	26.0505
1	Lmtk2	2	1.34074	1.08437e-12	11.2292	5.89973e-12	2.5328	1	1.18701	1.82951e-18	8.87139	1.34465e-09	2.2768	1	0.974465	1.94648e-07	6.07688	8.37766e-07	1.96491	0	-0.153722	0.407545	0.146545	0.7136	0.898928	0	-0.212534	0.254517	0	1	0.86302	0	-0.366256	0.049178	0.788523	0.162733	0.775793	0	Lmtk2	21.3919	30.6042	25.9364	54.718	64.2389	78.4552	66.2159	51.7574	59.3907	48.0329
1	Lonrf1	3	2.32869	1.13385e-27	25.6401	2.29011e-26	5.02348	1	2.29876	3.05232e-07	24.9678	1.07685e-25	4.92035	1	2.23992	7.25879e-26	23.7231	1.89187e-24	4.72371	1	-0.0299302	0.885636	0.014845	0.966396	0.979468	0	-0.058838	0.774324	0	1	0.960037	0	-0.088768	0.665477	0.0927684	0.807666	0.940325	0	Lonrf1	11.9501	6.66687	11.2846	46.4181	58.399	45.5546	41.6256	54.3082	51.3837	46.1668
1	Lonrf3	3	2.50062	7.53177e-29	26.7824	1.65043e-27	5.65928	1	2.45267	4.89453e-08	25.7863	1.63561e-26	5.47429	1	2.41633	3.33232e-27	25.016	9.63897e-26	5.33812	1	-0.0479478	0.822824	0.0259712	0.941952	0.967311	0	-0.0363387	0.864735	0	1	0.975127	0	-0.0842864	0.692658	0.0831237	0.825803	0.943251	0	Lonrf3	17.4261	12.1874	19.0329	71.8558	105.246	98.3854	70.3203	108.709	87.4883	73.337
1	Lpar2	3	1.27627	1.50951e-06	5.37962	4.17237e-06	2.42212	1	1.01927	2.60566e-10	3.52433	0.000298999	2.02689	1	1.02519	0.000112898	3.49778	0.000317846	2.03523	1	-0.256883	0.3412	0.174436	0.669212	0.836894	0	0.0059237	1	0	1	1.00411	0	-0.25096	0.343655	0.261797	0.547272	0.840337	0	Lpar2	1.95666	2.20218	2.45002	4.03468	6.09566	5.9203	5.41205	4.545	3.45252	4.29199
1	Lpcat2	3	1.39171	8.59111e-13	11.325	4.73153e-12	2.62389	1	1.52016	0.0448596	13.2526	5.59008e-14	2.86822	1	1.27176	5.61684e-11	9.43873	3.64142e-10	2.41456	1	0.128447	0.501835	0.108463	0.779	1.09312	0	-0.24839	0.194223	0	1	0.841835	0	-0.119943	0.531003	0.149482	0.708791	0.920224	0	Lpcat2	87.1829	68.5994	64.3763	184.52	219.529	173.632	201.662	231.331	198.52	142.494
1	Lpin2	2	1.37332	1.51623e-09	8.22613	5.94115e-09	2.59066	1	1.07264	6.54497e-28	5.18342	6.55504e-06	2.10328	1	0.919309	4.47516e-05	3.86752	0.000135669	1.89121	0	-0.300671	0.179175	0.292869	0.509484	0.811875	0	-0.15333	0.493001	0	1	0.899173	0	-0.454001	0.0426727	0.82845	0.14844	0.730016	0	Lpin2	73.6833	49.2926	58.8004	110.281	198.514	162.198	108.822	164.269	109.342	109.8
1	Lrif1	3	1.78377	1.82208e-19	17.7339	1.8455e-18	3.44324	1	1.51686	0.48632	13.0364	9.19536e-14	2.86167	1	1.35268	4.91838e-12	10.4474	3.5698e-11	2.55386	1	-0.266899	0.166641	0.309716	0.490099	0.831104	0	-0.164171	0.395372	0	1	0.892441	0	-0.431069	0.0256116	0.974912	0.105947	0.741712	0	Lrif1	17.8988	23.862	18.3208	59.1369	81.4176	66.2983	49.6165	66.1808	56.1585	42.7706
1	Lrp10	1	1.24287	2.99155e-11	9.8534	1.40153e-10	2.36668	1	0.943186	2.03364e-06	5.85954	1.38185e-06	1.92277	0	0.929388	5.71831e-07	5.63521	2.31627e-06	1.90447	0	-0.299677	0.104626	0.408979	0.389961	0.812434	0	-0.0137975	0.940534	0	1	0.990482	0	-0.313475	0.0895446	0.621051	0.239303	0.804701	0	Lrp10	115.193	90.0932	112.508	224.29	295.32	232.564	184.046	233.789	193.304	186.048
1	Lrp4	3	1.33694	5.34251e-08	6.75863	1.74328e-07	2.52615	1	1.66192	0.378484	10.0137	9.689e-11	3.16437	1	1.37454	2.19276e-08	6.97914	1.04921e-07	2.59285	1	0.324936	0.180597	0.291742	0.510809	1.25261	0	-0.287349	0.237509	0	1	0.819406	0	0.0375889	0.877088	0.0276696	0.938276	1.0264	0	Lrp4	9.91461	6.87804	6.77073	26.4368	17.6476	15.4108	27.932	20.3134	26.2979	15.8617
1	Lrp8	3	3.00568	4.64312e-61	58.0903	8.12232e-59	8.03154	1	3.53011	0.0294621	77.5528	2.80004e-78	11.5523	1	3.30963	1.7582e-72	69.1029	7.88974e-70	9.91511	1	0.524382	0.00165575	1.46364	0.0343842	1.43832	0	-0.220468	0.18429	0	1	0.858287	0	0.303915	0.0685384	0.695651	0.201534	1.23449	0	Lrp8	3.71634	3.13735	4.16382	29.434	32.2686	26.9803	41.7345	42.2036	43.6339	36.7618
1	Lrrc27	3	3.88715	3.12327e-26	24.2422	5.72562e-25	14.7962	1	2.89572	1.23267e-10	14.3854	4.1168e-15	7.44215	1	2.76473	6.58856e-15	13.1948	6.38503e-14	6.7962	1	-0.991201	0.00255261	1.34272	0.0454233	0.503059	0	-0.130942	0.689574	0	1	0.913235	0	-1.12214	0.000635757	2.12151	0.0075595	0.459412	-1	Lrrc27	0.998027	0.543003	1.00173	8.87631	17.2213	11.7954	5.77528	8.76536	4.55439	4.10538
1	Lrrc33	2	1.38179	2.96492e-12	10.8125	1.54006e-11	2.60592	1	1.15988	9.33398e-07	7.75298	1.76613e-08	2.23439	1	0.924493	2.41855e-06	5.04817	8.95013e-06	1.89802	0	-0.221914	0.254081	0.226645	0.59341	0.857427	0	-0.235384	0.226574	0	1	0.849459	0	-0.457297	0.0189633	1.059	0.0872974	0.72835	0	Lrrc33	271.752	191.469	216.289	561.474	627.682	581.635	486.649	494.06	537.601	373.179
1	Lrrc8d	3	2.18968	1.88567e-23	21.5712	2.68442e-22	4.56204	1	1.9137	0.78705	16.8054	1.56543e-17	3.76774	1	1.80225	9.04251e-17	14.9725	1.06539e-15	3.48763	1	-0.27598	0.189946	0.283853	0.520172	0.825889	0	-0.111448	0.596433	0	1	0.925659	0	-0.387427	0.0658954	0.706123	0.196733	0.764492	0	Lrrc8d	49.5599	50.7406	51.8727	168.342	282.404	243.546	162.579	236.294	174.573	168.88
1	Lrrfip1	3	2.05431	2.67654e-23	21.4256	3.75334e-22	4.15345	1	1.79193	1.65287e-10	16.609	2.46049e-17	3.46278	1	1.58446	7.13595e-15	13.1622	6.88319e-14	2.99895	1	-0.262378	0.18732	0.285086	0.518697	0.833713	0	-0.207472	0.297176	0	1	0.866053	0	-0.46985	0.0184013	1.06759	0.0855881	0.72204	0	Lrrfip1	150.492	100.531	149.885	551.061	585.396	528.804	410.371	451.022	526.95	349.778
1	Lrrfip2	3	2.04859	2.7107e-25	23.3449	4.51974e-24	4.13701	1	1.82887	0.197913	18.8779	1.32455e-19	3.5526	1	1.65464	2.00623e-17	15.5998	2.5129e-16	3.14845	1	-0.219711	0.24772	0.230064	0.588757	0.858738	0	-0.174229	0.359522	0	1	0.886241	0	-0.393939	0.03842	0.856108	0.139281	0.761049	0	Lrrfip2	57.7805	53.8176	51.3176	186.902	246.299	240.834	177.472	214.96	186.399	140.367
1	Lst1	3	2.05562	1.35531e-22	20.7502	1.7774e-21	4.15722	1	2.15677	0.0276973	22.5934	2.5501e-23	4.45915	1	2.13304	3.89161e-24	22.0598	8.71265e-23	4.38639	1	0.101136	0.619353	0.0728046	0.845659	1.07262	0	-0.0237307	0.908686	0	1	0.983686	0	0.0774053	0.703975	0.078663	0.834328	1.05512	0	Lst1	10.6369	6.19928	11.6828	41.538	40.2825	36.8776	41.4803	43.9196	41.9444	34.6718
1	Ltb	3	2.14872	7.03371e-24	21.9823	1.04153e-22	4.43433	1	2.13079	3.89525e-05	21.5591	2.75984e-22	4.37958	1	1.9844	8.42193e-21	18.8455	1.4273e-19	3.95697	1	-0.0179244	0.931695	0.00792011	0.981929	0.987653	0	-0.146392	0.475311	0	1	0.903507	0	-0.164316	0.423493	0.208605	0.618578	0.892351	0	Ltb	19.2383	24.8273	23.945	96.8324	112.109	92.6458	87.6098	121.37	88.9574	64.0439
1	Ltf	3	2.65186	8.16093e-05	3.74848	0.000178451	6.28477	1	2.91304	0.000217223	4.28625	5.17314e-05	7.53202	1	2.40734	0.000306307	3.09727	0.000799342	5.30495	1	0.261157	0.680825	0.0579041	0.875177	1.19844	0	-0.505672	0.426395	0	1	0.704332	0	-0.244514	0.700359	0.0803271	0.831138	0.8441	0	Ltf	15.3512	0.497753	7.36212	40.3468	75.9613	29.6467	45.4031	62.7489	66.7732	34.4105
1	Ly6c1	3	2.78672	8.21656e-34	31.5713	2.68364e-32	6.90058	1	2.40562	1.21621e-06	24.2101	6.16486e-25	5.29865	1	2.24717	2.29628e-23	21.3172	4.81706e-22	4.74751	1	-0.381085	0.077946	0.474279	0.335522	0.76786	0	-0.158448	0.46393	0	1	0.895988	0	-0.539533	0.0126951	1.17755	0.0664433	0.687994	0	Ly6c1	14.826	7.88862	16.9932	81.4622	98.5536	94.2728	64.4724	76.8477	69.3075	56.9901
1	Ly6c2	3	3.48358	3.0889e-18	16.553	2.799e-17	11.1857	1	3.1199	0.0162167	13.7071	1.96293e-14	8.69326	1	2.89658	1.10469e-13	12.0193	9.56499e-13	7.44658	1	-0.36368	0.317416	0.186781	0.650457	0.77718	0	-0.223318	0.539056	0	1	0.856593	0	-0.586998	0.107312	0.571678	0.268116	0.665727	0	Ly6c2	36.5068	7.70762	36.1951	275.55	330.146	294.026	203.624	262.033	233.596	155.37
1	Ly75	3	1.89838	8.59577e-28	25.7544	1.76026e-26	3.72794	1	2.25144	0.0322519	35.4545	3.51155e-36	4.76158	1	2.13411	2.08853e-34	31.9928	1.01678e-32	4.38967	1	0.353036	0.036585	0.646211	0.225834	1.27725	0	-0.117321	0.487259	0	1	0.921898	0	0.235716	0.162942	0.45941	0.347208	1.17749	0	Ly75	11.6086	8.71821	11.0432	38.8867	38.0659	40.0863	45.4031	48.4646	55.6076	45.7563
1	Lysmd3	3	1.66568	2.79869e-19	17.5559	2.7801e-18	3.17264	1	1.37065	0.0982223	12.1244	7.5097e-13	2.58587	1	1.23036	2.16456e-11	9.83132	1.47462e-10	2.34626	1	-0.295028	0.104167	0.408979	0.389961	0.815056	0	-0.140282	0.44026	0	1	0.907342	0	-0.43531	0.0166126	1.09808	0.0797851	0.739535	0	Lysmd3	35.9027	30.5741	32.7916	91.5297	129.458	94.0016	73.6983	92.3378	90.7204	65.0143
1	Lyst	3	3.01543	1.21124e-31	29.484	3.28116e-30	8.08601	1	2.62579	2.97553e-06	23.1112	7.7418e-24	6.1722	1	2.24177	2.82406e-19	17.383	4.14021e-18	4.72977	1	-0.389643	0.103108	0.411973	0.387282	0.763319	0	-0.384016	0.108187	0	1	0.766301	0	-0.773659	0.0012723	1.89663	0.0126874	0.584932	0	Lyst	506.289	310.613	446.422	2948.16	4048.92	3218.34	2539.23	2616.95	2641.43	1470.32
1	Maf	3	1.82562	2.20479e-22	20.5492	2.82328e-21	3.54459	1	1.60447	8.43942e-19	16.096	8.01696e-17	3.04083	1	1.62782	2.60374e-18	16.4515	3.53594e-17	3.09046	1	-0.221151	0.224915	0.249368	0.563161	0.85788	0	0.0233559	0.898633	0	1	1.01632	0	-0.197796	0.277495	0.317371	0.481536	0.871882	0	Maf	83.7817	70.3038	69.8436	283.389	241.013	269.351	195.524	260.967	224.524	217.137
1	Maff	3	5.26416	1.39982e-65	62.4635	3.4399e-63	38.43	1	5.24762	0.000225318	62.2667	5.41182e-63	37.9919	1	5.13051	3.37396e-63	60.0602	8.70565e-61	35.0298	1	-0.0165951	0.94918	0.00627989	0.985644	0.988563	0	-0.117104	0.64142	0	1	0.922036	0	-0.133699	0.595205	0.121542	0.755889	0.911491	0	Maff	1.32633	0.57317	1.03794	39.8857	32.9507	40.8998	28.949	40.3485	43.1565	23.1021
1	Mafg	3	1.74837	5.49081e-24	22.0842	8.23701e-23	3.35978	1	1.60316	2.82522e-05	18.6967	2.01048e-19	3.03807	1	1.42652	1.03484e-16	14.9154	1.21509e-15	2.68797	1	-0.145209	0.390582	0.15357	0.702151	0.904249	0	-0.176633	0.296686	0	1	0.884766	0	-0.321841	0.0571624	0.745439	0.179706	0.800048	0	Mafg	21.5232	25.7625	25.7433	76.8127	87.8542	80.7149	63.1648	78.3781	80.3629	58.7442
1	Mafk	3	2.61538	6.54847e-43	40.4107	3.8843e-41	6.12785	1	2.52857	1.51539e-05	37.9514	1.1185e-38	5.77001	1	2.4268	1.18817e-37	35.1444	7.17143e-36	5.377	1	-0.0868088	0.63028	0.070107	0.850928	0.941603	0	-0.101769	0.572522	0	1	0.931889	0	-0.188578	0.295343	0.300926	0.50012	0.87747	0	Mafk	15.824	14.9326	15.9553	78.734	93.6515	113.977	86.1206	100.732	82.787	70.9484
1	Malt1	3	1.62635	1.68606e-13	12.0034	9.92122e-13	3.08731	1	1.86143	0.284283	15.2683	5.3914e-16	3.63368	1	1.95982	1.44774e-18	16.6977	2.00566e-17	3.89014	1	0.235078	0.275071	0.212297	0.613343	1.17697	0	0.0983928	0.647563	0	1	1.07058	0	0.333471	0.121685	0.537429	0.290115	1.26004	0	Malt1	93.2499	134.257	116.116	406.197	252.48	402.173	409.536	391.102	447.946	376.724
1	Manf	1	1.03338	5.2576e-10	8.66343	2.17055e-09	2.04682	1	0.692761	0.309925	4.09583	8.01992e-05	1.61637	0	0.754376	5.44721e-06	4.72125	1.89999e-05	1.6869	0	-0.340606	0.0401705	0.624167	0.237593	0.78971	0	0.0616121	0.713409	0	1	1.04363	0	-0.278994	0.0921743	0.613067	0.243744	0.824165	0	Manf	31.2015	27.6328	31.3674	60.3281	55.9692	68.3772	49.6528	51.5719	44.6256	55.7212
1	Map3k8	3	2.28645	8.91029e-26	23.8028	1.57471e-24	4.87854	1	1.95648	0.00737128	17.8712	1.34532e-18	3.88113	1	1.89638	1.1344e-18	16.7984	1.59079e-17	3.72278	1	-0.329969	0.113186	0.390668	0.406754	0.795554	0	-0.0600977	0.772832	0	1	0.959199	0	-0.390067	0.06119	0.72577	0.188031	0.763094	0	Map3k8	63.7555	44.3151	52.9348	213.108	324.264	248.2	168.246	249.465	207.298	184.481
1	Map4k4	3	1.97643	8.27946e-22	19.9915	1.01972e-20	3.93517	1	1.66485	0.00831464	14.5129	3.06984e-15	3.17081	1	1.662	3.6842e-16	14.3898	4.07553e-15	3.16456	1	-0.311572	0.117462	0.380425	0.416462	0.805763	0	-0.00284925	0.988598	0	1	0.998027	0	-0.314421	0.114089	0.554757	0.278768	0.804173	0	Map4k4	114.576	114.438	117.552	394.4	563.06	406.376	300.932	451.347	346.721	338.059
1	Mapk13	3	3.10073	6.52069e-09	7.62438	2.37474e-08	8.5785	1	2.54914	1.05321e-19	5.43826	3.64537e-06	5.85286	1	2.20427	1.97372e-05	4.19723	6.35e-05	4.60843	1	-0.551529	0.265546	0.219228	0.603632	0.682296	0	-0.344812	0.487067	0	1	0.78741	0	-0.896338	0.0716628	0.684234	0.206903	0.537249	0	Mapk13	5.08206	0.543003	2.86036	19.5202	38.4922	14.9137	14.3474	20.3598	15.0589	9.96487
1	Mapk6	3	2.68284	1.03369e-38	36.3336	4.63856e-37	6.4212	1	2.32956	0.0140085	28.1713	6.74075e-29	5.02653	1	2.21377	8.41163e-28	25.598	2.52373e-26	4.63887	1	-0.35328	0.0687407	0.501362	0.315238	0.782802	0	-0.115786	0.550552	0	1	0.922879	0	-0.469067	0.0157583	1.11243	0.0771911	0.722432	0	Mapk6	66.4345	59.0063	74.8763	400.932	440.422	445.062	281.1	387.717	338.237	249.719
1	Mapk7	3	1.24341	3.86178e-12	10.7035	1.97902e-11	2.36758	1	1.26353	3.30154e-16	10.9583	1.10074e-11	2.40083	1	1.41648	2.87755e-15	13.5397	2.88622e-14	2.66934	1	0.0201135	0.910758	0.0110875	0.974793	1.01404	0	0.152942	0.39005	0	1	1.11183	0	0.173055	0.33012	0.273244	0.533036	1.12744	0	Mapk7	16.2573	14.6912	17.657	34.314	44.0763	36.742	33.5257	44.1515	39.1163	48.4061
1	Mapkapk2	3	2.35725	1.56491e-22	20.6911	2.03675e-21	5.12392	1	2.08406	0.00315798	16.5097	3.09233e-17	4.23999	1	1.99552	5.50023e-17	15.1814	6.5856e-16	3.98759	1	-0.273186	0.234699	0.24006	0.575361	0.82749	0	-0.0885457	0.699941	0	1	0.94047	0	-0.361732	0.115789	0.550794	0.281324	0.77823	0	Mapkapk2	298.725	203.053	227.61	1144.93	1425.4	1167.07	867.454	1291.8	933.465	726.279
1	Mapkapk3	3	1.70498	1.96141e-12	10.9837	1.03814e-11	3.26025	1	1.83688	1.08821e-06	12.4876	3.25406e-13	3.57237	1	1.4389	2.21652e-09	7.91959	1.2034e-08	2.71114	1	0.131896	0.576645	0.0843808	0.823416	1.09573	0	-0.397976	0.0924015	0	1	0.758922	0	-0.266079	0.2604	0.334588	0.46282	0.831577	0	Mapkapk3	48.2599	33.1986	40.721	163.347	94.4188	140.596	141.658	116.129	178.686	87.4819
1	March7	3	2.18292	1.29401e-29	27.5266	2.9745e-28	4.54073	1	1.8238	0.749993	19.7267	1.87613e-20	3.54013	1	1.60572	2.56059e-17	15.5012	3.15368e-16	3.04347	1	-0.359118	0.0527116	0.559478	0.275754	0.779641	0	-0.218086	0.239297	0	1	0.859705	0	-0.577203	0.00188877	1.77717	0.0167044	0.670262	0	March7	100.249	88.6	93.6437	387.906	507.474	387.395	293.231	342.638	364.241	245.763
1	Marcks	3	4.05843	1.36361e-52	49.8384	1.45091e-50	16.6613	1	3.52678	4.24374e-14	39.5443	2.85544e-40	11.5256	1	3.27509	2.51033e-37	34.8296	1.48052e-35	9.68054	1	-0.531652	0.024053	0.749061	0.178213	0.691762	0	-0.251688	0.284466	0	1	0.839913	0	-0.78334	0.000920908	2.00252	0.00994214	0.58102	0	Marcks	114.983	81.7068	136.899	1550.89	2252.24	1755.34	1091.27	1508.76	1245.15	862.988
1	Marcksl1	3	4.32896	5.01888e-47	44.4029	3.95419e-45	20.0978	1	4.08551	0.004492	40.4469	3.57332e-41	16.977	1	4.0255	4.93301e-42	39.397	4.00895e-40	16.2854	1	-0.243457	0.353688	0.168793	0.677965	0.844719	0	-0.0600028	0.819114	0	1	0.959262	0	-0.30346	0.24777	0.347646	0.449111	0.810307	0	Marcksl1	43.2435	20.3324	34.8071	528.89	737.362	711.52	455.956	724.928	489.817	424.571
1	Marveld2	1	1.07973	0.000734213	2.85629	0.00139221	2.11365	0	1.32921	1.24518e-21	4.04498	9.01609e-05	2.51265	1	1.04238	0.00110359	2.58554	0.00259694	2.05962	0	0.24939	0.437567	0.134443	0.733765	1.1887	0	-0.286751	0.372538	0	1	0.819746	0	-0.0373556	0.90943	0.0190895	0.956997	0.974439	0	Marveld2	3.50623	3.51444	3.83796	3.53515	11.5519	7.90879	10.3882	7.74506	9.1455	6.94182
1	Matk	3	2.22453	1.41508e-11	10.1645	6.8472e-11	4.6736	1	2.15089	2.89164e-09	9.48055	3.30709e-10	4.44101	1	1.76327	5.76062e-08	6.58336	2.60998e-07	3.39466	1	-0.0736455	0.814981	0.0273994	0.938859	0.950234	0	-0.387572	0.221736	0	1	0.764415	0	-0.461214	0.145229	0.492052	0.322068	0.726375	0	Matk	4.81942	5.38478	4.70693	22.5558	14.5784	32.5842	24.7356	12.7538	28.6853	12.2042
1	Max	1	1.07895	2.11904e-10	9.04053	9.10894e-10	2.1125	1	0.892461	0.987085	6.29154	5.11043e-07	1.85634	0	0.854148	4.4972e-07	5.73301	1.84923e-06	1.80769	0	-0.186489	0.268774	0.217092	0.606607	0.878742	0	-0.0383113	0.820977	0	1	0.973794	0	-0.2248	0.182514	0.42939	0.372057	0.855714	0	Max	51.4378	51.5249	58.0762	103.787	136.875	99.5604	94.0026	105.787	99.2048	87.2579
1	Mb21d1	2	1.05302	5.60275e-07	5.78762	1.63074e-06	2.07486	1	1.11492	3.34664e-05	6.35399	4.42603e-07	2.16583	1	0.707964	0.000738894	2.74404	0.00180287	1.6335	0	0.0618984	0.768546	0.0370071	0.918318	1.04384	0	-0.406925	0.0525668	0	1	0.754229	0	-0.345024	0.100729	0.588104	0.258164	0.787295	0	Mb21d1	20.9192	11.6142	15.2794	34.1219	30.0094	35.115	30.9468	37.3803	35.2965	20.9001
1	Mbnl2	3	2.00861	3.74068e-20	18.3938	4.03845e-19	4.02395	1	1.8257	2.61855e-14	15.3699	4.26704e-16	3.54478	1	1.79092	1.49819e-16	14.762	1.72962e-15	3.46035	1	-0.182919	0.385185	0.155082	0.699711	0.880919	0	-0.0347769	0.868861	0	1	0.976183	0	-0.217695	0.301402	0.29636	0.505406	0.859938	0	Mbnl2	206.185	198.09	173.203	615.424	886.428	821.927	552.138	821.533	673.425	556.055
1	Mboat7	3	2.08297	4.01671e-20	18.3647	4.31839e-19	4.23677	1	1.66128	1.16858e-07	12.0806	8.30708e-13	3.16297	1	1.38534	4.52574e-10	8.57338	2.67068e-09	2.61233	1	-0.421683	0.053641	0.55716	0.27723	0.746553	0	-0.275939	0.206739	0	1	0.825913	0	-0.697621	0.00146262	1.85524	0.013956	0.616588	0	Mboat7	59.724	53.0785	55.9642	229.977	310.58	174.491	170.934	172.154	190.733	109.614
1	Mcf2l	3	3.67084	4.22164e-32	29.9278	1.1808e-30	12.736	1	3.60825	4.17567e-17	29.0014	9.96679e-30	12.1953	1	3.16768	2.90091e-25	23.1449	7.16276e-24	8.98603	1	-0.0626063	0.822944	0.0259712	0.941952	0.957533	0	-0.440537	0.115622	0	1	0.73686	0	-0.503141	0.0723662	0.681353	0.20828	0.705569	0	Mcf2l	5.69926	2.09659	3.41554	41.8454	50.6835	50.5259	48.8901	41.4152	46.6457	26.461
1	Mcl1	3	1.82332	3.07852e-17	15.5955	2.53782e-16	3.53894	1	1.5522	0.00100234	11.5303	2.94909e-12	2.93265	1	1.39601	5.96641e-11	9.41441	3.85112e-10	2.63173	1	-0.271113	0.195683	0.278514	0.526606	0.82868	0	-0.156192	0.455783	0	1	0.897391	0	-0.427306	0.0416272	0.835839	0.145936	0.743649	0	Mcl1	904.817	750.023	772.745	2422.23	3634.72	2534.16	2062.06	2734.33	2322.92	1779.05
1	Mctp2	1	1.00473	1.30525e-05	4.49414	3.20521e-05	2.00657	1	0.966939	0.00121451	4.13401	7.34501e-05	1.95469	0	0.58284	0.0111085	1.67805	0.0209868	1.49779	0	-0.037794	0.870407	0.0177366	0.959983	0.974143	0	-0.384073	0.094839	0	1	0.766271	0	-0.421866	0.0666173	0.702831	0.19823	0.746459	0	Mctp2	25.4366	13.0622	24.1743	34.9288	53.0706	37.8266	39.9184	42.0645	40.5854	26.2371
1	Mdfic	2	1.08921	6.03774e-12	10.5193	3.02503e-11	2.12758	1	1.11463	0.0672538	10.8997	1.25983e-11	2.1654	1	0.929876	3.91498e-09	7.68492	2.06577e-08	1.90511	0	0.0254187	0.872136	0.0174802	0.96055	1.01778	0	-0.184751	0.239546	0	1	0.879801	0	-0.159332	0.310675	0.289018	0.514023	0.89544	0	Mdfic	59.4745	44.3302	53.9848	109.474	110.148	116.146	106.607	116.315	118.818	93.9758
1	Mdm2	3	1.28014	5.42813e-12	10.5621	2.74089e-11	2.42863	1	1.35395	0.273824	11.6339	2.32332e-12	2.55611	1	1.31297	1.58725e-12	10.915	1.21619e-11	2.48452	1	0.0738065	0.686809	0.0560836	0.878853	1.05249	0	-0.0409824	0.82287	0	1	0.971993	0	0.0328241	0.858065	0.032222	0.928492	1.02301	0	Mdm2	88.1284	61.2688	75.8901	174.26	195.189	177.744	166.175	218.067	191.725	172.501
1	Med13	3	1.28113	7.10219e-13	11.4039	3.94519e-12	2.43028	1	1.18583	3.48306e-09	9.79689	1.59628e-10	2.27495	1	1.12523	2.51761e-10	8.81523	1.53029e-09	2.18136	1	-0.0952917	0.587854	0.0813414	0.829199	0.936083	0	-0.0606068	0.730322	0	1	0.958861	0	-0.155898	0.375265	0.238905	0.576892	0.897573	0	Med13	279.04	288.033	289.379	652.236	786.511	642.691	594.054	695.015	659.357	563.556
1	Med13l	3	1.67451	5.69883e-20	18.2204	6.02022e-19	3.1921	1	1.83571	3.13179e-09	21.4946	3.20198e-22	3.56946	1	1.55904	1.26706e-17	15.7898	1.6225e-16	2.94657	1	0.161199	0.366453	0.162465	0.687915	1.11822	0	-0.276666	0.121174	0	1	0.825496	0	-0.115467	0.517602	0.15577	0.698602	0.923084	0	Med13l	98.8309	94.1205	100.523	281.237	287.263	368.369	393.736	314.904	338.898	290.698
1	Mefv	3	4.90109	3.62404e-18	16.487	3.25816e-17	29.8796	1	4.26785	0.605001	13.2859	5.17678e-14	19.2643	1	3.79468	1.35864e-12	10.9796	1.04802e-11	13.8775	1	-0.633232	0.188047	0.284541	0.519349	0.64473	0	-0.473175	0.324521	0	1	0.720377	0	-1.10641	0.0224957	1.01203	0.0972679	0.464449	0	Mefv	43.2172	3.75577	30.1364	708.99	791.668	803.895	442.226	467.486	576.093	253.414
1	Met	3	5.20876	8.38262e-34	31.564	2.72924e-32	36.9821	1	4.85306	0.893044	28.2956	5.06324e-29	28.9013	1	4.69726	4.41807e-29	26.8324	1.47093e-27	25.9428	1	-0.355702	0.321798	0.184729	0.653538	0.78149	0	-0.1558	0.664252	0	1	0.897634	0	-0.511501	0.154721	0.473774	0.335912	0.701492	0	Met	4.30727	0.920088	5.2259	119.849	142.63	125.14	85.1762	119.84	97.9193	74.1207
1	Metrnl	1	0.95119	4.14998e-05	4.02241	9.49711e-05	1.93347	0	1.11176	0.00703615	5.23816	5.77886e-06	2.1611	1	0.980382	2.41017e-05	4.11585	7.65867e-05	1.97299	0	0.160571	0.485595	0.11525	0.766921	1.11773	0	-0.131381	0.568329	0	1	0.912957	0	0.0291908	0.899282	0.0219533	0.950707	1.02044	0	Metrnl	141.969	76.4729	120.884	251.534	165.819	238.755	213.358	240.607	279.397	190.602
1	Mfsd1	3	1.19763	1.8154e-09	8.15202	7.04655e-09	2.29363	1	1.07955	1.78178e-08	6.66522	2.16161e-07	2.11338	1	1.02624	2.33025e-07	6.00323	9.92592e-07	2.03671	1	-0.118081	0.548414	0.0926087	0.807963	0.921413	0	-0.0533125	0.786248	0	1	0.963721	0	-0.171393	0.383471	0.233199	0.584523	0.887985	0	Mfsd1	151.529	124.755	125.928	268.364	340.334	313.866	238.167	349.641	262.318	229.938
1	Mfsd11	2	1.05395	8.53985e-10	8.46222	3.4497e-09	2.07621	1	1.04871	0.0647923	8.30975	4.90057e-09	2.06868	1	0.919884	8.13118e-08	6.43936	3.63613e-07	1.89196	0	-0.00524094	0.977948	0.00229994	0.994718	0.996374	0	-0.128822	0.451577	0	1	0.914578	0	-0.134062	0.433983	0.20217	0.627812	0.911262	0	Mfsd11	21.996	22.776	23.3415	40.0394	57.0775	44.3344	41.6982	51.2936	47.968	39.7102
1	Mgea5	3	1.49712	8.61347e-16	14.2003	6.30494e-15	2.8228	1	1.27761	0.00157319	10.5037	3.13558e-11	2.42437	1	1.18632	1.33647e-10	9.07727	8.36999e-10	2.27572	1	-0.219513	0.228689	0.246127	0.567379	0.858856	0	-0.0912869	0.616665	0	1	0.938685	0	-0.310799	0.0884689	0.625061	0.237104	0.806195	0	Mgea5	195.653	190.368	196.629	467.063	642.73	534.951	449.454	503.707	459.442	398.035
1	Mgll	3	5.01306	8.86487e-25	22.8475	1.42072e-23	32.291	1	5.07556	0.0029802	23.1571	6.96488e-24	33.7207	1	4.22866	2.81661e-19	17.3835	4.13517e-18	18.748	1	0.0624611	0.879653	0.0157871	0.964302	1.04425	0	-0.846841	0.0401488	0	1	0.556001	0	-0.784376	0.0571463	0.745439	0.179706	0.580603	0	Mgll	0.735388	1.20667	2.05174	62.2878	36.5313	30.5505	52.7039	22.725	59.6478	14.7794
1	Mical1	3	1.91367	1.49804e-26	24.5464	2.84214e-25	3.76765	1	1.54097	0.0814813	16.3413	4.55703e-17	2.9099	1	1.41932	1.12401e-15	13.9267	1.18376e-14	2.6746	1	-0.37269	0.0323608	0.673539	0.212061	0.772341	0	-0.121646	0.484909	0	1	0.919138	0	-0.494336	0.00457264	1.49402	0.0320613	0.709888	0	Mical1	39.6453	36.7583	49.9176	135.104	181.335	159.622	115.978	136.953	114.778	108.643
1	Micall1	3	1.09143	3.02361e-12	10.8042	1.56975e-11	2.13085	1	1.23633	5.0857e-12	13.6057	2.47918e-14	2.35599	1	1.1083	1.35803e-12	10.9796	1.04802e-11	2.15591	1	0.14489	0.352586	0.169211	0.677313	1.10565	0	-0.128029	0.410741	0	1	0.915081	0	0.0168615	0.916072	0.017476	0.960559	1.01176	0	Micall1	23.2698	22.595	26.9864	49.9917	49.4899	55.8135	55.2828	54.4473	61.9249	54.5269
1	Micu1	1	0.958588	1.9135e-07	6.22949	5.8953e-07	1.94341	0	1.07954	3.41462e-25	7.67471	2.11492e-08	2.11336	1	0.90503	8.57027e-07	5.46892	3.39684e-06	1.87258	0	0.120945	0.508704	0.106964	0.781693	1.08745	0	-0.174502	0.340418	0	1	0.886073	0	-0.0535571	0.771236	0.0566027	0.877804	0.963558	0	Micu1	30.7025	40.3783	37.2813	64.1707	76.5581	69.8685	65.0536	88.3493	75.6616	55.124
1	Mier3	3	1.7875	9.61434e-23	20.8921	1.28204e-21	3.45215	1	1.57	4.14155e-18	16.3245	4.73655e-17	2.96904	1	1.48418	2.17302e-16	14.6068	2.47274e-15	2.79758	1	-0.217493	0.220437	0.254079	0.557085	0.860058	0	-0.0858178	0.628936	0	1	0.94225	0	-0.303311	0.0874679	0.628421	0.235277	0.81039	0	Mier3	28.6276	32.7913	30.3174	89.57	127.71	99.4248	77.04	102.494	92.8874	76.8079
1	Mir1894	3	1.68255	3.74949e-12	10.7159	1.92338e-11	3.20994	1	1.5033	7.12993e-06	8.56578	2.71779e-09	2.83491	1	1.24748	2.77899e-07	5.93067	1.17309e-06	2.37426	1	-0.179199	0.454553	0.127374	0.745807	0.883193	0	-0.255737	0.288068	0	1	0.837559	0	-0.43493	0.0701368	0.689091	0.204601	0.739729	0	Mir1894	2.14051	3.46918	2.42588	8.33835	8.61065	8.81265	7.11921	7.28128	8.33746	7.35236
1	Mir22hg	3	3.6619	1.47495e-53	50.7717	1.69144e-51	12.6573	1	3.37948	0.0172793	44.3057	4.9469e-45	10.407	1	3.16741	3.39217e-42	39.5562	2.77862e-40	8.98434	1	-0.282416	0.188104	0.284541	0.519349	0.822213	0	-0.212063	0.323121	0	1	0.863302	0	-0.494478	0.0214018	1.02638	0.0941061	0.709818	0	Mir22hg	16.8351	10.1511	17.9587	157.007	209.299	203.007	133.485	177.023	157.604	116.966
1	Mir3064	3	1.30547	9.12333e-11	9.38917	4.08157e-10	2.47164	1	1.0784	0.000686825	6.4984	3.17398e-07	2.1117	1	1.07104	1.02217e-07	6.34448	4.52394e-07	2.10094	1	-0.227027	0.256533	0.225006	0.595654	0.854394	0	-0.0073642	0.980242	0	1	0.994909	0	-0.234391	0.244008	0.351231	0.44542	0.850044	0	Mir3064	5.04266	5.6412	5.61211	10.9897	15.0473	14.281	11.042	11.3625	12.0104	11.9056
1	Mll5	3	1.4631	2.85989e-15	13.6996	1.99709e-14	2.757	1	1.13868	0.00900593	8.53079	2.94586e-09	2.20179	1	1.11055	1.51191e-09	8.07836	8.3491e-09	2.15928	1	-0.324418	0.0743975	0.485048	0.327305	0.798621	0	-0.028129	0.87716	0	1	0.980691	0	-0.352547	0.0525643	0.769625	0.169971	0.7832	0	Mll5	164.031	212.601	168.351	440.242	575.166	487.091	392.174	413.317	394.432	370.044
1	Mllt6	3	2.27837	2.28134e-27	25.3441	4.52803e-26	4.85131	1	2.39122	4.93745e-05	27.5699	2.69196e-28	5.24601	1	2.30978	5.03304e-28	25.8146	1.53233e-26	4.95807	1	0.112846	0.574091	0.0853848	0.821515	1.08136	0	-0.0814414	0.685117	0	1	0.945113	0	0.0314041	0.875758	0.0278804	0.93782	1.02201	0	Mllt6	55.0753	90.2893	70.9901	369.27	343.488	336.779	375.829	398.708	360.421	315.48
1	Mmp14	3	4.53118	3.24999e-23	21.3454	4.51455e-22	23.1218	1	4.54952	0.420865	21.3931	4.04446e-22	23.4176	1	4.67633	2.55368e-24	22.2352	5.81823e-23	25.5691	1	0.0183292	0.963034	0.00460646	0.989449	1.01279	0	0.126807	0.747811	0	1	1.09187	0	0.145136	0.712737	0.0759523	0.839552	1.10583	0	Mmp14	9.87521	1.70443	6.83108	133.298	161.045	131.828	117.975	204.34	109.342	117.862
1	Mmp19	3	4.11621	1.4164e-44	42.0169	9.61755e-43	17.3421	1	3.60175	5.39319e-68	33.7538	1.76261e-34	12.1404	1	3.59712	4.697e-36	33.5886	2.57861e-34	12.1015	1	-0.514462	0.0476648	0.581627	0.262043	0.700054	0	-0.00462924	0.985894	0	1	0.996796	0	-0.519091	0.0457048	0.809761	0.154967	0.697811	0	Mmp19	39.9079	15.7772	31.3433	429.521	585.269	494.955	320.364	348.667	387.857	328.281
1	Mmp25	3	3.95889	5.04105e-26	24.0396	9.12784e-25	15.5505	1	4.34621	6.02662e-08	27.8154	1.5298e-28	20.3394	1	3.7749	3.58415e-24	22.0937	8.05926e-23	13.6886	1	0.3873	0.24458	0.232737	0.585144	1.30794	0	-0.571294	0.0866768	0	1	0.673013	0	-0.183994	0.580724	0.128374	0.744091	0.880263	0	Mmp25	7.01245	2.24743	7.59143	108.668	79.2436	74.5234	133.231	83.6652	126.347	58.7069
1	Mnda	3	2.22827	1.07645e-19	17.9556	1.10768e-18	4.68573	1	2.42015	0.377745	20.6939	2.02365e-21	5.35227	1	2.2943	1.08267e-20	18.7421	1.81107e-19	4.90516	1	0.191877	0.413708	0.144236	0.717404	1.14225	0	-0.125851	0.591792	0	1	0.916463	0	0.066026	0.778508	0.0544438	0.882178	1.04683	0	Mnda	210.321	127.983	167.048	751.758	648.655	967.629	714.536	1051.15	939.232	655.629
1	Mocos	3	1.44207	3.34971e-15	13.6345	2.32029e-14	2.7171	1	1.65584	0.00938777	17.5679	2.70475e-18	3.15107	1	1.47342	8.56805e-16	14.0406	9.10719e-15	2.77679	1	0.213765	0.234928	0.24006	0.575361	1.15971	0	-0.182419	0.310606	0	1	0.881224	0	0.0313462	0.862588	0.0310688	0.93096	1.02197	0	Mocos	32.7379	27.6026	28.2657	67.8211	93.3957	79.585	80.3817	103.329	95.5686	78.5993
1	Mpeg1	3	1.74142	1.33409e-17	15.9442	1.137e-16	3.34364	1	1.7131	0.179885	15.374	4.22655e-16	3.27864	1	1.5906	4.65431e-15	13.34	4.57061e-14	3.01174	1	-0.02832	0.886408	0.0148187	0.966454	0.980561	0	-0.1225	0.536575	0	1	0.918595	0	-0.15082	0.446776	0.194615	0.63883	0.900738	0	Mpeg1	1131.54	962.488	864.868	2794.65	3643.2	3455.64	2729.85	3840.16	3131.21	2749.3
1	Mpp1	1	0.99143	1.39489e-06	5.41158	3.87632e-06	1.98815	0	1.02203	1.87838e-06	5.64286	2.27585e-06	2.03077	1	0.946589	3.99915e-06	4.84521	1.42821e-05	1.92731	0	0.0305954	0.880574	0.0155651	0.964795	1.02143	0	-0.0754356	0.711003	0	1	0.949056	0	-0.0448401	0.825875	0.0411823	0.909531	0.969397	0	Mpp1	179.763	200.745	165.72	311.555	418.768	355.67	288.51	461.689	359.135	306.075
1	Mpp5	3	1.24841	1.29242e-15	14.0302	9.32803e-15	2.37579	1	1.29029	1.41236e-06	14.8743	1.33577e-15	2.44577	1	1.13848	2.79269e-13	11.6351	2.31699e-12	2.2015	1	0.0418761	0.789154	0.033846	0.925026	1.02945	0	-0.151793	0.327816	0	1	0.900131	0	-0.109916	0.479445	0.176276	0.666384	0.926642	0	Mpp5	17.0453	17.7532	17.2829	37.0422	42.7122	44.0181	39.3373	44.4761	43.5972	35.7541
1	Mpzl3	3	2.31325	1.11862e-09	8.35073	4.45934e-09	4.97001	1	1.72295	0.445886	4.90363	1.24845e-05	3.30111	1	1.76896	2.25136e-06	5.07663	8.38252e-06	3.40809	1	-0.590175	0.105895	0.406541	0.392156	0.664262	0	0.045998	0.908802	0	1	1.0324	0	-0.544178	0.135109	0.510252	0.308851	0.685782	0	Mpzl3	3.34864	1.13126	3.63278	9.41426	17.6049	13.4223	6.64702	12.5683	7.67634	10.7113
1	Mreg	3	6.94577	9.94458e-74	70.4358	3.66564e-71	123.278	1	7.13997	7.71254e-10	73.1527	7.0352e-74	141.041	1	6.94629	9.58992e-74	70.3055	4.94888e-71	123.323	1	0.194183	0.507771	0.107268	0.781145	1.14408	0	-0.193677	0.508878	0	1	0.874374	0	0.000505466	0.998761	0	1	1.00035	0	Mreg	1.12935	3.66527	3.25864	291.458	371.963	329.412	343.03	461.874	331.001	283.794
1	Mrgpra2a	3	7.35961	8.43991e-14	12.2914	5.11199e-13	164.234	1	6.09531	6.32974e-06	9.46556	3.42325e-10	68.371	1	5.78767	3.06176e-10	8.73356	1.8469e-09	55.2412	1	-1.2643	0.0965145	0.427256	0.37389	0.4163	0	-0.307636	0.681775	0	1	0.807965	0	-1.57194	0.0403486	0.843697	0.143319	0.336356	0	Mrgpra2a	5.14772	0.105584	3.48795	333.534	701.555	402.625	165.267	247.842	185.408	76.2854
1	Mrgpra2b	3	7.35791	2.69029e-14	12.7695	1.70033e-13	164.041	1	6.10346	0.0210472	9.85056	1.41073e-10	68.7584	1	5.78845	1.31233e-10	9.08493	8.22378e-10	55.271	1	-1.25446	0.0923541	0.437361	0.365291	0.419151	0	-0.315012	0.668326	0	1	0.803844	0	-1.56947	0.0367189	0.868701	0.1353	0.336932	0	Mrgpra2b	5.46288	0.120667	3.76554	358.357	751.429	425.99	180.196	266.068	197.455	81.3238
1	Mrgpra9	3	7.67343	4.90524e-55	52.2041	6.25024e-53	204.142	1	6.39778	1.1862e-07	38.8669	1.35856e-39	84.3184	1	5.72988	2.66195e-34	31.8915	1.28383e-32	53.072	1	-1.27599	0.000211874	2.02759	0.00938446	0.412942	-1	-0.667649	0.0543913	0	1	0.629532	0	-1.94362	3.75287e-08	5.41201	3.87253e-06	0.259963	-1	Mrgpra9	0.183847	0	0.0724143	12.9494	27.537	14.7781	6.97392	9.13638	6.72139	2.94841
1	Ms4a4c	3	3.0284	7.92132e-25	22.8937	1.27744e-23	8.15907	1	2.7754	2.86458e-06	19.622	2.38794e-20	6.84665	1	2.6895	1.94349e-20	18.5005	3.15886e-19	6.4509	1	-0.253005	0.354055	0.168719	0.678081	0.839147	0	-0.0858981	0.753008	0	1	0.942198	0	-0.338903	0.214611	0.384943	0.412152	0.790642	0	Ms4a4c	38.0695	15.5962	36.6416	206.883	217.824	312.375	171.878	239.865	206.784	168.321
1	Ms4a6b	3	1.67635	4.93154e-08	6.79133	1.61685e-07	3.19619	1	1.25549	0.0238227	4.01091	9.752e-05	2.38748	1	1.286	2.37417e-05	4.12185	7.55357e-05	2.43852	1	-0.420856	0.160931	0.316025	0.483031	0.746981	0	0.0305134	0.91943	0	1	1.02138	0	-0.390342	0.193302	0.413531	0.385895	0.762949	0	Ms4a6b	73.6702	23.153	67.1642	144.634	155.631	223.977	113.254	155.643	122.711	130.514
1	Ms4a7	3	3.30021	1.07071e-12	11.2336	5.83938e-12	9.85058	1	3.53883	0.715513	12.5588	2.76167e-13	11.6224	1	2.90298	2.5024e-10	8.81735	1.52283e-09	7.47972	1	0.23847	0.572092	0.0860739	0.820212	1.17974	0	-0.635616	0.13385	0	1	0.643666	0	-0.39713	0.352325	0.255014	0.555886	0.759367	0	Ms4a7	0.564673	0.603337	0.953454	10.4518	3.53804	7.00493	4.75825	5.05516	14.9487	4.81449
1	Msantd3	3	3.90352	6.80624e-20	18.1472	7.12446e-19	14.965	1	3.51027	0.768321	15.1261	7.47953e-16	11.3945	1	2.76216	2.51038e-11	9.76981	1.699e-10	6.78413	1	-0.393216	0.29814	0.197689	0.634324	0.761431	0	-0.747755	0.0517505	0	1	0.595529	0	-1.14095	0.00291512	1.64174	0.0228169	0.453461	0	Msantd3	0.945499	0.150834	0.675866	6.99345	9.67633	10.1684	5.19412	6.632	8.59457	2.94841
1	Msra	3	3.03128	2.25833e-41	38.9203	1.20146e-39	8.17535	1	2.66474	0.140392	30.9594	1.09796e-31	6.34111	1	2.41316	4.84624e-28	25.8298	1.47982e-26	5.32641	1	-0.366541	0.0795862	0.470152	0.338726	0.77564	0	-0.251565	0.229141	0	1	0.839985	0	-0.618106	0.00319117	1.61234	0.0244152	0.651526	0	Msra	16.4149	20.4079	16.4501	126.804	185.172	123.513	99.3783	128.512	109.93	71.6575
1	Msrb1	3	2.32654	5.88348e-19	17.244	5.70173e-18	5.016	1	2.09412	7.50054e-17	14.2087	6.18427e-15	4.26966	1	1.96023	3.1784e-14	12.5364	2.90818e-13	3.89124	1	-0.232418	0.351501	0.169937	0.676181	0.851207	0	-0.13389	0.591355	0	1	0.911371	0	-0.366308	0.142274	0.498076	0.317632	0.775765	0	Msrb1	133.801	69.4289	115.392	424.026	685.101	489.215	379.57	549.528	431.455	355.153
1	Mt1	3	4.05621	1.63535e-79	76.0737	8.43921e-77	16.6357	1	3.73316	0.000479889	66.2424	5.72218e-67	13.2982	1	3.53959	1.63114e-63	60.3536	4.43026e-61	11.6285	1	-0.323047	0.0867719	0.452667	0.352641	0.79938	0	-0.193562	0.30531	0	1	0.874444	0	-0.516608	0.00624507	1.39711	0.0400767	0.699013	0	Mt1	3.93958	6.16912	4.96038	70.1651	101.793	78.5908	59.5326	74.2969	66.4793	55.3106
1	Mt2	3	6.03065	3.1275e-152	147.491	3.22789e-148	65.374	1	6.29718	0.00102823	159.087	8.18627e-160	78.6396	1	6.14922	9.03822e-158	153.03	9.32835e-154	70.9742	1	0.266426	0.121791	0.37298	0.423662	1.20282	0	-0.147957	0.389259	0	1	0.902528	0	0.11847	0.4932	0.168664	0.678166	1.08558	0	Mt2	0.551541	0.633503	0.567245	33.0844	39.771	41.9392	41.4076	50.5052	46.1682	36.8364
1	Mthfs	3	1.46688	1.76552e-14	12.9454	1.13391e-13	2.76424	1	1.59678	0.544648	15.0829	8.26179e-16	3.02467	1	1.35284	1.35569e-12	10.9799	1.04731e-11	2.55415	1	0.129884	0.490639	0.112685	0.771463	1.09421	0	-0.243922	0.195679	0	1	0.844447	0	-0.114037	0.546689	0.142411	0.720426	0.923999	0	Mthfs	21.1162	20.6492	18.8036	59.5981	52.0049	55.8135	59.2783	56.7198	67.1772	37.7695
1	Mtmr12	3	1.02877	1.91183e-11	10.0405	9.1099e-11	2.04028	1	1.11986	2.11144e-06	11.7009	1.99092e-12	2.17326	1	1.0777	2.04527e-12	10.8107	1.54646e-11	2.11066	1	0.0910885	0.549467	0.0925021	0.808161	1.06517	0	-0.0421641	0.781808	0	1	0.971197	0	0.0489244	0.748763	0.0629392	0.865089	1.03449	0	Mtmr12	39.4877	37.5124	37.4864	76.2748	84.1031	73.2128	75.5508	93.1262	80.2159	76.1734
1	Mtmr14	2	1.15323	1.22705e-09	8.31289	4.86531e-09	2.22412	1	1.0331	0.572626	6.71428	1.93071e-07	2.04641	1	0.939037	6.86744e-07	5.55992	2.75472e-06	1.91725	0	-0.120132	0.524676	0.100871	0.792737	0.920103	0	-0.094056	0.61694	0	1	0.936885	0	-0.214188	0.255316	0.339246	0.457882	0.862031	0	Mtmr14	35.7714	33.9678	30.1605	67.2832	84.9982	69.9137	58.6245	86.4478	59.4641	53.9297
1	Mvd	1	1.01393	1.31614e-05	4.49074	3.23042e-05	2.01941	1	0.690042	8.15444e-08	2.24621	0.00567272	1.61333	0	0.958661	3.70949e-05	3.94343	0.000113912	1.94351	0	-0.323852	0.166398	0.309787	0.49002	0.798934	0	0.268585	0.251447	0	1	1.20463	0	-0.0552693	0.814375	0.0441703	0.903295	0.962415	0	Mvd	13.2239	7.20987	11.8518	20.3656	23.1038	21.7831	15.4734	22.9569	13.7733	20.303
1	Mvp	3	1.46564	5.19466e-11	9.62387	2.37757e-10	2.76186	1	1.31131	2.85085e-13	7.77242	1.68883e-08	2.48167	1	1.22233	3.63937e-08	6.7718	1.69122e-07	2.33323	1	-0.154325	0.481039	0.116829	0.764136	0.898553	0	-0.0889822	0.684504	0	1	0.940186	0	-0.243307	0.266644	0.327799	0.470111	0.844807	0	Mvp	137.347	73.1244	118.639	285.848	364.717	258.459	253.894	300.295	262.648	234.566
1	Mxd1	3	5.76831	3.11853e-31	29.0933	8.06675e-30	54.5048	1	5.18829	3.22296e-05	24.8403	1.44461e-25	36.4612	1	5.04698	6.71714e-26	23.7557	1.75513e-24	33.0593	1	-0.580023	0.152867	0.327239	0.470718	0.668953	0	-0.141307	0.726841	0	1	0.906697	0	-0.72133	0.0759729	0.668375	0.214597	0.606538	0	Mxd1	97.8723	21.5994	111.313	3194.05	5405.91	3980.2	2259.95	3658.96	2496.65	1828.54
1	Mxi1	3	1.60531	1.76063e-14	12.9464	1.13148e-13	3.04262	1	1.45238	0.540788	10.6743	2.11666e-11	2.73658	1	1.28791	5.93637e-10	8.46171	3.45374e-09	2.44174	1	-0.152932	0.457055	0.126063	0.74806	0.899421	0	-0.164458	0.423403	0	1	0.892264	0	-0.31739	0.122385	0.53634	0.290844	0.80252	0	Mxi1	18.3322	20.6039	19.407	47.1866	80.906	49.4412	42.6063	60.43	56.6727	46.7267
1	Mybpc3	3	3.11128	8.38035e-21	19.0177	9.59974e-20	8.64147	1	2.94872	0.0243384	17.263	5.45809e-18	7.72062	1	2.69547	2.1093e-16	14.6183	2.40819e-15	6.47766	1	-0.162559	0.598407	0.0780034	0.835597	0.893439	0	-0.253191	0.412021	0	1	0.839038	0	-0.415747	0.175382	0.441379	0.361927	0.749631	0	Mybpc3	2.08798	0.588253	2.00346	11.7966	14.0243	14.8685	12.7492	12.0582	11.5329	8.69594
1	Myo1d	3	4.27702	9.38255e-42	39.2927	5.0967e-40	19.387	1	3.73919	2.8881e-05	31.5431	2.8635e-32	13.3539	1	3.45977	6.78925e-30	27.6154	2.42463e-28	11.0026	1	-0.537819	0.0515532	0.563964	0.27292	0.688812	0	-0.279413	0.311904	0	1	0.823926	0	-0.817231	0.00321811	1.60965	0.0245666	0.56753	0	Myo1d	3.37491	6.8177	8.60523	92.6056	119.142	152.933	92.4407	78.981	79.7385	49.9736
1	Myo1f	3	1.34323	9.85429e-10	8.40242	3.95898e-09	2.5372	1	1.49158	0.00074735	10.0914	8.10239e-11	2.81196	1	1.3328	1.31142e-09	8.13735	7.28875e-09	2.51891	1	0.148343	0.492457	0.111969	0.772736	1.1083	0	-0.15878	0.462523	0	1	0.895782	0	-0.0104373	0.961593	0.00739321	0.983121	0.992792	0	Myo1f	303.794	172.509	265.857	552.175	721.973	608.932	630.631	778.68	677.722	553.704
1	Myo9b	2	1.15922	5.93937e-10	8.61221	2.44224e-09	2.23336	1	1.06949	0.0117605	7.35006	4.46623e-08	2.0987	1	0.928328	6.3279e-07	5.59326	2.55118e-06	1.90307	0	-0.0897223	0.627586	0.0705335	0.850093	0.939704	0	-0.141164	0.445319	0	1	0.906787	0	-0.230886	0.212004	0.388374	0.408908	0.852111	0	Myo9b	280.905	210.414	246.776	478.398	586.292	583.804	477.423	553.099	518.576	432.035
1	N4bp1	3	3.4423	2.65716e-40	37.8757	1.33129e-38	10.8702	1	2.85317	0.0293107	27.4375	3.65201e-28	7.22589	1	2.6302	7.56726e-26	23.7083	1.95744e-24	6.1911	1	-0.589126	0.0126859	0.915174	0.12157	0.664745	0	-0.222979	0.344211	0	1	0.856794	0	-0.812105	0.00061414	2.132	0.00737897	0.56955	0	N4bp1	111.175	59.7001	90.9764	915.989	984.342	946.298	531.325	705.774	655.207	397.848
1	N4bp2l1	2	1.16874	2.64539e-08	7.04609	8.99312e-08	2.24815	1	1.19592	0.381029	7.27427	5.31782e-08	2.29091	1	0.931242	8.61803e-06	4.53431	2.92203e-05	1.90692	0	0.0271822	0.896847	0.0133813	0.969658	1.01902	0	-0.26467	0.203935	0	1	0.832389	0	-0.237487	0.254729	0.339994	0.457094	0.848221	0	N4bp2l1	25.3709	30.3931	21.3863	50.0301	60.9992	62.4117	56.5178	67.9432	52.302	38.18
1	Nab1	3	2.08399	6.46407e-25	22.9772	1.05396e-23	4.23978	1	1.70768	0.0008839	15.876	1.33051e-16	3.26636	1	1.58618	1.63075e-15	13.7756	1.67639e-14	3.00254	1	-0.376306	0.0533362	0.557501	0.277012	0.770408	0	-0.121498	0.53246	0	1	0.919233	0	-0.497804	0.010668	1.23268	0.0585216	0.708184	0	Nab1	96.6248	80.8622	83.3488	346.868	403.123	355.941	240.673	324.133	287.257	204
1	Nab2	3	2.02016	2.01983e-27	25.3953	4.02444e-26	4.05628	1	1.85872	0.00498082	21.6945	2.02056e-22	3.62686	1	1.73975	4.48407e-21	19.1113	7.73915e-20	3.33977	1	-0.161435	0.369513	0.161336	0.689706	0.894135	0	-0.118973	0.508672	0	1	0.920843	0	-0.280408	0.1192	0.542258	0.286907	0.823358	0	Nab2	44.1496	33.2137	35.5313	163.501	143.525	150.945	120.046	142.889	146.585	100.843
1	Nabp1	3	1.72527	1.54923e-14	12.9992	1.00186e-13	3.30642	1	1.74248	0.746728	13.1504	7.07318e-14	3.34611	1	1.54222	5.05138e-12	10.4361	3.66376e-11	2.91241	1	0.0172124	0.937415	0.0073795	0.983152	1.012	0	-0.200267	0.359587	0	1	0.870389	0	-0.183055	0.402363	0.221327	0.600721	0.880836	0	Nabp1	142.285	69.1876	108.139	324.658	346.941	385.271	330.898	367.357	371.293	302.865
1	Nadk	3	1.56218	1.15338e-14	13.1221	7.54851e-14	2.95299	1	1.58361	0.903417	13.3669	4.29645e-14	2.99718	1	1.52575	4.3911e-14	12.401	3.972e-13	2.87937	1	0.0214304	0.913721	0.0105532	0.975993	1.01497	0	-0.0578515	0.769933	0	1	0.960694	0	-0.0364211	0.854045	0.0332998	0.92619	0.975071	0	Nadk	245.698	200.685	216.712	655.002	716.389	586.742	590.277	766.297	630.929	496.079
1	Napa	2	1.20497	2.69895e-12	10.8517	1.40686e-11	2.30533	1	1.06556	3.62131e-05	8.55102	2.81175e-09	2.09298	1	0.941126	4.1061e-08	6.72154	1.8987e-07	1.92003	0	-0.13941	0.413854	0.144236	0.717404	0.90789	0	-0.124431	0.465614	0	1	0.917366	0	-0.263841	0.121871	0.537203	0.290267	0.832868	0	Napa	59.3301	43.6966	53.4417	103.711	128.691	128.394	97.9618	123.04	106.587	93.0055
1	Napsa	3	1.11381	1.38446e-08	7.31364	4.85691e-08	2.16417	1	1.0796	0.56244	6.83026	1.47823e-07	2.11345	1	1.39205	1.77697e-12	10.8685	1.35351e-11	2.62451	1	-0.034212	0.860568	0.0193185	0.956492	0.976565	0	0.312445	0.107694	0	1	1.24181	0	0.278233	0.151911	0.478538	0.332247	1.21271	0	Napsa	76.4804	109.581	107.306	216.951	225.454	192.477	217.136	217.233	185.665	292.49
1	Ncam1	3	3.45611	3.02694e-14	12.7201	1.90494e-13	10.9747	1	2.63102	0.036079	7.86387	1.36814e-08	6.19463	1	2.44255	3.35865e-08	6.8047	1.56783e-07	5.43603	1	-0.824858	0.0464881	0.58837	0.258006	0.564538	0	-0.188382	0.661408	0	1	0.87759	0	-1.01323	0.0149863	1.12886	0.0743265	0.495434	0	Ncam1	0.538409	1.62901	0.591383	7.45456	15.6015	7.14051	4.64928	5.33342	7.05195	3.20966
1	Nceh1	3	1.87291	3.21245e-18	16.5375	2.90077e-17	3.6627	1	1.9748	0.743716	18.1246	7.50669e-19	3.93074	1	1.8625	4.76924e-18	16.1988	6.3269e-17	3.63637	1	0.10189	0.625013	0.0712024	0.848785	1.07318	0	-0.112302	0.590015	0	1	0.925111	0	-0.0104119	0.960432	0.00740875	0.983085	0.992809	0	Nceh1	72.0681	53.9835	64.6539	191.09	277.544	229.942	197.485	316.805	235.469	206.314
1	Ncf1	3	1.26785	1.45578e-08	7.293	5.09327e-08	2.40802	1	1.23843	0.00759427	6.91089	1.22775e-07	2.35941	1	1.19716	8.34388e-08	6.42909	3.72318e-07	2.29288	1	-0.0294184	0.893882	0.0137519	0.968831	0.979815	0	-0.0412632	0.851537	0	1	0.971804	0	-0.0706816	0.74849	0.0630412	0.864886	0.952188	0	Ncf1	458.344	299.557	391.628	965.711	1069.72	732.67	879.949	929.221	903.091	674.402
1	Ncf4	3	1.85072	1.02182e-16	15.0908	8.11244e-16	3.60681	1	1.69975	1.83378e-16	12.8355	1.46037e-13	3.24844	1	1.62778	1.97269e-13	11.779	1.66341e-12	3.09037	1	-0.150976	0.485098	0.115449	0.766569	0.900641	0	-0.071966	0.73927	0	1	0.951341	0	-0.222942	0.302558	0.295379	0.506549	0.856816	0	Ncf4	98.24	56.0801	82.9505	257.451	343.36	255.07	227.924	296.214	246.745	210.979
1	Ncoa3	3	1.55551	3.32373e-12	10.7661	1.7135e-11	2.93937	1	1.71059	3.04053e-08	12.7163	1.9216e-13	3.27295	1	1.44983	7.57037e-11	9.31506	4.841e-10	2.73177	1	0.155086	0.47772	0.11768	0.762641	1.11349	0	-0.260758	0.23276	0	1	0.834649	0	-0.105673	0.628565	0.107377	0.780949	0.929371	0	Ncoa3	290.492	267.293	273.243	858.005	663.319	921.397	857.574	732.859	1129.45	666.975
1	Ncoa6	1	1.10266	1.47259e-12	11.102	7.9077e-12	2.1475	1	0.793249	6.46901e-05	5.9456	1.13346e-06	1.73297	0	0.775175	5.77341e-07	5.63122	2.33768e-06	1.7114	0	-0.309402	0.0453755	0.593352	0.255063	0.806976	0	-0.0180728	0.907772	0	1	0.987551	0	-0.327475	0.0341849	0.88956	0.128955	0.79693	0	Ncoa6	64.1232	66.4575	60.5263	121.386	156.569	132.461	110.021	112.373	108.791	109.352
1	Ndel1	3	1.96176	7.74411e-26	23.8615	1.37568e-24	3.89538	1	1.74737	0.291916	19.2033	6.26191e-20	3.35746	1	1.5404	6.66183e-17	15.1002	7.93958e-16	2.90876	1	-0.214393	0.235017	0.24006	0.575361	0.861909	0	-0.206963	0.251818	0	1	0.866359	0	-0.421355	0.0197545	1.04798	0.0895416	0.746723	0	Ndel1	61.4706	49.549	59.9831	207.921	242.079	216.204	170.389	207.308	196.536	137.567
1	Ndrg1	3	2.5472	1.72925e-24	22.5666	2.7124e-23	5.84499	1	2.06926	0.00917653	15.4406	3.62594e-16	4.19671	1	1.89476	8.79976e-15	13.0744	8.42507e-14	3.71859	1	-0.477923	0.0437736	0.601557	0.25029	0.71801	0	-0.174496	0.461874	0	1	0.886077	0	-0.652418	0.00600812	1.41003	0.038902	0.636213	0	Ndrg1	15.1149	7.78304	14.6156	59.3291	96.1239	63.9934	42.8605	57.972	56.7462	48.4808
1	Neat1	3	1.67705	1.16778e-07	6.43373	3.68356e-07	3.19774	1	1.61534	0.000241444	5.94344	1.13909e-06	3.06384	1	1.15816	0.000208482	3.24995	0.0005624	2.23173	1	-0.0617126	0.84133	0.023618	0.94707	0.958126	0	-0.457178	0.138887	0	1	0.72841	0	-0.51889	0.0932002	0.609038	0.246015	0.697909	0	Neat1	567.996	795.891	643.69	1465.94	1525.96	3427.85	2998.82	1453.57	1698.46	1317.42
1	Neb	3	3.91183	1.10091e-21	19.8709	1.34626e-20	15.0515	1	4.42762	0.000530543	24.0575	8.76005e-25	21.5201	1	3.89682	1.45584e-21	19.5813	2.62228e-20	14.8957	1	0.515762	0.156482	0.32163	0.476837	1.42975	0	-0.530782	0.144926	0	1	0.692179	0	-0.0150192	0.967767	0.00633274	0.985524	0.989643	0	Neb	4.91134	7.78304	6.13107	149.783	52.9427	80.6245	188.114	73.323	143.684	60.685
1	Necap1	2	1.31842	1.94081e-15	13.8621	1.37388e-14	2.49393	1	1.13704	0.915315	10.4144	3.85151e-11	2.19929	1	0.940556	1.22046e-08	7.22094	6.01257e-08	1.91927	0	-0.181381	0.26972	0.216605	0.607289	0.881859	0	-0.196471	0.232972	0	1	0.872683	0	-0.377851	0.0216754	1.02304	0.0948333	0.769583	0	Necap1	24.9638	24.1184	25.1881	66.0151	54.7757	64.4454	49.8708	54.9111	58.5826	40.0461
1	Nek6	3	4.02387	5.17987e-68	64.8283	1.48504e-65	16.2669	1	3.59493	3.99766e-26	53.7714	1.69261e-54	12.0832	1	3.17124	5.01821e-46	43.2943	5.07774e-44	9.00822	1	-0.428933	0.0366415	0.64606	0.225912	0.742811	0	-0.423681	0.039392	0	1	0.74552	0	-0.852613	3.64373e-05	3.06638	0.000858255	0.553781	0	Nek6	10.7551	9.15563	11.4656	141.906	212.027	156.775	123.823	120.489	135.015	79.5697
1	Neu1	2	1.20523	2.59165e-12	10.8678	1.35572e-11	2.30574	1	1.07732	0.00824132	8.73672	1.8335e-09	2.11012	1	0.954385	2.61991e-08	6.90565	1.24265e-07	1.93775	0	-0.127903	0.453102	0.127765	0.745135	0.915161	0	-0.122934	0.471569	0	1	0.918318	0	-0.250837	0.141412	0.499492	0.316598	0.840409	0	Neu1	48.1679	38.3722	45.8744	92.6056	102.688	110.09	82.8516	94.6103	101.996	70.7618
1	Nfat5	3	1.528	9.4979e-19	17.0433	9.0515e-18	2.88387	1	1.35011	0.416485	13.4469	3.57336e-14	2.54932	1	1.33512	8.33629e-15	13.0967	8.00361e-14	2.52297	1	-0.177891	0.293325	0.200437	0.630322	0.883994	0	-0.0149908	0.929677	0	1	0.989663	0	-0.192882	0.254536	0.340045	0.45704	0.874856	0	Nfat5	115.443	128.812	113.497	320.853	376.695	334.158	291.742	318.197	302.095	269.313
1	Nfe2l2	3	3.26169	1.48812e-32	30.3589	4.37575e-31	9.59106	1	2.9429	0.000655823	25.4065	3.92236e-26	7.68953	1	2.83437	7.32592e-26	23.7211	1.90054e-24	7.13231	1	-0.318793	0.205744	0.268448	0.538955	0.80174	0	-0.108526	0.666394	0	1	0.927535	0	-0.42732	0.090109	0.619333	0.240252	0.743642	0	Nfe2l2	122.442	77.5137	97.9886	765.591	1175.48	916.697	610	970.822	710.411	508.134
1	Nfkb1	3	1.48642	4.74334e-13	11.5722	2.67812e-12	2.80192	1	1.49472	4.27238e-15	11.6079	2.46642e-12	2.81809	1	1.34949	4.41957e-11	9.53818	2.89615e-10	2.54823	1	0.00830278	0.967306	0.0041738	0.990435	1.00577	0	-0.145224	0.47097	0	1	0.904239	0	-0.136921	0.496708	0.166799	0.681084	0.909458	0	Nfkb1	161.076	158.813	157.984	496.228	335.858	506.886	428.061	420.506	498.118	348.882
1	Nfkb2	3	2.41794	1.46763e-33	31.3275	4.70416e-32	5.34406	1	2.24638	0.0116437	27.3705	4.26108e-28	4.7449	1	2.21507	7.86188e-29	26.5904	2.5678e-27	4.64304	1	-0.171559	0.367686	0.161953	0.688728	0.887883	0	-0.0313081	0.869416	0	1	0.978533	0	-0.202867	0.28669	0.30839	0.491598	0.868822	0	Nfkb2	69.4023	55.9745	61.4556	313.322	342.551	342.654	254.875	356.041	275.724	237.813
1	Nfkbia	3	2.85589	7.9409e-36	33.5257	2.98029e-34	7.23951	1	2.22075	0.000194561	21.3971	4.00744e-22	4.66137	1	2.17758	1.34914e-22	20.5706	2.68812e-21	4.52395	1	-0.635136	0.00301278	1.29553	0.0506372	0.64388	0	-0.043173	0.839638	0	1	0.970518	0	-0.678309	0.00154338	1.83969	0.0144646	0.624897	0	Nfkbia	160.223	125.946	151.889	905.767	1175.87	1089.83	548.288	816.663	677.134	506.417
1	Nfkbib	3	1.70731	7.69988e-21	19.0531	8.84972e-20	3.26552	1	1.46767	0.823828	14.2629	5.45864e-15	2.76576	1	1.45251	1.17123e-15	13.9111	1.22723e-14	2.73684	1	-0.239629	0.180349	0.292101	0.510387	0.846963	0	-0.0151593	0.933864	0	1	0.989547	0	-0.254788	0.154112	0.474862	0.335072	0.83811	0	Nfkbib	17.9908	13.7862	15.2673	49.569	48.9358	55.1808	37.0853	48.0472	45.0664	35.0077
1	Nfkbid	3	3.4535	1.61299e-65	62.4121	3.87155e-63	10.9548	1	3.23952	0.410709	55.9098	1.2308e-56	9.44479	1	3.08761	2.72789e-54	51.37	4.26584e-52	8.50088	1	-0.213979	0.24521	0.232123	0.585972	0.862156	0	-0.151904	0.409709	0	1	0.900062	0	-0.365883	0.047113	0.8007	0.158234	0.775994	0	Nfkbid	13.8411	16.1694	14.4708	130.032	178.863	178.422	122.915	150.634	146.585	100.432
1	Nfkbie	3	2.75402	1.14757e-38	36.2939	5.08331e-37	6.74594	1	2.37478	2.28091e-06	27.7867	1.63421e-28	5.18658	1	2.39726	1.81861e-30	28.1674	6.80068e-29	5.268	1	-0.379232	0.0567871	0.543358	0.286182	0.768847	0	0.0224715	0.91099	0	1	1.0157	0	-0.35676	0.0729581	0.678662	0.209574	0.780916	0	Nfkbie	26.5265	28.4775	26.3467	156.162	185.598	207.075	121.462	177.858	122.711	109.539
1	Nfkbiz	3	2.67554	3.5833e-31	29.0362	9.19981e-30	6.38879	1	2.38559	1.62656e-27	23.5991	2.51708e-24	5.22559	1	2.45322	6.64534e-27	24.7308	1.85871e-25	5.47638	1	-0.289948	0.181289	0.291151	0.511504	0.817932	0	0.0676263	0.755356	0	1	1.04799	0	-0.222322	0.305088	0.293755	0.508447	0.857185	0	Nfkbiz	57.5967	61.6308	53.8883	301.679	411.308	393.044	244.632	376.122	283.951	241.471
1	Ngp	3	5.02354	2.33733e-08	7.09699	7.99853e-08	32.5264	1	4.40863	1.19013e-25	5.79736	1.59457e-06	21.2388	1	3.71552	1.13287e-05	4.42276	3.77783e-05	13.1366	1	-0.614905	0.420867	0.141369	0.722155	0.652973	0	-0.693104	0.364803	0	1	0.618521	0	-1.30801	0.0908563	0.616867	0.24162	0.403878	0	Ngp	18.8706	0.57317	8.94316	207.729	648.186	67.7896	123.279	217.372	262.502	92.1098
1	Niacr1	3	6.19298	9.23513e-101	96.799	1.5886e-97	73.1597	1	5.97681	9.47516e-06	92.0608	8.69432e-93	62.9796	1	5.70023	1.34627e-89	85.7602	1.73686e-86	51.9925	1	-0.216165	0.351957	0.169601	0.676705	0.860851	0	-0.276583	0.233815	0	1	0.825544	0	-0.492748	0.0342025	0.889495	0.128975	0.71067	0	Niacr1	25.9487	21.5089	23.3898	1446.07	1914.12	1823.86	1194.72	1826.07	1441.94	908.035
1	Ninj1	3	1.74774	3.59817e-15	13.606	2.47743e-14	3.35833	1	1.58277	4.53606e-07	11.2642	5.44217e-12	2.99544	1	1.48623	1.58092e-11	9.96172	1.09215e-10	2.80156	1	-0.164975	0.44531	0.1307	0.740116	0.891944	0	-0.0965341	0.655	0	1	0.935277	0	-0.26151	0.226352	0.370434	0.426154	0.834215	0	Ninj1	75.745	129.642	108.392	331.075	376.183	346.495	262.539	386.372	291.04	245.464
1	Nlrp12	3	4.05703	9.5344e-10	8.41641	3.83345e-09	16.6451	1	3.25533	0.803903	5.89397	1.27652e-06	9.54885	1	2.72519	1.31878e-05	4.3611	4.35415e-05	6.61246	1	-0.801692	0.174614	0.298445	0.502985	0.573676	0	-0.530127	0.367913	0	1	0.692494	0	-1.33182	0.0256639	0.974721	0.105993	0.397267	0	Nlrp12	15.4826	1.04076	23.9691	177.488	330.999	165.813	120.918	129.347	136.558	59.6773
1	Nlrp3	3	3.53061	1.28319e-37	35.2811	5.23472e-36	11.5563	1	3.30931	0.108033	31.5755	2.65784e-32	9.91291	1	3.40014	2.09562e-35	32.9572	1.10351e-33	10.5571	1	-0.221297	0.375507	0.158449	0.694305	0.857794	0	0.0908262	0.71613	0	1	1.06498	0	-0.13047	0.601166	0.119293	0.759814	0.913534	0	Nlrp3	41.6676	32.4444	41.9279	396.552	452.486	492.153	283.061	514.977	352.487	282.413
1	Nmrk1	3	2.68212	1.85226e-33	31.2358	5.8107e-32	6.418	1	2.67792	3.27929e-05	31.125	7.49957e-32	6.39933	1	2.70562	5.39337e-34	31.5949	2.54178e-32	6.52339	1	-0.00421281	0.986799	0.000437227	0.998994	0.997084	0	0.0276977	0.897345	0	1	1.01938	0	0.0234848	0.912944	0.0179896	0.959424	1.01641	0	Nmrk1	4.63557	4.93228	5.17762	23.1706	37.2134	34.3468	25.789	37.7977	30.889	28.2151
1	Nod1	3	1.3696	1.62037e-12	11.0624	8.66072e-12	2.58399	1	1.24455	4.6032e-10	9.18404	6.54576e-10	2.36945	1	1.21174	3.57348e-10	8.66998	2.13808e-09	2.31617	1	-0.125044	0.512736	0.105624	0.784109	0.916976	0	-0.0328138	0.863473	0	1	0.977512	0	-0.157858	0.408134	0.217994	0.605349	0.896355	0	Nod1	58.3977	64.7531	56.5676	132.261	149.535	182.625	129.853	174.89	121.169	114.204
1	Nod2	3	2.04342	9.46328e-18	16.0872	8.18011e-17	4.12221	1	1.92154	8.66817e-06	14.2991	5.02213e-15	3.78827	1	1.87021	2.92121e-15	13.534	2.92433e-14	3.65585	1	-0.121877	0.597142	0.0780938	0.835423	0.918991	0	-0.0513287	0.823306	0	1	0.965047	0	-0.173206	0.451478	0.191628	0.643238	0.88687	0	Nod2	22.0091	13.8315	18.6105	58.0995	83.7194	82.7486	57.6801	92.3378	56.4156	53.5192
1	Npc1	3	2.12975	2.75779e-27	25.2634	5.45271e-26	4.37642	1	2.30792	0.181478	29.1403	7.23969e-30	4.9517	1	2.08311	2.95748e-26	24.1008	7.92836e-25	4.23718	1	0.17817	0.345937	0.171967	0.673028	1.13145	0	-0.224816	0.234396	0	1	0.855704	0	-0.0466461	0.805237	0.0468717	0.897694	0.968184	0	Npc1	94.8257	82.28	108.718	384.333	421.155	445.514	422.285	462.802	530.329	374.224
1	Npepps	3	2.45798	1.10488e-34	32.4157	3.83957e-33	5.49447	1	2.03899	0.00823611	23.0266	9.40662e-24	4.10958	1	1.91489	1.87794e-22	20.4361	3.66394e-21	3.77086	1	-0.418985	0.0276705	0.714631	0.192916	0.747951	0	-0.124097	0.514084	0	1	0.917578	0	-0.543082	0.00436238	1.50897	0.0309765	0.686303	0	Npepps	48.3387	44.4508	43.871	213.07	312.072	225.785	170.244	207.354	184.085	160.446
1	Nr4a1	3	3.26896	5.21717e-50	47.3023	4.98578e-48	9.63948	1	3.11848	0.990164	43.5799	2.63081e-44	8.68472	1	3.34133	7.27075e-52	49.0278	9.38018e-50	10.1354	1	-0.150476	0.456328	0.126341	0.747582	0.900953	0	0.222845	0.26981	0	1	1.16703	0	0.0723685	0.72022	0.0734929	0.84432	1.05144	0	Nr4a1	17.0321	15.8225	17.1622	147.055	158.189	177.021	106.425	157.406	170.679	128.349
1	Nr4a2	1	1.44643	0.00422972	2.1475	0.00712037	2.72533	0	2.02206	7.8379e-101	3.73685	0.000183296	4.06162	1	1.45852	0.00376209	2.10042	0.00793553	2.74826	0	0.575306	0.248561	0.229205	0.589922	1.48999	0	-0.563267	0.259191	0	1	0.676768	0	0.012057	0.984869	0.00205305	0.995284	1.00839	0	Nr4a2	1.15561	2.05134	1.35173	5.34115	1.74771	5.33279	6.97392	2.55077	8.96185	1.64215
1	Nr4a3	3	5.18435	1.8206e-45	42.8934	1.27826e-43	36.3617	1	5.13708	3.38967e-20	42.2091	6.17944e-43	35.1897	1	4.82537	9.20609e-41	38.1683	6.78686e-39	28.3518	1	-0.0473264	0.875269	0.0169386	0.961748	0.967728	0	-0.311685	0.302621	0	1	0.8057	0	-0.35901	0.234511	0.360408	0.436106	0.779699	0	Nr4a3	0.643465	0.693837	1.24311	25.5146	20.3331	48.673	34.2884	24.0236	33.0928	19.9671
1	Nsmf	1	1.02289	1.32227e-07	6.38215	4.14806e-07	2.03199	1	0.92789	3.77685e-06	5.26935	5.37835e-06	1.90249	0	0.939885	1.21049e-06	5.32787	4.70031e-06	1.91837	0	-0.0949958	0.624788	0.0712024	0.848785	0.936275	0	0.0119938	0.953982	0	1	1.00835	0	-0.083002	0.668507	0.0919179	0.809249	0.944091	0	Nsmf	14.3663	17.4063	14.0846	24.5539	29.7536	38.9113	26.806	32.5107	27.9507	26.1625
1	Nt5dc2	3	1.65403	2.03999e-07	6.20273	6.27001e-07	3.14712	1	1.29297	5.01535e-05	3.93711	0.000115582	2.45033	1	1.49021	2.6508e-06	5.01145	9.73974e-06	2.8093	1	-0.361009	0.24965	0.228506	0.590873	0.77862	0	0.197205	0.532271	0	1	1.14648	0	-0.163806	0.599643	0.119863	0.758818	0.892667	0	Nt5dc2	4.04464	6.9082	7.14487	15.255	24.6384	17.083	10.0977	22.5395	11.79	18.0263
1	Nt5dc3	3	1.27141	7.00001e-14	12.3686	4.28004e-13	2.41398	1	1.34683	1.64983e-06	13.7214	1.89951e-14	2.54353	1	1.22395	5.24677e-13	11.3729	4.23724e-12	2.33586	1	0.075412	0.655129	0.0628245	0.865318	1.05366	0	-0.122873	0.466931	0	1	0.918357	0	-0.0474601	0.781272	0.0537384	0.883612	0.967638	0	Nt5dc3	18.9362	15.7772	19.045	50.5296	38.6627	40.5834	47.1103	41.3688	48.2618	40.0088
1	Ntng2	1	0.987843	6.68029e-06	4.76937	1.70072e-05	1.98322	0	1.07189	0.209389	5.463	3.44354e-06	2.10219	1	0.972311	9.12736e-06	4.51066	3.0856e-05	1.96198	0	0.0840381	0.701951	0.0526929	0.885742	1.05998	0	-0.099571	0.650087	0	1	0.93331	0	-0.0155323	0.946363	0.0102958	0.976572	0.989292	0	Ntng2	10.7551	19.5783	10.9587	26.3984	26.3435	29.1044	27.4235	30.6556	28.6853	24.5203
1	Nup98	3	1.33989	5.0481e-16	14.4227	3.77821e-15	2.53133	1	1.1934	0.323279	11.5307	2.94657e-12	2.28691	1	1.09537	2.66651e-11	9.74503	1.79876e-10	2.13668	1	-0.146493	0.367971	0.161831	0.688921	0.903444	0	-0.0980255	0.547125	0	1	0.934311	0	-0.244518	0.13302	0.514133	0.306102	0.844098	0	Nup98	81.5756	81.737	83.4816	184.135	213.178	227.457	178.779	194.879	190.77	170.784
1	Oaf	3	2.37626	2.3809e-19	17.6232	2.38113e-18	5.19189	1	2.51916	0.659683	19.523	2.99935e-20	5.73246	1	2.58533	2.0561e-22	20.3975	4.00396e-21	6.00152	1	0.142862	0.569997	0.0865829	0.819251	1.10409	0	0.0661633	0.793777	0	1	1.04693	0	0.209024	0.404718	0.219796	0.602842	1.15591	0	Oaf	1.94353	3.04685	4.88796	19.597	14.8342	16.9474	18.7424	19.7569	18.2543	17.0187
1	Oas1a	2	1.02695	1.66361e-06	5.33926	4.57869e-06	2.03771	1	1.15414	0.310877	6.51943	3.02392e-07	2.22551	1	0.884495	3.52932e-05	3.96298	0.000108897	1.84612	0	0.127189	0.549528	0.0925021	0.808161	1.09216	0	-0.269639	0.204589	0	1	0.829527	0	-0.14245	0.502765	0.163639	0.686059	0.905979	0	Oas1a	110.597	72.6719	93.5592	170.571	156.825	236.767	188.586	222.983	204.58	136.224
1	Oas2	3	1.54106	1.51725e-15	13.9642	1.08596e-14	2.91008	1	1.59155	0.0437571	14.7377	1.82918e-15	3.01373	1	1.37092	1.03609e-12	11.0908	8.11341e-12	2.58636	1	0.0504939	0.789867	0.0336098	0.925529	1.03562	0	-0.220626	0.243606	0	1	0.858193	0	-0.170132	0.368535	0.242918	0.571587	0.888761	0	Oas2	88.3123	71.5708	74.3694	178.371	235.045	268.357	232.936	250.624	222.467	174.591
1	Oas3	3	3.00801	1.07441e-22	20.8461	1.42532e-21	8.04455	1	2.84727	1.76139e-07	18.8865	1.29871e-19	7.19639	1	2.63629	2.64281e-18	16.4456	3.58428e-17	6.2173	1	-0.160738	0.572185	0.0860739	0.820212	0.894568	0	-0.210984	0.458528	0	1	0.863948	0	-0.371722	0.191906	0.415586	0.384073	0.77286	0	Oas3	70.6498	27.7987	61.4918	311.324	487.695	487.859	345.318	450.976	354.911	256.362
1	Olfm4	3	8.46797	6.92528e-86	82.225	5.95632e-83	354.089	1	8.34376	0.00448904	80.6636	2.16955e-81	324.878	1	7.98226	2.05084e-79	75.8504	1.41111e-76	252.871	1	-0.12433	0.68286	0.0575802	0.87583	0.91743	0	-0.361497	0.234927	0	1	0.778356	0	-0.485827	0.110794	0.562834	0.273632	0.714088	0	Olfm4	0.643465	0	0.724143	169.726	192.162	134.314	116.341	192.977	145.961	104.687
1	Olr1	3	2.25479	5.27755e-06	4.86753	1.35665e-05	4.77266	1	2.77668	0.000952147	6.80661	1.56094e-07	6.85273	1	2.25351	5.33564e-06	4.72921	1.86549e-05	4.76842	1	0.52188	0.271352	0.215314	0.609096	1.43582	0	-0.523163	0.270198	0	1	0.695844	0	-0.00128325	0.998024	0	1	0.999111	0	Olr1	53.9197	10.9958	75.9746	311.9	141.777	218.825	293.522	191.4	480.671	179.442
1	Optn	3	3.58693	6.25164e-59	56.0476	8.96155e-57	12.0164	1	3.57062	1.00328e-08	55.5377	2.89964e-56	11.8813	1	3.31763	8.3938e-52	48.9761	1.05649e-49	9.97025	1	-0.0163069	0.935989	0.00756102	0.982741	0.988761	0	-0.252991	0.207596	0	1	0.839155	0	-0.269298	0.179965	0.432832	0.369121	0.829723	0	Optn	11.1359	14.0276	13.0708	135.104	161.087	163.283	130.289	183.841	140.231	97.596
1	Osbpl8	3	1.03651	3.36499e-09	7.8972	1.26706e-08	2.05125	1	1.19833	0.021966	10.2424	5.7223e-11	2.29473	1	1.08838	5.5484e-10	8.48984	3.23714e-09	2.12636	1	0.16182	0.351241	0.169937	0.676181	1.1187	0	-0.109944	0.526445	0	1	0.926624	0	0.0518764	0.765135	0.0580697	0.874843	1.03661	0	Osbpl8	266.408	266.991	257.722	502.107	581.773	538.928	542.767	653.182	619.507	505.745
1	Osbpl9	1	1.11876	1.4189e-09	8.25279	5.58737e-09	2.1716	1	0.900087	0.116158	5.46978	3.39015e-06	1.86618	0	0.748233	4.61547e-05	3.85507	0.000139614	1.67973	0	-0.218672	0.231628	0.242906	0.571603	0.859356	0	-0.151853	0.406182	0	1	0.900094	0	-0.370525	0.0428599	0.827468	0.148776	0.773501	0	Osbpl9	230.767	182.479	213.526	398.973	535.779	426.397	353.127	406.546	410.042	349.218
1	Osgin1	3	5.2774	9.53719e-38	35.4031	3.95315e-36	38.7842	1	5.11819	0.266413	33.75	1.77838e-34	34.7318	1	4.98946	8.20946e-35	32.3858	4.1131e-33	31.767	1	-0.159221	0.64159	0.0674246	0.8562	0.895509	0	-0.128726	0.70663	0	1	0.914639	0	-0.287946	0.399958	0.222815	0.598667	0.819067	0	Osgin1	4.92448	1.77984	7.36212	128.38	226.946	191.348	123.932	209.024	156.612	134.059
1	Osm	3	3.63227	8.79173e-43	40.2871	5.16252e-41	12.4	1	3.80093	0.663731	43.3748	4.21871e-44	13.9378	1	3.39728	2.16651e-38	35.8627	1.37181e-36	10.5362	1	0.168659	0.480816	0.116878	0.76405	1.12401	0	-0.403641	0.0919793	0	1	0.755948	0	-0.234982	0.326392	0.275585	0.53017	0.849696	0	Osm	14.8391	11.8556	16.3053	216.528	151.241	165.633	175.002	155.968	268.562	118.459
1	Ostf1	3	1.43875	1.13935e-13	12.1672	6.80509e-13	2.71086	1	1.31336	0.378325	10.1965	6.36038e-11	2.48519	1	1.25605	7.52763e-11	9.31699	4.81964e-10	2.38841	1	-0.125393	0.509856	0.106424	0.782665	0.916754	0	-0.0573044	0.763224	0	1	0.961058	0	-0.182698	0.336865	0.267439	0.540208	0.881054	0	Ostf1	167.577	130.351	155.051	383.987	472.307	371.713	320.837	431.172	373.827	324.922
1	P4ha1	3	1.139	1.15298e-08	7.38865	4.0865e-08	2.20228	1	1.12293	0.0367163	7.12217	7.54791e-08	2.17789	1	1.15942	6.34592e-09	7.48849	3.24721e-08	2.23367	1	-0.0160625	0.935868	0.00757287	0.982714	0.988928	0	0.0364821	0.853961	0	1	1.02561	0	0.0204195	0.917988	0.0170516	0.961498	1.01425	0	P4ha1	87.4981	59.5041	79.5833	154.163	191.821	153.069	134.793	187.736	171.047	145.89
1	Pag1	3	2.43604	8.47975e-26	23.8236	1.50119e-24	5.41155	1	1.89394	0.762418	15.0665	8.58018e-16	3.7165	1	1.63736	4.15856e-13	11.4687	3.3983e-12	3.11096	1	-0.542093	0.0140894	0.885827	0.130069	0.686774	0	-0.256582	0.24442	0	1	0.837069	0	-0.798675	0.000312688	2.35389	0.00442695	0.574877	0	Pag1	115.627	93.7283	107.608	407.311	705.903	602.153	349.459	430.245	398.362	306.97
1	Pak2	2	1.34595	2.33894e-14	12.8268	1.49014e-13	2.54198	1	1.03709	3.78959e-05	7.82753	1.48753e-08	2.05208	1	0.918231	1.5098e-07	6.18229	6.5722e-07	1.8898	0	-0.308867	0.0752772	0.481857	0.329718	0.807275	0	-0.118854	0.493623	0	1	0.920919	0	-0.427721	0.0138574	1.15081	0.0706631	0.743435	0	Pak2	200.669	178.014	187.855	451.539	531.132	457.49	362.934	390.546	409.123	319.025
1	Parp4	3	1.41342	1.99454e-17	15.7781	1.66686e-16	2.66367	1	1.18396	4.14633e-18	11.2335	5.84108e-12	2.272	1	1.11914	1.32059e-11	10.0369	9.18448e-11	2.17217	1	-0.229452	0.160988	0.316025	0.483031	0.852959	0	-0.0648235	0.693241	0	1	0.956062	0	-0.294275	0.0724521	0.68108	0.208411	0.815482	0	Parp4	58.5159	54.6623	56.809	134.297	178.522	140.008	133.703	120.489	132.004	118.981
1	Parvg	3	1.4556	7.79795e-15	13.2857	5.17927e-14	2.7427	1	1.66544	1.19189e-12	17.0069	9.84233e-18	3.1721	1	1.73247	3.63538e-20	18.2386	5.77243e-19	3.32296	1	0.209828	0.254428	0.22643	0.593704	1.15655	0	0.0670286	0.717079	0	1	1.04756	0	0.276857	0.132813	0.514451	0.305879	1.21155	0	Parvg	17.4523	18.9598	25.9847	53.2194	66.3702	51.6105	61.7119	76.523	59.8314	69.6421
1	Patl1	3	1.42485	6.91543e-18	16.2158	6.08476e-17	2.68487	1	1.17445	0.941166	11.2001	6.30784e-12	2.25707	1	1.12353	8.21042e-12	10.236	5.80807e-11	2.17879	1	-0.250394	0.124119	0.368693	0.427865	0.840667	0	-0.0509251	0.754887	0	1	0.965317	0	-0.301319	0.0642494	0.7118	0.194178	0.81151	0	Patl1	45.187	46.8943	46.7434	107.592	134.573	130.608	87.7915	113.393	112.207	92.1471
1	Pbx2	2	1.19385	6.83226e-12	10.4677	3.40656e-11	2.28762	1	1.00465	9.74368e-12	7.51392	3.0625e-08	2.00646	1	0.902069	1.9181e-07	6.08308	8.25894e-07	1.86874	0	-0.189195	0.272891	0.214272	0.61056	0.877095	0	-0.102576	0.552734	0	1	0.931368	0	-0.291771	0.0908893	0.616821	0.241646	0.816898	0	Pbx2	35.3512	33.1383	35.1813	68.897	99.193	69.1002	66.6518	73.9723	67.4343	57.438
1	Pcdh7	2	1.32227	6.70904e-05	3.82698	0.000148944	2.50059	1	1.57035	0.229501	5.15222	7.04338e-06	2.96977	1	1.1636	0.000420863	2.97045	0.00107041	2.24015	0	0.247993	0.453069	0.127765	0.745135	1.18755	0	-0.406631	0.217982	0	1	0.754383	0	-0.15863	0.63319	0.105655	0.784051	0.895875	0	Pcdh7	2.74457	4.11777	2.49829	10.7207	4.56109	8.08956	10.6062	6.26097	10.8718	5.26235
1	Pcf11	3	1.65459	5.20091e-19	17.2963	5.05448e-18	3.14834	1	1.45946	0.958572	13.6208	2.39443e-14	2.75005	1	1.3343	4.36261e-13	11.4493	3.55379e-12	2.52153	1	-0.195133	0.281668	0.206905	0.621005	0.873492	0	-0.125157	0.489857	0	1	0.916904	0	-0.32029	0.0773714	0.663192	0.217174	0.800909	0	Pcf11	122.784	129.431	119.194	344.985	442.426	381.927	308.741	378.719	333.976	264.797
1	Pcgf5	3	1.00828	9.15441e-09	7.48464	3.2761e-08	2.01151	1	1.02325	0.0267947	7.62892	2.35009e-08	2.0325	1	1.00949	8.33062e-09	7.37714	4.19621e-08	2.01319	1	0.0149673	0.93892	0.00718406	0.983594	1.01043	0	-0.0137665	0.942591	0	1	0.990503	0	0.00120092	1	0	1	1.00083	0	Pcgf5	10.8864	8.6428	8.38799	17.4068	18.6706	20.1109	18.815	18.2728	19.65	18.3249
1	Pcid2	1	1.01074	3.99041e-10	8.77778	1.66809e-09	2.01494	1	0.877089	0.00564509	6.66419	2.16674e-07	1.83667	0	0.658675	4.45587e-05	3.86921	0.000135143	1.57863	0	-0.13364	0.408	0.146471	0.713723	0.911529	0	-0.218397	0.179065	0	1	0.85952	0	-0.352036	0.0298779	0.929064	0.117743	0.783478	0	Pcid2	17.7675	19.3219	19.576	36.6196	38.6201	38.9564	36.1046	32.8353	35.1128	25.9012
1	Pcyt1a	3	2.72863	3.74311e-38	35.7914	1.61643e-36	6.62826	1	2.67996	0.575992	34.6049	2.48344e-35	6.40837	1	2.47349	2.93673e-32	29.9022	1.25248e-30	5.55387	1	-0.0486744	0.806257	0.0293112	0.934736	0.966824	0	-0.206461	0.297997	0	1	0.86666	0	-0.255136	0.198509	0.40675	0.391967	0.837908	0	Pcyt1a	59.0806	64.0291	60.9245	368.463	457.132	394.265	340.523	427.045	411.841	273.381
1	Pdcd1lg2	3	2.94149	4.53885e-21	19.2743	5.3173e-20	7.68202	1	3.23246	0.000119345	22.5634	2.73254e-23	9.39868	1	2.86869	3.19585e-20	18.2933	5.09018e-19	7.30404	1	0.290953	0.315916	0.187497	0.649386	1.22345	0	-0.363748	0.20996	0	1	0.777143	0	-0.072794	0.802628	0.0474388	0.896522	0.950795	0	Pdcd1lg2	3.33551	9.17071	7.9535	49.9917	43.8205	63.3607	62.8016	48.2327	81.2076	48.3315
1	Pde1b	3	1.59247	1.1811e-16	15.0289	9.3554e-16	3.01565	1	1.27043	0.0633381	9.77197	1.69056e-10	2.41234	1	1.14244	2.09966e-09	7.9422	1.14236e-08	2.20754	1	-0.322024	0.088372	0.448712	0.355867	0.799947	0	-0.127982	0.500266	0	1	0.915111	0	-0.450005	0.0174159	1.08239	0.0827196	0.73204	0	Pde1b	21.6677	12.7153	17.9587	46.3797	59.5925	51.9721	43.696	42.7138	39.9243	35.6795
1	Pde4b	3	2.47051	1.2356e-34	32.3701	4.26509e-33	5.54241	1	2.10108	0.273135	24.0784	8.34824e-25	4.29029	1	2.00895	3.49731e-24	22.1034	7.88116e-23	4.02488	1	-0.369434	0.0532672	0.557797	0.276823	0.774086	0	-0.092128	0.629796	0	1	0.938138	0	-0.461562	0.0158325	1.11119	0.0774116	0.7262	0	Pde4b	58.03	57.1812	60.6107	313.284	310.154	351.105	220.441	264.723	269.223	174.292
1	Pde4d	3	1.18075	5.38596e-11	9.60912	2.45967e-10	2.26694	1	1.36651	0.147499	12.6624	2.17553e-13	2.57845	1	1.11253	6.03774e-10	8.45494	3.508e-09	2.16224	1	0.185727	0.302998	0.194886	0.638431	1.13739	0	-0.253945	0.157806	0	1	0.8386	0	-0.0682161	0.708766	0.0773302	0.836893	0.953817	0	Pde4d	7.10438	8.17521	6.66211	15.0628	17.0082	17.6705	18.3065	18.551	19.6867	15.0033
1	Pdlim7	3	1.99443	5.96613e-23	21.0897	8.13427e-22	3.98458	1	1.79279	0.00373293	17.241	5.74181e-18	3.46485	1	1.68866	3.70084e-17	15.3484	4.48314e-16	3.22358	1	-0.201631	0.303101	0.194886	0.638431	0.869567	0	-0.104127	0.595625	0	1	0.930368	0	-0.305757	0.118563	0.543774	0.285908	0.809017	0	Pdlim7	21.2475	16.2298	26.0812	73.7002	95.1861	84.5111	65.1625	78.7955	76.3961	57.4753
1	Pdpk1	1	1.0107	4.12944e-09	7.81435	1.53337e-08	2.01488	1	0.843144	0.469905	5.52852	2.96126e-06	1.79396	0	0.730507	1.9786e-05	4.19629	6.36372e-05	1.65922	0	-0.16755	0.325935	0.182586	0.656771	0.890353	0	-0.112636	0.5092	0	1	0.924897	0	-0.280186	0.100584	0.588475	0.257944	0.823485	0	Pdpk1	113.407	113.684	109.502	200.889	259.769	217.56	191.492	212.27	200.099	169.739
1	Pef1	3	1.29202	1.67551e-12	11.0484	8.94617e-12	2.44871	1	1.30917	0.827323	11.2542	5.56932e-12	2.47799	1	1.17533	1.23157e-10	9.11146	7.73647e-10	2.25844	1	0.0171458	0.925269	0.00901488	0.979456	1.01196	0	-0.133832	0.460263	0	1	0.911408	0	-0.116685	0.52117	0.154038	0.701394	0.922304	0	Pef1	17.0715	14.7817	17.826	36.5427	50.172	34.9795	34.7606	46.2385	42.2015	37.8068
1	Peg10	3	4.68789	9.99804e-08	6.49865	3.17214e-07	25.7748	1	5.55842	0.00150983	8.22163	6.00296e-09	47.1251	1	4.88104	3.73968e-08	6.76038	1.73627e-07	29.4672	1	0.870289	0.250172	0.228506	0.590873	1.82803	0	-0.677301	0.369803	0	1	0.625334	0	0.192994	0.798335	0.0486352	0.894056	1.14313	0	Peg10	0.0525277	0.452502	0.965523	23.5549	5.24312	9.35497	21.4303	7.74506	40.5854	5.56092
1	Per2	3	3.33957	1.00725e-48	46.0659	8.59162e-47	10.123	1	2.67099	0.245488	31.0264	9.41006e-32	6.36867	1	3.00638	7.65486e-41	38.2422	5.72506e-39	8.03546	1	-0.668554	0.00134148	1.51575	0.0304965	0.629137	0	0.335372	0.107333	0	1	1.2617	0	-0.333184	0.108392	0.568594	0.270026	0.793783	0	Per2	7.22256	5.6412	7.54315	66.0151	76.6007	64.1742	33.1988	47.3051	49.6208	44.7113
1	Perp	3	3.11225	1.80075e-11	10.0643	8.62438e-11	8.64727	1	3.60195	8.29381e-13	12.918	1.20792e-13	12.1421	1	3.10151	1.87126e-11	9.89139	1.28413e-10	8.58314	1	0.489318	0.241088	0.235156	0.581894	1.40378	0	-0.500179	0.234762	0	1	0.707019	0	-0.0108431	1	0	1	0.992512	0	Perp	0.236375	0.558086	0.555176	6.9166	2.6855	2.07888	5.33941	4.63776	6.46429	2.83644
1	Pfkp	3	1.69681	1.19266e-11	10.2357	5.81182e-11	3.24184	1	1.48852	9.43252e-06	7.99171	1.01927e-08	2.80602	1	1.38045	2.6325e-08	6.90417	1.2469e-07	2.6035	1	-0.208287	0.392951	0.153344	0.702515	0.865564	0	-0.108071	0.65778	0	1	0.927828	0	-0.316357	0.194751	0.411871	0.387373	0.803095	0	Pfkp	136.388	60.8767	95.442	334.533	325.969	288.468	275.506	254.288	291.591	205.008
1	Pgam1	3	1.47449	4.0806e-10	8.76843	1.7044e-09	2.77885	1	1.4304	0.93055	8.21373	6.11317e-09	2.69521	1	1.46304	5.48808e-10	8.49385	3.20739e-09	2.75688	1	-0.0440888	0.848914	0.0220514	0.950492	0.969902	0	0.0326372	0.887875	0	1	1.02288	0	-0.0114516	0.960652	0.00740875	0.983085	0.992094	0	Pgam1	213.473	105.403	166.311	415.073	544.773	388.48	397.332	489.237	421.207	404.977
1	Pgd	3	1.14104	5.60163e-08	6.73902	1.8238e-07	2.20541	1	1.39816	0.154755	9.67852	2.09644e-10	2.63564	1	1.29683	7.67361e-10	8.35752	4.39021e-09	2.45688	1	0.25711	0.215647	0.259208	0.550544	1.19508	0	-0.10133	0.625407	0	1	0.932173	0	0.155781	0.453004	0.190934	0.644268	1.11402	0	Pgd	243.151	156.551	239.969	448.311	554.108	408.365	480.147	598.317	607.57	505.335
1	Pgk1	3	1.70403	8.24936e-11	9.4314	3.70342e-10	3.2581	1	1.69526	0.0367091	9.25968	5.49941e-10	3.23835	1	1.73737	3.67436e-11	9.61339	2.43565e-10	3.33427	1	-0.00877284	0.972758	0.00306764	0.992961	0.993938	0	0.0421116	0.86913	0	1	1.02962	0	0.0333388	0.896211	0.0226832	0.94911	1.02338	0	Pgk1	200.695	78.7807	165.889	477.899	536.077	437.153	445.568	534.594	462.197	439.873
1	Pglyrp1	3	2.18444	5.85366e-11	9.57373	2.66854e-10	4.54551	1	1.80128	0.123838	6.73847	1.82612e-07	3.48528	1	1.56337	1.78898e-06	5.16856	6.78328e-06	2.95544	1	-0.383158	0.231821	0.242717	0.571851	0.766758	0	-0.237896	0.458045	0	1	0.847981	0	-0.621053	0.0531973	0.765945	0.171417	0.650196	0	Pglyrp1	34.4188	10.2718	27.0105	98.1005	152.264	75.6532	82.6337	81.5782	85.762	52.9221
1	Phf1	3	1.76583	2.32893e-24	22.4426	3.60915e-23	3.40069	1	1.59361	0.000119327	18.4471	3.57186e-19	3.01804	1	1.52541	8.87304e-19	16.8997	1.25968e-17	2.87869	1	-0.172213	0.309105	0.192148	0.642469	0.88748	0	-0.0681969	0.687342	0	1	0.953829	0	-0.24041	0.155426	0.472392	0.336983	0.846505	0	Phf1	21.8647	26.0038	26.6967	73.047	99.534	81.0312	68.6858	83.2941	73.1273	68.6345
1	Phf20l1	1	0.898851	3.76926e-07	5.9496	1.12305e-06	1.86458	0	1.00273	0.575494	7.19424	6.39386e-08	2.00379	1	0.692678	8.61259e-05	3.60624	0.000247606	1.61628	0	0.103882	0.554611	0.0911144	0.810748	1.07466	0	-0.310053	0.0780156	0	1	0.806612	0	-0.206171	0.24125	0.353779	0.442813	0.866835	0	Phf20l1	130.098	113.623	135.487	249.267	249.283	208.521	263.992	237.407	258.461	190.751
1	Phf23	3	1.50667	1.61363e-19	17.7858	1.63759e-18	2.84154	1	1.18052	0.550023	11.1792	6.61853e-12	2.26659	1	1.03126	4.21358e-10	8.60268	2.49646e-09	2.04381	1	-0.326143	0.0463679	0.589062	0.257595	0.797666	0	-0.149257	0.362474	0	1	0.901715	0	-0.4754	0.00373815	1.56161	0.0274406	0.719268	0	Phf23	62.2585	57.1058	63.6039	166.498	193.015	160.435	129.926	141.22	143.61	109.614
1	Phlda1	3	3.17051	2.23886e-24	22.4591	3.47478e-23	9.00368	1	2.54999	9.94607e-13	15.0298	9.33597e-16	5.8563	1	2.54272	1.2473e-16	14.8382	1.45134e-15	5.82685	1	-0.620369	0.0302561	0.688329	0.204961	0.650504	0	-0.00727399	0.991886	0	1	0.994971	0	-0.627644	0.0284664	0.943901	0.113789	0.647233	0	Phlda1	1.57583	0.754171	0.989662	8.49205	7.54498	14.0099	5.70263	7.18853	6.64793	6.53128
1	Phospho1	3	4.55025	1.46788e-20	18.7824	1.65033e-19	23.4294	1	3.65827	3.45386e-07	13.2536	5.57705e-14	12.6255	1	3.52402	4.43664e-14	12.3969	4.00968e-13	11.5037	1	-0.891971	0.0364983	0.646338	0.225768	0.538878	0	-0.134243	0.751485	0	1	0.911148	0	-1.02621	0.0163808	1.10154	0.079151	0.490997	0	Phospho1	8.40444	1.96084	12.2018	102.25	257.211	169.836	73.0445	126.101	86.0926	78.0768
1	Pias4	3	1.38743	8.90481e-16	14.1865	6.50896e-15	2.61612	1	1.09211	0.000268441	8.94592	1.13261e-09	2.13186	1	1.04095	1.41397e-09	8.10605	7.83337e-09	2.05759	1	-0.295292	0.0844835	0.459754	0.346934	0.814907	0	-0.0511577	0.769643	0	1	0.965162	0	-0.346449	0.043282	0.824915	0.149653	0.786517	0	Pias4	11.9763	14.6007	14.5794	33.2765	38.6201	35.7929	28.3315	28.8469	30.5585	26.7969
1	Pik3ap1	3	3.39823	1.32966e-49	46.9039	1.24758e-47	10.5432	1	3.13124	0.00228771	40.7714	1.69265e-41	8.76185	1	2.89224	5.82391e-38	35.4438	3.59932e-36	7.42421	1	-0.266999	0.202114	0.271747	0.534876	0.831047	0	-0.238996	0.253552	0	1	0.847335	0	-0.505994	0.0158254	1.11119	0.0774116	0.704175	0	Pik3ap1	73.7358	49.6093	68.2142	555.211	721.547	743.155	491.225	638.666	548.767	393.445
1	Pim1	3	2.6746	8.0671e-45	42.2527	5.58796e-43	6.38464	1	2.41494	0.129017	35.1558	6.98515e-36	5.33298	1	2.42475	7.60602e-38	35.3304	4.67272e-36	5.36935	1	-0.259661	0.14717	0.333569	0.463907	0.835284	0	0.00980442	0.956396	0	1	1.00682	0	-0.249856	0.163049	0.459343	0.347261	0.84098	0	Pim1	137.36	139.039	135.934	848.898	973.728	809.996	716.497	748.766	733.733	632.9
1	Pim3	2	1.81423	8.39351e-06	4.67649	2.10623e-05	3.51673	1	1.88457	0.702983	4.92455	1.18974e-05	3.69243	1	1.2348	0.00210928	2.32894	0.00468876	2.35348	0	0.0703266	0.860334	0.0193185	0.956492	1.04995	0	-0.649712	0.102594	0	1	0.637407	0	-0.579382	0.14531	0.491901	0.32218	0.66925	0	Pim3	9.61258	7.75287	8.84661	48.1088	11.765	32.3131	32.9082	16.5568	47.3068	15.4885
1	Pion	3	2.04053	2.00984e-16	14.807	1.55967e-15	4.11397	1	2.01815	0.344263	14.4331	3.68923e-15	4.05063	1	1.94613	3.66544e-15	13.4375	3.65164e-14	3.85339	1	-0.0223825	0.925729	0.00888809	0.979742	0.984605	0	-0.0720177	0.763326	0	1	0.951307	0	-0.0944001	0.69313	0.0829812	0.826074	0.936662	0	Pion	87.892	39.775	67.0677	236.625	298.389	266.233	250.153	311.843	226.948	218.331
1	Pip4k2c	3	1.42489	1.73192e-16	14.8677	1.35623e-15	2.68495	1	1.43328	0.0328835	14.9503	1.12113e-15	2.70059	1	1.35556	4.09788e-15	13.3924	4.05117e-14	2.55897	1	0.00838235	0.961057	0.0048628	0.988865	1.00583	0	-0.0777123	0.647926	0	1	0.947559	0	-0.0693298	0.684419	0.086161	0.820048	0.953081	0	Pip4k2c	33.6834	34.0885	36.2675	80.8858	103.285	95.2218	81.653	109.544	89.8757	84.5708
1	Pip5k1a	3	1.45941	2.27681e-18	16.6797	2.09066e-17	2.74995	1	1.42056	0.0127002	15.7752	1.67796e-16	2.6769	1	1.19555	6.70613e-13	11.2714	5.35297e-12	2.29031	1	-0.0388434	0.815649	0.0272281	0.93923	0.973435	0	-0.225002	0.173305	0	1	0.855594	0	-0.263844	0.110365	0.563584	0.273159	0.832866	0	Pip5k1a	13.933	14.1633	13.4449	32.2775	40.8793	41.1257	36.7947	39.8847	34.5619	30.753
1	Pip5k1b	2	1.64066	8.51699e-06	4.67068	2.13463e-05	3.11808	1	1.39512	1.40096e-37	3.45974	0.000346945	2.63011	1	1.03587	0.00467786	2.01424	0.00967733	2.05035	0	-0.245464	0.499899	0.109367	0.777379	0.843544	0	-0.359098	0.328751	0	1	0.779652	0	-0.604552	0.0979771	0.595473	0.253821	0.657675	0	Pip5k1b	2.29809	1.23684	3.93451	6.30179	8.48277	8.58669	6.75598	5.28705	7.63961	2.98573
1	Pira2	3	1.94041	3.00675e-22	20.4188	3.81237e-21	3.83814	1	1.80608	3.85475e-06	17.8091	1.55193e-18	3.49692	1	1.55259	4.13446e-15	13.3894	4.07951e-14	2.93344	1	-0.134323	0.487519	0.114199	0.768777	0.911097	0	-0.253489	0.190256	0	1	0.838865	0	-0.387811	0.0452457	0.812	0.15417	0.764288	0	Pira2	89.6517	83.7129	81.5505	296.223	406.789	275.407	271.62	329.513	290.342	212.808
1	Piwil2	3	3.10553	1.27958e-13	12.1183	7.61624e-13	8.60709	1	2.46248	0.00474422	8.09553	8.0254e-09	5.51164	1	2.23944	3.33325e-08	6.80741	1.55809e-07	4.72212	1	-0.643014	0.0980413	0.423813	0.376866	0.640374	0	-0.22303	0.565661	0	1	0.856764	0	-0.866043	0.0263235	0.968024	0.10764	0.54865	0	Piwil2	9.33681	1.58376	8.29143	46.1107	70.4624	48.9893	33.4167	40.9514	31.6603	30.1559
1	Pkm	3	1.78957	1.26032e-15	14.0402	9.11549e-15	3.45711	1	1.47403	0.152872	9.77109	1.69397e-10	2.77798	1	1.38233	4.10434e-10	8.61309	2.43733e-09	2.6069	1	-0.31553	0.146651	0.334409	0.463011	0.803556	0	-0.0917011	0.672901	0	1	0.938416	0	-0.407231	0.0611953	0.72577	0.188031	0.754069	0	Pkm	635.559	388.217	603.223	1652.53	2332.85	1639.42	1391.84	1617.46	1510.55	1282.89
1	Pla1a	3	3.97009	5.20468e-12	10.5792	2.63495e-11	15.6717	1	3.10678	0.376714	7.03648	9.19431e-08	8.61458	1	2.87184	1.77112e-07	6.11588	7.65805e-07	7.31997	1	-0.863191	0.0923756	0.437361	0.365291	0.549735	0	-0.234886	0.649843	0	1	0.849752	0	-1.09807	0.0333987	0.896462	0.126922	0.46714	0	Pla1a	0.315166	0.724004	2.58278	15.985	22.9759	18.0772	8.93533	11.177	11.239	5.89682
1	Pla2g7	3	2.12483	1.23032e-17	15.9772	1.05379e-16	4.36151	1	2.02958	2.95596e-11	14.6245	2.37435e-15	4.08287	1	1.72146	2.23705e-12	10.7736	1.68407e-11	3.29769	1	-0.0952424	0.689778	0.0558745	0.879277	0.936115	0	-0.308128	0.196933	0	1	0.807689	0	-0.403371	0.091392	0.615063	0.242626	0.75609	0	Pla2g7	142.744	273.055	190.293	973.819	873.598	795.986	742.068	800.987	931.482	523.286
1	Plac8	3	1.4159	1.45069e-11	10.1541	7.01294e-11	2.66826	1	1.22359	4.18183e-05	7.68727	2.05461e-08	2.33527	1	1.17018	1.99287e-08	7.01785	9.59737e-08	2.25039	1	-0.192308	0.350455	0.169986	0.676106	0.875205	0	-0.0534105	0.795532	0	1	0.963656	0	-0.245718	0.232931	0.36209	0.43442	0.843396	0	Plac8	123.847	77.8002	124.987	261.832	247.961	361.861	255.601	263.888	243.366	243.374
1	Plagl1	3	3.00601	2.36336e-19	17.626	2.36588e-18	8.03339	1	3.24258	1.24923e-07	20.3632	4.33305e-21	9.46484	1	3.18167	1.79534e-21	19.4926	3.21695e-20	9.0736	1	0.236377	0.443449	0.131405	0.738915	1.17803	0	-0.0608802	0.854344	0	1	0.958679	0	0.175498	0.564887	0.13481	0.733145	1.12935	0	Plagl1	0.446486	0.784337	0.663797	4.30366	3.41016	7.54725	6.35644	4.91602	6.64793	6.00878
1	Plagl2	3	1.13605	1.70425e-14	12.9594	1.09797e-13	2.19779	1	1.18425	0.0693681	13.9387	1.15156e-14	2.27246	1	1.19879	5.93319e-16	14.193	6.4122e-15	2.29546	1	0.0481996	0.742915	0.0428155	0.906117	1.03397	0	0.0145304	0.922717	0	1	1.01012	0	0.0627299	0.669861	0.0914461	0.810128	1.04444	0	Plagl2	44.6223	42.0827	41.8192	89.4163	98.8946	94.1824	94.6201	106.576	90.9408	96.7003
1	Plaur	3	1.39612	5.03265e-13	11.5474	2.83526e-12	2.63192	1	1.35028	2.24223e-08	10.7746	1.68016e-11	2.54962	1	1.19198	5.75498e-10	8.47494	3.35009e-09	2.28467	1	-0.0458342	0.809713	0.0282633	0.936994	0.96873	0	-0.158296	0.40476	0	1	0.896083	0	-0.20413	0.282784	0.311845	0.487703	0.868062	0	Plaur	102.889	80.0175	95.9851	256.183	233.468	244.404	201.808	260.317	249.022	183.137
1	Plcxd2	3	2.4108	2.98975e-28	26.207	6.20869e-27	5.31768	1	2.22656	3.36047e-07	22.5672	2.70881e-23	4.68018	1	2.10401	2.98288e-22	20.2432	5.71175e-21	4.29903	1	-0.184227	0.380301	0.157009	0.696612	0.880121	0	-0.122544	0.557838	0	1	0.918566	0	-0.306771	0.142834	0.49725	0.318237	0.808449	0	Plcxd2	7.78724	6.9082	8.03798	31.4705	47.3586	42.1652	30.8015	47.0733	28.6853	29.596
1	Plec	3	1.93938	6.95843e-21	19.0956	8.02435e-20	3.8354	1	1.57371	0.00377414	12.937	1.15621e-13	2.9767	1	1.41787	3.41931e-12	10.5957	2.53707e-11	2.6719	1	-0.365661	0.0676652	0.50566	0.312133	0.776113	0	-0.155845	0.435811	0	1	0.897606	0	-0.521506	0.00926202	1.27845	0.0526685	0.696644	0	Plec	221.615	245.392	293.266	840.406	893.334	1182.3	876.571	634.306	752.208	710.604
1	Plek	3	2.06148	1.93273e-18	16.7493	1.78104e-17	4.17413	1	1.66582	0.606034	11.2973	5.04334e-12	3.17294	1	1.46387	2.34187e-10	8.84357	1.4336e-09	2.75848	1	-0.395654	0.0809046	0.467725	0.340624	0.760145	0	-0.201948	0.372453	0	1	0.869376	0	-0.597602	0.00851014	1.30407	0.0496513	0.660851	0	Plek	841.691	1404.1	995.225	4356.04	4640.37	4531.96	3086.39	3470.39	3726.74	2139.76
1	Plekhf2	3	1.38997	6.62993e-12	10.4804	3.3081e-11	2.62073	1	1.26251	7.02039e-05	8.6941	2.02253e-09	2.39912	1	1.17067	6.23625e-09	7.49541	3.19585e-08	2.25117	1	-0.127458	0.522388	0.101756	0.791124	0.915443	0	-0.0918336	0.645008	0	1	0.938329	0	-0.219291	0.27105	0.323933	0.474315	0.858987	0	Plekhf2	72.6196	44.6469	59.5728	133.337	180.099	150.086	118.157	152.582	153.6	117.041
1	Plekhg2	3	1.53829	3.19567e-18	16.5394	2.88814e-17	2.90449	1	1.13162	1.44736e-14	9.18331	6.55673e-10	2.19105	1	1.20227	8.18262e-12	10.2371	5.79237e-11	2.30102	1	-0.406638	0.0199378	0.794489	0.160513	0.754379	0	0.0706448	0.689543	0	1	1.05019	0	-0.335994	0.0539855	0.761857	0.173039	0.792238	0	Plekhg2	13.9199	12.9567	15.8708	34.4677	49.9588	39.8151	31.0194	33.2527	29.4566	32.955
1	Plekhm1	3	1.96299	1.31848e-25	23.6385	2.29866e-24	3.8987	1	2.06624	0.210511	25.8912	1.28455e-26	4.18793	1	1.99814	2.02467e-26	24.262	5.47033e-25	3.99485	1	0.103241	0.569087	0.0867399	0.818955	1.07418	0	-0.0680951	0.707264	0	1	0.953897	0	0.0351457	0.846493	0.0350505	0.922464	1.02466	0	Plekhm1	68.5356	74.7081	80.6091	253.378	318.253	301.167	278.267	346.441	312.857	272.336
1	Plekhm2	3	2.47549	4.3621e-44	41.5561	2.77909e-42	5.56156	1	2.36851	0.760692	38.2785	5.26586e-39	5.16409	1	2.2042	6.30142e-36	33.4656	3.423e-34	4.60817	1	-0.106976	0.52686	0.100255	0.793861	0.928533	0	-0.164315	0.330862	0	1	0.892352	0	-0.271291	0.108457	0.568546	0.270056	0.828578	0	Plekhm2	23.7031	22.9268	24.3433	110.281	139.476	145.07	105.335	136.999	124.291	102.672
1	Plekhn1	3	1.80992	2.13104e-10	9.03862	9.14912e-10	3.50623	1	1.30383	1.36362e-20	4.89847	1.26336e-05	2.46884	1	1.34504	1.97166e-06	5.12888	7.43224e-06	2.54038	1	-0.50598	0.0704793	0.496722	0.318623	0.704182	0	0.0411974	0.890658	0	1	1.02897	0	-0.464784	0.0950534	0.603616	0.249106	0.72458	0	Plekhn1	3.07287	5.06803	3.11381	8.95316	12.6176	17.8965	9.40752	11.0379	7.34578	9.77826
1	Plekho2	3	2.14382	2.85803e-27	25.2487	5.64009e-26	4.4193	1	2.01887	5.70346e-05	22.5551	2.78536e-23	4.05266	1	1.89405	5.53358e-22	19.9805	1.04601e-20	3.71678	1	-0.124947	0.511174	0.105983	0.783461	0.917038	0	-0.124817	0.511628	0	1	0.91712	0	-0.249765	0.189247	0.419958	0.380226	0.841034	0	Plekho2	233.867	194.365	221.105	877.102	1002.54	990.045	802.291	944.758	884.579	637.715
1	Plgrkt	3	1.93315	1.51931e-30	28.4268	3.74243e-29	3.81887	1	2.15103	0.0336803	34.6056	2.47984e-35	4.44144	1	2.09079	3.53968e-35	32.7362	1.83583e-33	4.25982	1	0.217874	0.181381	0.29105	0.511623	1.16302	0	-0.0602329	0.711544	0	1	0.959109	0	0.157641	0.333994	0.269819	0.537255	1.11546	0	Plgrkt	22.0354	22.4743	20.7829	73.7387	87.5558	88.0813	84.704	111.121	94.2464	81.8836
1	Plin3	2	1.06545	8.24948e-08	6.57811	2.64173e-07	2.09282	1	1.01183	0.316008	5.91066	1.2284e-06	2.01647	1	0.914823	3.93273e-06	4.85203	1.40595e-05	1.88534	0	-0.0536139	0.787121	0.0343843	0.92388	0.96352	0	-0.0970081	0.622537	0	1	0.93497	0	-0.150622	0.445202	0.195837	0.637035	0.900862	0	Plin3	42.6525	32.2936	37.8002	60.7124	93.6941	81.6187	64.3635	94.9349	68.1689	72.0307
1	Plk3	3	3.18398	2.84957e-35	32.9863	1.03194e-33	9.0881	1	3.25177	5.10285e-28	34.1395	7.25347e-35	9.52535	1	2.91328	2.01031e-30	28.1255	7.49041e-29	7.53328	1	0.0677869	0.775537	0.0360909	0.920257	1.04811	0	-0.338486	0.153654	0	1	0.790871	0	-0.270699	0.25377	0.340802	0.456244	0.828918	0	Plk3	11.6874	8.09979	13.3484	106.016	74.5546	120.801	89.0991	85.0565	141.663	72.4039
1	Plp2	3	2.08009	8.98901e-22	19.9563	1.10579e-20	4.22833	1	1.75752	0.0636767	14.5709	2.68576e-15	3.38116	1	1.60025	7.61815e-14	12.1726	6.72025e-13	3.03196	1	-0.322564	0.123209	0.369741	0.426834	0.799647	0	-0.15726	0.45353	0	1	0.896727	0	-0.479824	0.0221012	1.01661	0.0962476	0.717065	0	Plp2	23.7425	20.4079	28.5312	93.0667	136.833	77.5062	78.9288	72.7201	94.1362	67.8134
1	Pmaip1	3	3.28425	1.70382e-44	41.9471	1.12959e-42	9.74219	1	3.24474	1.02921e-17	41.0351	9.22343e-42	9.47901	1	3.1051	1.49713e-40	37.9664	1.08055e-38	8.60458	1	-0.0395104	0.854473	0.0206278	0.953613	0.972985	0	-0.139631	0.516465	0	1	0.907751	0	-0.179142	0.405206	0.219711	0.602961	0.883228	0	Pmaip1	36.5068	19.6989	33.5157	270.785	286.581	317.03	240.854	296.585	313.334	232.215
1	Pmvk	3	1.19318	3.59883e-08	6.92007	1.20206e-07	2.28655	1	1.0666	3.29048e-13	5.55749	2.77021e-06	2.09449	1	1.31815	1.14248e-09	8.19372	6.40147e-09	2.49347	1	-0.126559	0.559996	0.0894744	0.813815	0.916014	0	0.251517	0.244775	0	1	1.19046	0	0.124956	0.566082	0.134492	0.733682	1.09047	0	Pmvk	9.33681	5.58086	7.80867	14.1406	19.0116	18.8907	14.9649	16.4177	16.2709	17.3919
1	Pnpla7	3	2.72035	1.85433e-36	34.1397	7.24943e-35	6.59032	1	2.55863	0.7485	30.5673	2.70804e-31	5.89149	1	2.35449	1.76659e-28	26.2537	5.57584e-27	5.11413	1	-0.161716	0.424696	0.139647	0.725025	0.893961	0	-0.204142	0.31363	0	1	0.868055	0	-0.365858	0.0711694	0.685494	0.206303	0.776007	0	Pnpla7	71.8186	62.4906	66.0659	334.917	493.578	492.153	348.296	467.579	364.755	295.998
1	Pnrc1	3	2.77186	2.66441e-34	32.0464	8.98671e-33	6.82987	1	2.19767	5.85989e-05	21.1289	7.43164e-22	4.58737	1	2.09274	3.11781e-21	19.2618	5.4726e-20	4.26557	1	-0.574189	0.00709976	1.07376	0.0843797	0.671664	0	-0.104929	0.621845	0	1	0.92985	0	-0.679118	0.0014723	1.85331	0.014018	0.624547	0	Pnrc1	78.3057	74.9796	63.2539	367.81	561.44	549.729	277.286	399.775	316.346	263.416
1	Poc1b	3	1.50043	1.56802e-10	9.16421	6.85164e-10	2.82928	1	1.4043	0.174018	8.03367	9.25407e-09	2.64689	1	1.3494	7.91708e-09	7.39756	4.00354e-08	2.54806	1	-0.0961311	0.681459	0.0578532	0.87528	0.935538	0	-0.0548893	0.813352	0	1	0.962668	0	-0.15102	0.515522	0.156726	0.697066	0.900613	0	Poc1b	7.65592	9.69863	7.91729	19.5586	27.3665	24.585	16.1998	28.7541	22.0006	20.1164
1	Polr2a	3	1.33426	3.03385e-15	13.6751	2.11284e-14	2.52147	1	1.1743	0.0415696	10.6938	2.02397e-11	2.25683	1	1.14996	8.65364e-12	10.2143	6.10487e-11	2.21908	1	-0.159963	0.336587	0.176601	0.665884	0.895048	0	-0.0243376	0.884135	0	1	0.983272	0	-0.184301	0.268308	0.326302	0.471735	0.880076	0	Polr2a	123.624	109.641	115.766	259.834	305.934	314.363	276.378	252.943	258.388	272.522
1	Pop1	1	0.910709	7.53737e-05	3.78023	0.00016587	1.87997	0	1.05434	0.268297	4.85575	1.39396e-05	2.07677	1	0.921625	6.01388e-05	3.74858	0.000178411	1.89425	0	0.143612	0.533731	0.0973135	0.799257	1.10467	0	-0.132702	0.567212	0	1	0.912122	0	0.0109117	0.963108	0.00709089	0.983805	1.00759	0	Pop1	8.65394	11.1617	10.8863	25.3609	14.1522	18.1676	25.68	16.8351	21.1926	18.101
1	Por	3	3.65499	2.27877e-44	41.8245	1.49804e-42	12.5969	1	3.30321	0.0143968	35.242	5.7285e-36	9.87109	1	3.17692	2.44285e-35	32.8928	1.27983e-33	9.04372	1	-0.351783	0.136039	0.351613	0.445027	0.783615	0	-0.126292	0.592211	0	1	0.916183	0	-0.478075	0.0429742	0.826851	0.148987	0.717935	0	Por	27.8922	31.9768	39.9968	296.492	537.398	424.318	255.347	410.766	319.872	278.569
1	Ppard	3	1.56196	1.09679e-15	14.0984	7.97183e-15	2.95254	1	1.20441	6.34675e-09	8.60765	2.46803e-09	2.30444	1	1.09172	1.63038e-08	7.10053	7.93357e-08	2.13127	1	-0.357528	0.0624262	0.52052	0.301634	0.780501	0	-0.112691	0.557417	0	1	0.924861	0	-0.470219	0.0142871	1.14287	0.0719658	0.721855	0	Ppard	19.0413	18.9297	17.6449	43.9973	71.6986	48.5374	36.7947	49.8559	41.5771	37.247
1	Ppbp	3	4.48595	5.81061e-29	26.8923	1.28144e-27	22.4081	1	4.80775	0.556205	30.4538	3.517e-31	28.0076	1	4.72927	6.78227e-32	29.5528	2.79999e-30	26.5248	1	0.321458	0.329279	0.180184	0.660413	1.24959	0	-0.0784577	0.815885	0	1	0.94707	0	0.243002	0.463978	0.184766	0.653482	1.18345	0	Ppbp	0.183847	0.286585	0.289657	8.49205	4.13482	4.51931	5.8116	8.85812	6.83158	9.1438
1	Ppp1r10	3	2.20717	2.46179e-30	28.2265	5.93647e-29	4.61769	1	1.82617	0.220156	19.8677	1.35608e-20	3.54593	1	1.70744	2.30617e-19	17.4647	3.42969e-18	3.2658	1	-0.381004	0.0394048	0.628273	0.235357	0.767903	0	-0.118728	0.520597	0	1	0.920999	0	-0.499733	0.00695115	1.3659	0.0430629	0.707238	0	Ppp1r10	77.9249	86.1112	85.0747	323.005	447.328	380.029	251.896	333.408	298.092	245.763
1	Ppp1r12a	1	1.29134	1.37959e-13	12.0871	8.18316e-13	2.44755	1	0.986801	1.97033e-05	7.26387	5.44669e-08	1.98179	0	0.866812	5.56058e-07	5.64616	2.25859e-06	1.82363	0	-0.304533	0.0768897	0.477214	0.333262	0.809705	0	-0.119988	0.485955	0	1	0.920195	0	-0.42452	0.0137533	1.15279	0.0703406	0.745086	0	Ppp1r12a	113.723	113.246	105.471	237.585	310.41	265.69	209.617	225.21	224.01	179.33
1	Ppp1r15a	3	3.44213	3.55624e-62	59.1912	6.4393e-60	10.8689	1	3.40957	0.00715411	58.1926	6.4174e-59	10.6263	1	3.28623	1.40225e-57	54.547	2.83777e-55	9.75559	1	-0.0325571	0.863095	0.0187688	0.957704	0.977686	0	-0.123344	0.512626	0	1	0.918057	0	-0.155901	0.407998	0.218043	0.605282	0.897572	0	Ppp1r15a	24.3203	28.0551	24.5122	281.275	285.345	269.034	217.753	289.257	310.029	203.03
1	Ppp1r2	3	2.37895	2.40844e-32	30.1584	6.94344e-31	5.20156	1	1.97005	8.84259e-22	21.3101	4.8963e-22	3.91782	1	1.79403	9.1801e-20	17.8502	1.41204e-18	3.46782	1	-0.408888	0.0329705	0.667939	0.214813	0.753204	0	-0.176018	0.358399	0	1	0.885143	0	-0.584906	0.00232335	1.71042	0.0194795	0.666693	0	Ppp1r2	34.4582	32.6103	34.614	129.456	220.041	179.507	112.491	155.597	130.388	113.085
1	Ppp1r2-ps3	3	2.4147	1.68997e-17	15.8453	1.42805e-16	5.33207	1	1.95969	3.62205e-05	10.6743	2.11685e-11	3.88979	1	1.87114	2.7965e-11	9.72549	1.88153e-10	3.65821	1	-0.454887	0.0948784	0.430906	0.370761	0.729567	0	-0.0885241	0.746906	0	1	0.940484	0	-0.54341	0.0460936	0.806938	0.155978	0.686147	0	Ppp1r2-ps3	1.75968	1.85526	1.8707	6.87818	11.7224	10.7108	5.04883	9.09001	7.27232	6.71789
1	Ppp2ca	2	1.14645	1.00611e-10	9.34875	4.47973e-10	2.21369	1	1.04338	1.75621e-06	7.77314	1.68602e-08	2.06104	1	0.976525	3.27949e-08	6.81427	1.53365e-07	1.96772	0	-0.103077	0.556544	0.0909519	0.811051	0.931045	0	-0.0668501	0.703014	0	1	0.95472	0	-0.169927	0.332365	0.271453	0.535238	0.888888	0	Ppp2ca	163.808	140.11	168.387	342.333	364.248	338.993	282.371	333.269	357.85	276.702
1	Ppp2r2d	1	1.06098	1.82735e-09	8.1495	7.08757e-09	2.08635	1	0.917636	0.911376	6.15602	6.98198e-07	1.88902	0	0.825398	2.78026e-06	4.99198	1.01864e-05	1.77202	0	-0.143338	0.418555	0.142128	0.720895	0.905422	0	-0.09223	0.601582	0	1	0.938072	0	-0.235568	0.182124	0.429977	0.371555	0.849351	0	Ppp2r2d	18.017	14.2538	15.1346	31.7779	37.7675	29.3755	26.4428	33.3919	29.7871	25.9385
1	Ppp2r5a	2	0.90375	3.59287e-07	5.96929	1.07328e-06	1.87092	0	1.03084	3.07195e-26	7.51682	3.04214e-08	2.04321	1	1.05378	3.22672e-09	7.76442	1.7202e-08	2.07596	1	0.127088	0.471141	0.120293	0.758066	1.09209	0	0.0229399	0.896916	0	1	1.01603	0	0.150028	0.395041	0.225707	0.594693	1.10959	0	Ppp2r5a	150.65	124.574	134.847	232.782	281.338	253.127	240.092	315.553	282.298	280.845
1	Ppp4r1	1	1.05506	8.74878e-10	8.45223	3.52995e-09	2.0778	1	0.890705	0.471578	6.11379	7.69504e-07	1.85408	0	0.757472	9.79058e-06	4.4819	3.29685e-05	1.69053	0	-0.16435	0.335593	0.177386	0.664682	0.892331	0	-0.13323	0.435153	0	1	0.911788	0	-0.29758	0.0813614	0.648731	0.224527	0.813616	0	Ppp4r1	89.5073	84.814	89.8782	168.15	216.502	164.322	151.864	172.525	165.5	141.486
1	Ppp4r2	3	1.62138	4.83932e-19	17.3264	4.71639e-18	3.07669	1	1.43451	6.90606e-09	13.7118	1.9418e-14	2.70291	1	1.39245	1.34103e-14	12.8972	1.26714e-13	2.62524	1	-0.186864	0.293201	0.200437	0.630322	0.878513	0	-0.0420635	0.81316	0	1	0.971265	0	-0.228928	0.197824	0.407836	0.390988	0.853269	0	Ppp4r2	69.6912	68.0865	68.3349	186.018	230.655	217.514	157.095	204.34	195.728	156.602
1	Pram1	3	3.4728	2.08748e-25	23.452	3.53195e-24	11.1024	1	2.58201	2.44896e-06	14.0974	7.99157e-15	5.98775	1	2.4003	5.24348e-14	12.3258	4.72233e-13	5.27912	1	-0.890774	0.00353125	1.25111	0.0560906	0.539325	0	-0.181713	0.549286	0	1	0.881656	0	-1.07249	0.000464598	2.22216	0.00599564	0.475499	-1	Pram1	30.1378	13.1075	29.1588	154.279	386.755	263.114	121.717	169.881	142.104	114.913
1	Prdm1	3	2.89325	1.42913e-23	21.6885	2.04861e-22	7.42943	1	2.57252	0.00560804	17.5747	2.66259e-18	5.94847	1	2.55083	3.95372e-19	17.2442	5.69921e-18	5.85973	1	-0.320722	0.233867	0.240455	0.574837	0.800669	0	-0.0216844	0.937168	0	1	0.985082	0	-0.342406	0.203802	0.399704	0.398379	0.788725	0	Prdm1	6.92053	4.78144	8.99144	42.9982	33.6327	77.3254	34.47	41.2761	47.4905	44.0395
1	Prkcd	3	2.01884	1.81135e-13	11.9743	1.06101e-12	4.05257	1	1.94047	0.000101207	11.0693	8.52548e-12	3.83831	1	1.61462	2.47348e-09	7.87514	1.33309e-08	3.06231	1	-0.0783677	0.766789	0.0373315	0.917632	0.947129	0	-0.325849	0.217974	0	1	0.797829	0	-0.404217	0.126659	0.527687	0.296697	0.755646	0	Prkcd	269.559	184.018	229.795	1109.12	656.285	1004.05	843.19	728.638	1051.18	517.837
1	Prkch	1	1.0409	2.35922e-06	5.19648	6.36089e-06	2.05751	1	0.889859	1.37242e-08	3.86384	0.000136822	1.85299	0	0.736454	0.000798919	2.71349	0.00193424	1.66608	0	-0.151034	0.491079	0.112494	0.771803	0.900605	0	-0.153398	0.484698	0	1	0.89913	0	-0.304431	0.16518	0.456385	0.349635	0.809762	0	Prkch	40.8928	19.1409	32.0674	57.5999	69.823	62.1405	51.9048	59.688	59.1336	44.1142
1	Prok2	3	5.98238	1.75988e-12	11.0293	9.34829e-12	63.2232	1	5.0888	0.385368	8.68636	2.0589e-09	34.0315	1	4.66984	4.92252e-09	7.59207	2.55817e-08	25.4543	1	-0.893584	0.195467	0.278514	0.526606	0.538275	0	-0.418949	0.541709	0	1	0.747969	0	-1.31253	0.05939	0.734618	0.184239	0.402614	0	Prok2	4.32041	0.241335	2.2207	105.901	269.786	53.9154	45.6937	135.469	50.0982	35.6048
1	Prr13	3	1.1056	1.96593e-08	7.16853	6.7838e-08	2.15188	1	1.37516	0.257528	10.6213	2.39161e-11	2.59397	1	1.23928	3.45591e-10	8.68375	2.07134e-09	2.3608	1	0.269565	0.166414	0.309787	0.49002	1.20544	0	-0.135886	0.485291	0	1	0.910111	0	0.13368	0.492392	0.169086	0.677507	1.09709	0	Prr13	159.198	125.388	158.527	318.048	366.422	269.08	329.99	386.233	433.254	333.469
1	Prr14	1	1.25933	1.12832e-14	13.1311	7.39392e-14	2.39384	1	0.945651	0.143908	7.60749	2.46891e-08	1.92606	0	0.874008	6.94732e-08	6.50468	3.12842e-07	1.83275	0	-0.313666	0.0520198	0.562365	0.273927	0.804595	0	-0.0716417	0.657596	0	1	0.951555	0	-0.385307	0.0170187	1.08981	0.0813195	0.765616	0	Prr14	44.3203	38.9906	45.6813	90.1848	117.437	101.233	76.4225	91.0856	81.024	72.5532
1	Psd4	3	2.12861	4.67025e-32	29.8863	1.29923e-30	4.37295	1	2.05743	0.023391	28.0052	9.88001e-29	4.16243	1	1.8786	9.9403e-26	23.5953	2.53945e-24	3.67717	1	-0.0711803	0.681662	0.0578532	0.87528	0.951859	0	-0.178829	0.302818	0	1	0.88342	0	-0.250009	0.149791	0.482505	0.329227	0.840891	0	Psd4	97.242	90.8776	109.949	426.562	452.145	424.815	402.308	414.94	423.521	322.944
1	Ptafr	3	3.49824	4.17384e-40	37.6838	2.07107e-38	11.2999	1	3.40991	0.00578802	36.0269	9.39943e-37	10.6288	1	3.30414	1.4486e-36	34.0901	8.12556e-35	9.87745	1	-0.0883243	0.712251	0.0503099	0.890615	0.940615	0	-0.105773	0.658634	0	1	0.929307	0	-0.194097	0.417651	0.212173	0.613518	0.87412	0	Ptafr	101.26	56.246	76.1677	803.632	977.693	859.392	706.037	1029.12	748.792	575.835
1	Ptbp3	2	1.21371	4.53214e-10	8.72565	1.88083e-09	2.31933	1	1.04717	0.081533	6.5801	2.62964e-07	2.06647	1	0.947723	9.85082e-07	5.41177	3.87463e-06	1.92883	0	-0.16654	0.385784	0.155068	0.699732	0.890977	0	-0.0994423	0.604513	0	1	0.933394	0	-0.265982	0.166173	0.454937	0.350802	0.831632	0	Ptbp3	623.622	553.606	570.105	1240.03	1613.52	1199.11	1053.9	1300.75	1256.2	986.485
1	Ptges3	1	0.968692	1.46572e-09	8.23936	5.76293e-09	1.95707	0	1.04097	0.385687	9.33873	4.5843e-10	2.05762	1	0.94254	3.89383e-09	7.68705	2.05567e-08	1.92191	0	0.0722798	0.649784	0.0642656	0.862451	1.05138	0	-0.0984317	0.536248	0	1	0.934048	0	-0.0261518	0.870121	0.0292643	0.934837	0.982036	0	Ptges3	75.2329	72.9283	87.2713	156.507	150.985	153.295	149.285	162.229	172.956	143.651
1	Ptgs2	3	5.96154	5.71986e-73	69.6913	2.03568e-70	62.3166	1	5.93357	2.77237e-23	69.2678	5.39726e-70	61.1201	1	5.71419	1.12453e-68	65.4124	3.86875e-66	52.4978	1	-0.0279896	0.915885	0.0104471	0.976232	0.980786	0	-0.219386	0.40663	0	1	0.858931	0	-0.247376	0.349451	0.257273	0.553003	0.842427	0	Ptgs2	2.75771	1.88543	3.51209	146.478	157.208	206.035	126.802	173.823	199.291	87.2953
1	Ptpn1	3	1.34561	2.58944e-08	7.05451	8.82035e-08	2.54137	1	1.15642	1.04885e-22	5.29611	5.05698e-06	2.22904	1	1.03149	1.72986e-05	4.25069	5.61444e-05	2.04413	1	-0.189184	0.426137	0.138937	0.726211	0.877101	0	-0.124932	0.59916	0	1	0.917048	0	-0.314116	0.186624	0.423645	0.377012	0.804344	0	Ptpn1	353.223	173.595	274.16	619.266	821.678	594.696	527.294	675.165	583.035	509.104
1	Ptpn12	3	1.94605	1.20175e-21	19.8349	1.46265e-20	3.85319	1	1.60474	0.499396	13.8325	1.47054e-14	3.04142	1	1.45535	4.16852e-13	11.4684	3.40105e-12	2.74223	1	-0.341308	0.0831829	0.462057	0.345098	0.789326	0	-0.149392	0.448191	0	1	0.90163	0	-0.4907	0.0128629	1.17339	0.0670832	0.71168	0	Ptpn12	109.35	76.9857	92.3523	347.521	396.516	329.864	261.377	286.799	299.488	197.021
1	Ptpn2	3	1.49434	3.11003e-14	12.7089	1.95485e-13	2.81735	1	1.61676	2.21705e-11	14.6182	2.40907e-15	3.06686	1	1.2337	2.86119e-10	8.76197	1.72995e-09	2.35169	1	0.12242	0.526455	0.100417	0.793565	1.08856	0	-0.383057	0.0475821	0	1	0.766811	0	-0.260637	0.177598	0.437543	0.365138	0.834719	0	Ptpn2	45.1082	41.057	44.0761	139.715	96.8485	130.382	136.209	104.21	158.963	91.326
1	Ptpn23	3	3.133	3.73263e-53	50.3874	4.09834e-51	8.77255	1	2.91088	3.88235e-06	44.223	5.98466e-45	7.52078	1	2.85219	2.89322e-45	42.5502	2.81706e-43	7.22096	1	-0.222113	0.239895	0.235871	0.580937	0.857309	0	-0.0586889	0.757216	0	1	0.960136	0	-0.280802	0.137518	0.505778	0.312048	0.823133	0	Ptpn23	8.96911	10.9204	11.1397	69.0123	87.3001	116.011	76.2772	81.2999	75.8452	68.8957
1	Ptpn6	3	1.59687	2.38277e-13	11.862	1.37388e-12	3.02487	1	1.28232	0.000491838	7.85738	1.38874e-08	2.43229	1	1.18404	4.05516e-08	6.72657	1.87683e-07	2.27212	1	-0.314557	0.139851	0.34549	0.451347	0.804098	0	-0.098275	0.644431	0	1	0.934149	0	-0.412832	0.0528436	0.768198	0.170531	0.751147	0	Ptpn6	350.281	266.283	303.597	880.983	1138.65	763.763	688.384	782.529	767.23	524.481
1	Ptprc	3	1.36723	4.13949e-11	9.71744	1.91672e-10	2.57974	1	1.35173	0.732045	9.43053	3.71086e-10	2.55218	1	1.2529	1.32753e-09	8.13228	7.37429e-09	2.38321	1	-0.0154968	0.939343	0.00715998	0.983649	0.989316	0	-0.0988252	0.62731	0	1	0.933793	0	-0.114322	0.574374	0.13111	0.739418	0.923816	0	Ptprc	1153.56	717.895	1052.11	2387.69	2795.56	2358.85	2278.76	2702.19	2480.6	2052.76
1	Pvr	3	1.4775	1.26303e-10	9.25371	5.57561e-10	2.78465	1	1.7819	0.599726	12.9918	1.01917e-13	3.43879	1	1.57816	6.90171e-12	10.3069	4.933e-11	2.9859	1	0.304382	0.177684	0.294017	0.508139	1.23489	0	-0.203725	0.367049	0	1	0.868306	0	0.100658	0.656396	0.0957112	0.802211	1.07226	0	Pvr	9.77016	15.9583	14.5311	44.7274	29.029	38.3237	40.3906	38.3543	59.6478	34.7091
1	Pxn	3	1.84919	5.55131e-14	12.4656	3.42264e-13	3.60297	1	1.40762	0.123985	7.52249	3.00268e-08	2.65299	1	1.30416	7.31713e-08	6.48348	3.28491e-07	2.4694	1	-0.441567	0.0644834	0.515229	0.305331	0.736334	0	-0.103459	0.664444	0	1	0.930799	0	-0.545026	0.0226217	1.01051	0.0976081	0.685379	0	Pxn	178.305	110.878	147.399	410.577	694.522	467.974	335.438	460.019	362.882	295.774
1	Pydc4	3	2.19476	7.94143e-14	12.3166	4.82422e-13	4.57814	1	2.46576	0.000329344	15.0657	8.59697e-16	5.52417	1	2.39428	5.48882e-16	14.2245	5.96317e-15	5.25713	1	0.270973	0.337207	0.176135	0.666599	1.20662	0	-0.071477	0.799737	0	1	0.951663	0	0.199497	0.480703	0.175332	0.667833	1.1483	0	Pydc4	10.348	5.8222	9.94489	26.5136	33.1212	60.0616	37.957	60.6619	45.801	45.719
1	Pyhin1	3	1.72643	4.35995e-13	11.6073	2.46976e-12	3.30909	1	1.64027	0.15596	10.4946	3.20197e-11	3.11723	1	1.69782	1.00292e-12	11.104	7.86966e-12	3.2441	1	-0.0861662	0.71029	0.0505878	0.890045	0.942023	0	0.0575521	0.804208	0	1	1.0407	0	-0.0286142	0.901781	0.021205	0.952347	0.980362	0	Pyhin1	149.652	111.014	143.477	307.827	449.161	580.46	351.929	504.217	403.761	441.03
1	Rab11fip1	3	2.97715	1.37608e-22	20.7442	1.80235e-21	7.8743	1	2.64754	0.000396885	16.8607	1.37813e-17	6.26599	1	2.51162	4.15267e-17	15.3004	5.00698e-16	5.70261	1	-0.329607	0.244025	0.232823	0.585029	0.795753	0	-0.135919	0.63068	0	1	0.91009	0	-0.465526	0.100232	0.589605	0.257274	0.724207	0	Rab11fip1	99.0148	40.3783	81.804	551.868	673.038	517.054	369.182	581.389	435.642	297.304
1	Rab15	3	8.10574	3.13453e-42	39.7549	1.75823e-40	275.467	1	7.57545	0.0999849	35.8572	1.38918e-36	190.738	1	6.23016	8.8691e-28	25.5762	2.65327e-26	75.07	1	-0.531197	0.182724	0.289268	0.513727	0.69198	0	-1.34481	0.00106335	0.260632	0.548741	0.393705	0	-1.87598	6.29361e-06	3.67824	0.000209777	0.272442	-1	Rab15	0.0787916	0.0301668	0.0482762	16.6383	15.5589	13.6935	11.3326	3.80296	16.5647	2.72448
1	Rab20	3	4.95588	2.703e-75	71.9178	1.20833e-72	31.0363	1	4.5328	0.159485	62.5973	2.5276e-63	23.1477	1	4.32724	3.87919e-61	58.0788	8.34106e-59	20.0737	1	-0.423091	0.0630665	0.518716	0.302889	0.745825	0	-0.205555	0.366419	0	1	0.867205	0	-0.628645	0.00585553	1.41709	0.0382742	0.646784	0	Rab20	6.04069	3.49935	5.74486	138.486	175.751	160.978	97.4896	139.365	117.606	73.337
1	Rab37	3	1.42565	2.62544e-08	7.04909	8.93116e-08	2.68635	1	1.66239	7.43461e-09	9.28686	5.16586e-10	3.1654	1	1.15406	6.04565e-06	4.67978	2.09036e-05	2.22539	1	0.236698	0.347764	0.171149	0.674296	1.17829	0	-0.508244	0.0446089	0	1	0.703078	0	-0.27154	0.287074	0.308022	0.492014	0.828435	0	Rab37	3.82139	6.39537	5.88969	17.1762	16.1556	9.89729	18.0886	15.1655	17.7033	10.5247
1	Rab3il1	2	2.05805	5.36737e-06	4.86053	1.37871e-05	4.16422	1	2.31186	2.02565e-06	5.84433	1.4311e-06	4.96523	1	1.22392	0.00564934	1.94296	0.0114036	2.33581	0	0.253798	0.560824	0.0894437	0.813872	1.19234	0	-1.08788	0.0136047	0	1	0.470453	0	-0.834074	0.0574925	0.743814	0.180379	0.560943	0	Rab3il1	17.2948	5.49036	16.5346	68.5128	37.256	58.0279	76.3862	26.6207	92.263	22.0198
1	Rab44	3	4.26506	6.76823e-25	22.9586	1.10008e-23	19.227	1	4.36336	0.794903	23.7015	1.98853e-24	20.5827	1	3.82763	3.82163e-21	19.1771	6.65144e-20	14.1981	1	0.0982929	0.786327	0.0343843	0.92388	1.07051	0	-0.535728	0.14047	0	1	0.689811	0	-0.437435	0.228342	0.367502	0.42904	0.738446	0	Rab44	6.39525	26.0943	22.2795	404.698	321.109	327.243	424.465	283.924	418.893	184.555
1	Rab7	3	3.06623	1.87324e-36	34.1369	7.29575e-35	8.37583	1	2.62969	0.0124668	26.0654	8.60184e-27	6.18892	1	2.45397	4.37414e-25	22.9707	1.0698e-23	5.47922	1	-0.436544	0.0526992	0.559478	0.275754	0.738903	0	-0.175715	0.434917	0	1	0.885328	0	-0.612259	0.0066828	1.37854	0.0418273	0.654172	0	Rab7	77.0319	65.824	77.4833	525.892	736.68	583.081	378.48	542.293	443.024	289.84
1	Rab8a	1	1.2022	3.47956e-11	9.79013	1.62133e-10	2.3009	1	0.985012	0.820365	6.70249	1.98386e-07	1.97933	0	0.881705	1.02448e-06	5.3954	4.02347e-06	1.84255	0	-0.217187	0.226009	0.248627	0.564122	0.860241	0	-0.103305	0.564605	0	1	0.930898	0	-0.320492	0.0740729	0.675099	0.211301	0.800797	0	Rab8a	95.653	82.5364	97.011	194.779	249.155	189.314	162.325	203.783	178.686	153.952
1	Rab8b	3	1.98832	8.21654e-21	19.0258	9.42255e-20	3.96774	1	1.72655	0.0215674	14.6223	2.38624e-15	3.30935	1	1.36534	5.99934e-11	9.41253	3.86788e-10	2.57637	1	-0.261768	0.201827	0.271919	0.534665	0.834065	0	-0.361205	0.0784369	0	1	0.778514	0	-0.622972	0.00246337	1.69285	0.0202839	0.649332	0	Rab8b	312.422	243.763	270.805	1107.85	1167.38	1006.09	841.81	889.569	1005.45	520.898
1	Rabgef1	3	1.34586	8.08996e-16	14.2266	5.93436e-15	2.54182	1	1.19954	3.69618e-06	11.3755	4.21214e-12	2.29666	1	1.17033	2.15561e-12	10.7891	1.62513e-11	2.25064	1	-0.146319	0.376419	0.157941	0.695119	0.903553	0	-0.0292043	0.861251	0	1	0.979961	0	-0.175523	0.288563	0.306859	0.493334	0.885447	0	Rabgef1	25.7649	23.0022	22.9915	60.9814	56.1824	65.2588	48.7085	56.627	59.5008	45.5697
1	Raf1	3	2.55468	3.49953e-35	32.8986	1.26289e-33	5.87536	1	2.69845	0.969769	36.1778	6.64052e-37	6.49104	1	2.54502	5.88384e-35	32.522	3.00629e-33	5.83616	1	0.143769	0.461053	0.124171	0.751328	1.10479	0	-0.153429	0.431475	0	1	0.899111	0	-0.00965991	0.960672	0.00740875	0.983085	0.993327	0	Raf1	71.9893	70.9825	80.7298	369.808	493.28	451.343	414.621	585.424	452.17	401.543
1	Ralgds	3	4.90318	3.35592e-62	59.2087	6.18508e-60	29.9229	1	5.20977	0.132486	64.856	1.39318e-65	37.0082	1	5.07636	1.73407e-65	62.2787	5.26391e-63	33.7393	1	0.306588	0.221043	0.253525	0.557796	1.23678	0	-0.133417	0.594196	0	1	0.91167	0	0.173171	0.489175	0.170599	0.675151	1.12753	0	Ralgds	12.541	6.83279	10.4156	347.406	243.443	301.167	340.741	378.256	384.258	225.087
1	Ralgps1	3	1.79466	6.66399e-16	14.3068	4.93394e-15	3.46935	1	1.61457	0.000148565	11.6297	2.34602e-12	3.06221	1	1.51649	7.49288e-12	10.273	5.33338e-11	2.86094	1	-0.180066	0.406186	0.147172	0.71257	0.882663	0	-0.0980668	0.661684	0	1	0.934284	0	-0.278131	0.201769	0.40241	0.395904	0.824659	0	Ralgps1	3.32238	4.19319	4.61037	11.0281	15.6015	15.5012	13.1851	11.0842	12.8551	10.9352
1	Rap2c	3	1.77966	4.02496e-19	17.4035	3.94882e-18	3.43345	1	1.50605	1.01437e-06	12.705	1.97234e-13	2.84031	1	1.53123	9.74495e-15	13.0317	9.29553e-14	2.89032	1	-0.273608	0.157941	0.320028	0.4786	0.827248	0	0.0251811	0.897099	0	1	1.01761	0	-0.248427	0.199652	0.405169	0.393397	0.841814	0	Rap2c	76.3622	62.8073	68.178	197.93	286.411	227.638	170.534	228.085	190.403	168.768
1	Rapgef1	3	1.47922	8.21559e-18	16.1454	7.15554e-17	2.78798	1	1.11697	0.205792	9.47707	3.33373e-10	2.16891	1	1.09388	1.44123e-10	9.04529	9.00966e-10	2.13447	1	-0.362243	0.0320702	0.675523	0.211095	0.777954	0	-0.0230901	0.891576	0	1	0.984123	0	-0.385333	0.0226137	1.01051	0.0976081	0.765602	0	Rapgef1	84.8192	99.3846	100.354	241.044	288.713	263.611	197.05	220.108	200.062	190.639
1	Rasgrp4	3	1.34853	4.80782e-14	12.525	2.98565e-13	2.54653	1	1.35202	0.464463	12.4989	3.17053e-13	2.5527	1	1.1128	4.09859e-10	8.61344	2.43532e-09	2.16265	1	0.00349191	0.984939	0.000806411	0.998145	1.00242	0	-0.239218	0.174892	0	1	0.847204	0	-0.235726	0.181266	0.431252	0.370465	0.849257	0	Rasgrp4	70.269	61.9174	63.0125	155.278	193.271	148.55	174.203	153.092	170.973	116.891
1	Rasip1	3	5.64758	5.66066e-55	52.1525	7.039e-53	50.1293	1	5.03701	1.05291e-13	43.3591	4.3738e-44	32.8316	1	4.94762	9.34432e-45	42.0532	8.84796e-43	30.859	1	-0.610601	0.0339044	0.662027	0.217757	0.654924	0	-0.0893838	0.758412	0	1	0.939924	0	-0.699984	0.015099	1.12748	0.074563	0.615579	0	Rasip1	0.262639	0.482669	0.700005	16.1772	24.9368	32.0419	12.0591	19.8496	16.0138	12.3908
1	Rb1cc1	3	1.44012	1.83363e-13	11.9695	1.07284e-12	2.71343	1	1.18444	2.04238e-06	8.26092	5.48378e-09	2.27275	1	1.01089	1.83854e-07	6.10039	7.93624e-07	2.01515	1	-0.255678	0.183331	0.288738	0.514354	0.837593	0	-0.173549	0.366407	0	1	0.886659	0	-0.429227	0.0256633	0.974721	0.105993	0.74266	0	Rb1cc1	113.46	124.408	105.52	282.428	381.639	267.679	231.774	293.245	255.45	206.239
1	Rbm38	3	2.82793	5.56856e-38	35.6244	2.37492e-36	7.10054	1	2.66823	0.314989	32.0521	8.86905e-33	6.35649	1	2.65319	4.77608e-34	31.6437	2.27161e-32	6.29055	1	-0.159697	0.438507	0.134123	0.734306	0.895213	0	-0.015042	0.942494	0	1	0.989628	0	-0.174739	0.396346	0.225035	0.595615	0.885927	0	Rbm38	9.79642	9.74388	13.4087	63.1716	90.8807	80.0822	59.133	82.3666	68.1321	62.1778
1	Rbm39	1	1.05335	2.42715e-09	8.03174	9.29521e-09	2.07534	1	0.798996	0.936959	4.78216	1.65137e-05	1.73989	0	0.74408	2.27215e-05	4.13958	7.25136e-05	1.67491	0	-0.254349	0.145837	0.335763	0.46157	0.838366	0	-0.0549155	0.753548	0	1	0.962651	0	-0.309264	0.0770814	0.664349	0.216596	0.807053	0	Rbm39	249.073	279.812	246.45	502.184	604.707	502.186	422.975	470.779	455.255	396.691
1	Rbpj	3	1.59837	3.63902e-15	13.6014	2.50389e-14	3.028	1	1.40278	0.0108068	10.6147	2.42826e-11	2.64411	1	1.26259	3.65022e-10	8.661	2.18273e-09	2.39926	1	-0.195581	0.324378	0.183477	0.655425	0.873221	0	-0.140195	0.479956	0	1	0.907397	0	-0.335776	0.0909133	0.616818	0.241647	0.792358	0	Rbpj	371.305	268.937	271.505	1008.29	888.943	863.55	786.6	757.439	866.729	587.106
1	Rc3h2	3	1.24113	1.05134e-11	10.2886	5.14502e-11	2.36384	1	1.20165	4.01086e-05	9.60402	2.48876e-10	2.30002	1	1.1169	8.50877e-10	8.31481	4.84385e-09	2.1688	1	-0.0394819	0.826653	0.0256693	0.942607	0.973004	0	-0.0847516	0.637855	0	1	0.942947	0	-0.124233	0.490249	0.170044	0.676014	0.917491	0	Rc3h2	145.738	161.574	137.901	320.2	398.093	334.113	297.336	371.299	355.389	286.555
1	Rdh12	3	3.64807	2.49597e-30	28.2215	6.00488e-29	12.5366	1	2.86345	0.00319653	18.6536	2.22012e-19	7.27752	1	2.76136	2.50751e-19	17.4303	3.71306e-18	6.78036	1	-0.784607	0.00672179	1.08514	0.0821986	0.58051	0	-0.102081	0.723354	0	1	0.931688	0	-0.886688	0.00222393	1.72375	0.0188907	0.540854	0	Rdh12	6.34272	12.0969	10.1983	83.8446	181.634	93.5497	48.7085	92.245	67.5077	57.438
1	Rel	3	2.10503	6.10399e-26	23.9626	1.08995e-24	4.30207	1	2.07087	0.000454261	23.1769	6.65454e-24	4.20141	1	1.9202	4.23109e-22	20.093	8.07191e-21	3.78475	1	-0.0341569	0.859121	0.0195838	0.955908	0.976602	0	-0.150675	0.433606	0	1	0.900829	0	-0.184831	0.336653	0.267577	0.540036	0.879752	0	Rel	44.7405	45.2804	44.7882	195.894	181.037	203.053	172.278	172.664	221.439	126.52
1	Relb	3	2.74154	1.2694e-43	41.1028	7.89243e-42	6.68784	1	2.59895	1.63482e-20	37.2928	5.09551e-38	6.05844	1	2.50893	2.01697e-37	34.9221	1.19639e-35	5.69197	1	-0.142594	0.444177	0.131175	0.739307	0.905889	0	-0.0900162	0.62854	0	1	0.939512	0	-0.23261	0.211531	0.389073	0.408251	0.851094	0	Relb	21.8647	18.2358	19.4915	125.536	145.827	127.264	99.0514	149.614	112.537	93.0801
1	Rell1	3	1.96939	6.46915e-21	19.1253	7.49362e-20	3.91603	1	1.87403	0.26283	17.3781	4.18653e-18	3.66554	1	1.80622	5.31409e-18	16.1557	6.98684e-17	3.49725	1	-0.095364	0.639285	0.0680884	0.854893	0.936036	0	-0.067801	0.738822	0	1	0.954091	0	-0.163165	0.421984	0.209498	0.617308	0.893064	0	Rell1	30.0327	20.6341	23.1001	72.5859	117.949	98.4306	75.5508	104.118	90.8306	75.2404
1	Relt	1	1.05489	1.89632e-09	8.13423	7.34132e-09	2.07757	1	0.848587	0.00083268	5.38006	4.16812e-06	1.80074	0	0.725771	3.31057e-05	3.98856	0.000102669	1.65378	0	-0.206303	0.236787	0.238569	0.577339	0.866756	0	-0.122812	0.482338	0	1	0.918396	0	-0.329115	0.0593838	0.734618	0.184239	0.796025	0	Relt	49.7963	44.8581	52.959	93.5278	126.815	86.364	99.0151	84.8246	81.9789	81.921
1	Rest	3	2.34989	2.84403e-23	21.3998	3.9828e-22	5.09785	1	2.00315	0.0221883	15.9762	1.0564e-16	4.00875	1	1.87038	8.9277e-16	14.0237	9.46997e-15	3.65629	1	-0.346733	0.124226	0.368591	0.427966	0.786363	0	-0.132771	0.555773	0	1	0.912078	0	-0.479504	0.0336786	0.894131	0.127605	0.717224	0	Rest	75.9682	57.3321	62.3004	299.758	406.491	290.953	215.538	334.475	234.22	183.51
1	Retnlg	3	5.40912	8.10228e-25	22.8845	1.30458e-23	42.4919	1	4.67638	3.64253e-05	18.3596	4.36874e-19	25.57	1	4.0978	1.10481e-16	14.888	1.2943e-15	17.1222	1	-0.732733	0.0945528	0.43122	0.370493	0.601763	0	-0.578586	0.185965	0	1	0.66962	0	-1.31132	0.00309056	1.62302	0.023822	0.402952	0	Retnlg	39.0018	8.43163	50.2193	1231.12	1996.39	922.888	799.93	896.201	801.425	362.505
1	Rffl	3	1.86833	7.16283e-22	20.0529	8.8536e-21	3.65111	1	1.5338	3.31433e-20	13.8354	1.46095e-14	2.89547	1	1.26847	3.45909e-11	9.63795	2.30172e-10	2.40906	1	-0.334529	0.0763627	0.478335	0.332403	0.793043	0	-0.265325	0.160168	0	1	0.832011	0	-0.599854	0.00152792	1.84212	0.014384	0.659821	0	Rffl	45.7254	53.5461	43.6658	161.541	204.396	155.916	127.674	151.933	134.281	92.4083
1	Rfx1	3	1.63002	2.69203e-14	12.7695	1.70039e-13	3.09518	1	1.53713	1.09089e-15	11.363	4.33473e-12	2.90217	1	1.4741	5.07802e-12	10.4341	3.6805e-11	2.77809	1	-0.0928871	0.659256	0.0621489	0.866665	0.937644	0	-0.0630297	0.768322	0	1	0.957252	0	-0.155916	0.459829	0.187183	0.649856	0.897562	0	Rfx1	9.69137	5.6412	7.97764	21.5952	21.1004	29.5563	23.7186	20.4989	23.4698	20.303
1	Rgl1	3	2.27251	1.26926e-20	18.8432	1.43484e-19	4.83164	1	2.27638	0.345516	18.8151	1.53091e-19	4.84461	1	1.91268	2.15372e-15	13.6591	2.19216e-14	3.76508	1	0.00386612	0.987071	0.000437227	0.998994	1.00268	0	-0.363696	0.119368	0	1	0.777171	0	-0.359829	0.123361	0.534388	0.292154	0.779257	0	Rgl1	42.6657	61.6007	41.7951	284.733	165.435	255.477	221.022	213.615	272.896	140.18
1	Rhbdf2	3	2.23767	1.77457e-31	29.3282	4.69624e-30	4.71635	1	2.05235	0.00111353	24.963	1.08881e-25	4.14782	1	1.94099	1.5542e-24	22.4412	3.62098e-23	3.83969	1	-0.185317	0.312925	0.189374	0.646586	0.879456	0	-0.111363	0.544411	0	1	0.925713	0	-0.29668	0.106352	0.574009	0.26668	0.814124	0	Rhbdf2	48.4306	38.1761	49.5555	198.276	235.599	208.431	169.699	203.737	191.468	149.66
1	Rhof	3	1.69267	5.96917e-18	16.2782	5.27013e-17	3.23254	1	1.70604	0.424342	16.4446	3.5922e-17	3.26263	1	1.65346	3.05375e-17	15.4288	3.7255e-16	3.14588	1	0.0133613	0.945453	0.00649275	0.985161	1.0093	0	-0.0525685	0.785771	0	1	0.964218	0	-0.039207	0.84073	0.0366744	0.919021	0.97319	0	Rhof	10.3742	16.637	15.2432	49.7611	47.8275	38.9564	41.9162	46.0529	49.8779	38.3666
1	Rhog	3	2.56548	5.84758e-36	33.6507	2.23529e-34	5.91951	1	2.21587	0.0273793	25.787	1.63299e-26	4.64563	1	2.06636	1.02392e-24	22.6125	2.44062e-23	4.18827	1	-0.3496	0.0714344	0.494288	0.320415	0.784802	0	-0.149518	0.440591	0	1	0.901552	0	-0.499117	0.010155	1.24818	0.0564706	0.707539	0	Rhog	48.1023	36.1851	44.5227	198.468	286.198	277.983	187.569	225.488	185.481	161.752
1	Rhou	3	3.57836	1.08586e-29	27.6008	2.5072e-28	11.9452	1	2.95928	0.00996254	19.928	1.18021e-20	7.77733	1	2.85701	1.27023e-20	18.6769	2.10434e-19	7.24511	1	-0.619071	0.0313112	0.680631	0.208626	0.65109	0	-0.102264	0.721987	0	1	0.93157	0	-0.721334	0.0122312	1.18911	0.0646985	0.606536	0	Rhou	13.1451	3.98202	9.29316	94.3348	108.912	112.666	54.9559	77.3578	73.3844	51.9517
1	Rhov	3	8.31912	3.37656e-90	86.412	3.87216e-87	319.378	1	7.26086	0.684866	70.2872	5.16202e-71	153.369	1	7.16916	3.33363e-72	68.8436	1.4336e-69	143.924	1	-1.05851	0.000212825	2.02759	0.00938446	0.480128	-1	-0.0917067	0.747078	0	1	0.938412	0	-1.15021	5.84085e-05	2.90285	0.00125069	0.450558	-1	Rhov	0.223243	0.0452502	0.229312	33.6608	67.3933	64.4454	18.2702	37.4731	23.7636	22.9155
1	Rictor	3	1.43551	1.28147e-15	14.0336	9.25543e-15	2.70478	1	1.25875	0.000642598	10.9061	1.24138e-11	2.39288	1	1.07247	1.73527e-09	8.02176	9.51124e-09	2.10303	1	-0.17676	0.316279	0.187319	0.649653	0.884688	0	-0.186277	0.291103	0	1	0.878871	0	-0.363036	0.0397485	0.847254	0.14215	0.777526	0	Rictor	81.3786	84.9649	80.1988	205.538	258.618	202.691	180.305	209.719	199.952	152.795
1	Rilpl2	3	1.83107	1.55046e-20	18.762	1.72998e-19	3.558	1	1.93322	3.23684e-18	20.6318	2.33434e-21	3.81907	1	1.88206	1.5078e-21	19.5668	2.71115e-20	3.686	1	0.10215	0.593222	0.0793248	0.833058	1.07337	0	-0.0511634	0.789149	0	1	0.965158	0	0.0509869	0.789943	0.0510315	0.889137	1.03597	0	Rilpl2	68.1285	52.0679	58.1487	209.919	213.135	211.549	193.744	267.923	219.565	175.673
1	Rin3	2	1.45091	6.3754e-13	11.4496	3.55103e-12	2.73381	1	1.28647	0.000167941	9.08577	8.20792e-10	2.43931	1	0.991695	6.99494e-07	5.55227	2.80368e-06	1.98852	0	-0.164437	0.406035	0.14724	0.712459	0.892277	0	-0.29477	0.137633	0	1	0.815202	0	-0.459206	0.0207381	1.03481	0.0922975	0.727386	0	Rin3	43.0333	56.427	53.0434	126.612	144.932	145.386	155.606	88.071	128.221	103.605
1	Riok3	3	1.62519	1.28521e-19	17.8816	1.31333e-18	3.08482	1	1.46555	0.348939	14.6685	2.14555e-15	2.76169	1	1.2228	5.70813e-12	10.3857	4.11408e-11	2.33399	1	-0.159637	0.362045	0.164694	0.684394	0.895251	0	-0.242752	0.165946	0	1	0.845132	0	-0.402389	0.0217648	1.02199	0.0950634	0.756605	0	Riok3	131.044	123.714	139.325	379.952	444.173	391.598	331.879	381.548	374.965	272.56
1	Rlf	3	2.37572	7.67832e-25	22.9065	1.24019e-23	5.18995	1	1.86009	0.445733	14.6528	2.22436e-15	3.6303	1	1.72805	1.99647e-14	12.7302	1.86139e-13	3.3128	1	-0.51563	0.0192123	0.804706	0.156781	0.699487	0	-0.132033	0.548123	0	1	0.912544	0	-0.647663	0.00332051	1.60084	0.0250702	0.638313	0	Rlf	103.939	64.9341	89.9144	387.022	575.166	381.023	282.044	334.753	322.774	236.432
1	Rnasek	3	1.73231	1.02737e-14	13.1699	6.76242e-14	3.3226	1	1.53994	0.5621	10.4876	3.25407e-11	2.90783	1	1.65919	1.19045e-13	11.9876	1.02903e-12	3.1584	1	-0.192345	0.384121	0.155393	0.699209	0.875182	0	0.119229	0.591004	0	1	1.08615	0	-0.0731177	0.742991	0.0650751	0.860845	0.950582	0	Rnasek	4.99014	4.31386	4.38106	13.1415	17.9033	14.4618	10.7151	15.2582	13.8835	11.607
1	Rnd1	3	4.45157	4.93804e-18	16.3572	4.39358e-17	21.8804	1	4.06744	0.322448	14.1053	7.84782e-15	16.7657	1	4.02584	1.51134e-15	13.8073	1.5583e-14	16.2891	1	-0.384127	0.389391	0.15401	0.701438	0.766242	0	-0.0416015	0.926314	0	1	0.971576	0	-0.425729	0.34015	0.264796	0.543506	0.744463	0	Rnd1	3.38804	0.512836	3.21037	44.7274	72.8069	38.5045	36.8673	51.0153	31.6971	22.5049
1	Rnf114	3	1.08004	4.79102e-10	8.70222	1.98507e-09	2.1141	1	1.29544	0.000934721	12.1244	7.5097e-13	2.45452	1	1.24233	9.27382e-13	11.1366	7.30092e-12	2.36581	1	0.215393	0.210067	0.264675	0.543657	1.16102	0	-0.0531056	0.7574	0	1	0.963859	0	0.162287	0.345054	0.260703	0.548652	1.11906	0	Rnf114	79.8159	58.6443	70.8332	135.642	161.087	145.793	163.96	182.681	167.153	149.697
1	Rnf149	3	3.81546	9.67619e-33	30.5367	2.90613e-31	14.0789	1	3.08743	0.242156	21.407	3.9171e-22	8.49984	1	2.97531	5.05783e-22	20.0187	9.57832e-21	7.86425	1	-0.728023	0.0114084	0.944832	0.113545	0.603731	0	-0.112125	0.695421	0	1	0.925224	0	-0.840148	0.00356017	1.57814	0.0264159	0.558586	0	Rnf149	58.8573	29.6389	52.959	493	832.931	665.92	288.727	553.331	360.531	276.217
1	Rnf185	3	1.53875	3.04421e-16	14.6341	2.32219e-15	2.90542	1	1.31127	0.695082	10.7767	1.67213e-11	2.4816	1	1.16744	4.30196e-10	8.59416	2.5459e-09	2.24612	1	-0.227468	0.219804	0.254689	0.556302	0.854132	0	-0.143829	0.437605	0	1	0.905114	0	-0.371297	0.045126	0.812864	0.153864	0.773087	0	Rnf185	23.2041	21.2374	22.026	53.3731	78.6894	61.1011	48.3816	66.0881	50.5757	44.7486
1	Rnf19a	3	2.14237	1.73765e-28	26.4356	3.66753e-27	4.41486	1	2.00082	0.000415553	23.2367	5.79827e-24	4.00227	1	1.8445	6.49422e-22	19.9133	1.22089e-20	3.59128	1	-0.141549	0.446838	0.130368	0.740683	0.906545	0	-0.15632	0.4009	0	1	0.897311	0	-0.297869	0.109547	0.565563	0.271918	0.813453	0	Rnf19a	45.2658	40.1219	40.5158	179.832	198.216	177.835	149.394	186.067	168.512	115.1
1	Rnf19b	3	2.91824	3.31915e-16	14.5982	2.5226e-15	7.55923	1	2.97325	2.21644e-23	14.9739	1.06191e-15	7.85301	1	2.52963	6.62903e-13	11.2761	5.29553e-12	5.77422	1	0.0550066	0.868836	0.0177366	0.959983	1.03886	0	-0.443617	0.183403	0	1	0.735289	0	-0.38861	0.243659	0.351524	0.445118	0.763865	0	Rnf19b	77.8198	39.4884	60.6228	570.697	252.991	521.438	422.83	302.475	672.066	256.922
1	Rnf2	3	1.29974	1.72453e-15	13.911	1.22751e-14	2.46184	1	1.33291	1.54439e-14	14.509	3.0976e-15	2.5191	1	1.22905	4.72599e-14	12.3702	4.26372e-13	2.34412	1	0.033173	0.837062	0.0239403	0.946367	1.02326	0	-0.103859	0.519736	0	1	0.93054	0	-0.0706861	0.662353	0.0937894	0.805769	0.952185	0	Rnf2	37.623	42.4598	37.8727	102.788	98.9799	88.5785	88.6995	104.257	104.2	78.3754
1	Rnf24	3	3.15945	6.5657e-36	33.6052	2.48222e-34	8.93488	1	2.92255	0.674249	29.2449	5.68958e-30	7.58185	1	2.45805	2.26654e-23	21.322	4.76436e-22	5.49475	1	-0.236891	0.305798	0.193462	0.640528	0.848572	0	-0.464448	0.0467611	0	1	0.724749	0	-0.701335	0.00265089	1.66984	0.0213873	0.615003	0	Rnf24	3.50623	3.12227	3.97072	32.8154	31.2882	30.7313	27.3508	19.3395	33.7171	13.6224
1	Rnf34	3	1.76358	6.47166e-22	20.0938	8.05718e-21	3.39539	1	1.85006	1.07929e-16	21.8775	1.32599e-22	3.60515	1	1.7253	4.31249e-21	19.1268	7.46798e-20	3.30648	1	0.0864785	0.628211	0.0704127	0.85033	1.06178	0	-0.12476	0.484785	0	1	0.917157	0	-0.0382808	0.831369	0.0395361	0.912986	0.973815	0	Rnf34	29.363	20.6341	27.0829	81.5775	96.8485	83.3813	85.8664	104.86	87.3046	71.135
1	Rnh1	3	1.75889	1.84864e-17	15.8093	1.5512e-16	3.38439	1	1.41232	7.24599e-24	10.4742	3.35592e-11	2.66164	1	1.29991	2.00531e-10	8.90811	1.23563e-09	2.46213	1	-0.346575	0.0852533	0.458	0.348337	0.786449	0	-0.112408	0.576554	0	1	0.925043	0	-0.458983	0.0227742	1.00901	0.0979468	0.727499	0	Rnh1	106.08	68.5843	112.001	280.622	376.268	313.414	225.781	269.639	267.68	228.11
1	Rnu11	1	1.19017	0.000129594	3.56193	0.000274199	2.28179	1	0.878974	0.0224984	2.07359	0.00844127	1.83907	0	1.08137	0.000483988	2.91455	0.00121746	2.11605	0	-0.311091	0.317998	0.186648	0.650656	0.806032	0	0.202329	0.516457	0	1	1.15055	0	-0.108767	0.728758	0.0705892	0.849984	0.92738	0	Rnu11	3.59815	3.66527	3.22243	7.30086	12.2339	4.38373	4.93986	6.07546	8.26401	7.24039
1	Rock1	3	1.4962	3.51363e-15	13.6149	2.42732e-14	2.821	1	1.14068	0.403068	8.16358	6.86153e-09	2.20486	1	1.04017	3.21694e-08	6.82146	1.5085e-07	2.05647	1	-0.355518	0.056529	0.544901	0.285167	0.781589	0	-0.100514	0.589619	0	1	0.932701	0	-0.456032	0.0145246	1.13931	0.0725596	0.728989	0	Rock1	182.324	174.198	162.654	426.793	588.466	449.355	354.58	402.186	387.968	306.672
1	Rps6ka2	3	5.28496	2.2793e-78	74.9507	1.12022e-75	38.9881	1	5.08215	9.01492e-06	70.6863	2.05917e-71	33.875	1	4.83142	1.41267e-68	65.3276	4.70327e-66	28.4709	1	-0.202817	0.389111	0.15401	0.701438	0.868852	0	-0.25073	0.287151	0	1	0.840471	0	-0.453547	0.0544835	0.759216	0.174094	0.730245	0	Rps6ka2	11.0834	7.75287	9.49834	318.894	446.688	339.762	280.773	382.105	297.541	195.005
1	Rrad	3	2.14946	2.04273e-20	18.6464	2.25728e-19	4.43663	1	1.89463	0.00117235	14.6789	2.0948e-15	3.71825	1	1.85772	8.17229e-16	14.0603	8.70446e-15	3.62436	1	-0.2548	0.257422	0.224676	0.596107	0.838103	0	-0.0368927	0.873754	0	1	0.974752	0	-0.291693	0.193682	0.41303	0.386341	0.816943	0	Rrad	3.00721	2.26251	3.86209	15.6392	11.5093	13.4675	11.2236	11.4089	11.4227	10.5247
1	Rragc	3	1.69449	6.96302e-20	18.1378	7.28119e-19	3.23663	1	1.5068	0.0445024	14.5028	3.14163e-15	2.8418	1	1.37188	9.16211e-14	12.0962	8.01374e-13	2.58808	1	-0.187686	0.299924	0.196559	0.635976	0.878013	0	-0.134919	0.456184	0	1	0.910721	0	-0.322605	0.0749267	0.672094	0.212768	0.799625	0	Rragc	74.4712	69.5194	75.6367	213.147	258.959	238.8	182.593	236.758	204.874	163.207
1	Rragd	3	4.31864	2.40475e-66	63.2073	6.20485e-64	19.9544	1	4.5041	0.370321	68.1385	7.2697e-69	22.6918	1	4.16325	1.3214e-62	59.4885	3.2472e-60	17.9169	1	0.185408	0.387086	0.154731	0.700276	1.13714	0	-0.340826	0.111687	0	1	0.789589	0	-0.155416	0.470096	0.181618	0.658236	0.897874	0	Rragd	1.39199	1.07092	1.65346	21.5952	32.7375	28.2909	27.5324	33.5774	32.8356	21.5346
1	Rsrc2	3	1.41492	1.85106e-15	13.8817	1.31304e-14	2.66646	1	1.21004	0.321699	10.2929	5.09485e-11	2.31344	1	1.05997	1.96612e-09	7.96982	1.07197e-08	2.08489	1	-0.204885	0.241584	0.234756	0.582431	0.867608	0	-0.150066	0.391466	0	1	0.901209	0	-0.354951	0.0426867	0.82845	0.14844	0.781896	0	Rsrc2	68.0366	79.3538	69.3004	172.377	213.263	192.161	155.533	171.597	174.169	134.246
1	Rtp4	3	1.71922	2.13736e-13	11.9056	1.2428e-12	3.29259	1	1.9477	1.7788e-07	14.8434	1.43401e-15	3.85759	1	1.75164	7.91086e-14	12.1581	6.94877e-13	3.3674	1	0.228477	0.316515	0.187175	0.649868	1.1716	0	-0.196062	0.38991	0	1	0.87293	0	0.0324148	0.887292	0.0252836	0.943445	1.02272	0	Rtp4	74.7732	48.3725	59.7418	164.5	191.864	245.896	209.472	283.599	212.55	151.6
1	Runx1	1	1.00405	1.61586e-09	8.19997	6.31e-09	2.00563	1	0.846987	1.23276e-05	5.91476	1.21686e-06	1.79874	0	0.697561	2.59145e-05	4.08728	8.17932e-05	1.62176	0	-0.157063	0.342036	0.174436	0.669212	0.896849	0	-0.149422	0.36755	0	1	0.901612	0	-0.306485	0.0641742	0.712181	0.194008	0.808609	0	Runx1	56.9401	47.4072	46.4779	94.2579	90.966	117.321	90.334	81.9028	99.0211	86.3995
1	Rybp	3	1.62254	2.13619e-19	17.6682	2.1468e-18	3.07916	1	1.33917	3.40262e-07	12.2696	5.37547e-13	2.53007	1	1.2291	5.79499e-12	10.3795	4.17377e-11	2.34421	1	-0.283357	0.108004	0.401236	0.396976	0.821677	0	-0.110069	0.532453	0	1	0.926544	0	-0.393426	0.0257217	0.974092	0.106147	0.761319	0	Rybp	49.7832	54.8735	49.9417	134.682	184.959	156.413	110.493	147.156	133.546	103.717
1	S100a11	3	4.29386	7.25038e-46	43.2813	5.23295e-44	19.6147	1	3.60273	0.00163101	32.5013	3.15271e-33	12.1487	1	3.40587	7.5705e-32	29.5086	3.1006e-30	10.5991	1	-0.691124	0.0092088	1.0048	0.0989012	0.619371	0	-0.196857	0.456624	0	1	0.872449	0	-0.887981	0.000850706	2.03101	0.00931086	0.54037	0	S100a11	26.1194	12.3231	23.426	292.226	540.894	380.933	234.607	276.55	240.795	182.391
1	S100a6	3	2.17419	2.24111e-25	23.4233	3.77332e-24	4.51333	1	1.83438	0.556528	17.1094	7.77273e-18	3.56618	1	1.76266	1.18727e-17	15.8159	1.52791e-16	3.39323	1	-0.339814	0.0899983	0.443832	0.359889	0.790143	0	-0.0717181	0.720365	0	1	0.951504	0	-0.411532	0.0401578	0.844607	0.143019	0.751825	0	S100a6	133.959	94.2864	140.701	495.997	691.026	478.279	434.962	450.002	430.867	392.586
1	S100a8	3	4.97152	5.67182e-12	10.5449	2.85194e-11	31.3744	1	4.08781	0.0093722	7.79329	1.60957e-08	17.004	1	3.77583	3.13472e-08	6.83191	1.47262e-07	13.6974	1	-0.883711	0.151501	0.328741	0.469093	0.541971	0	-0.311978	0.610264	0	1	0.805536	0	-1.19569	0.0537632	0.763109	0.172541	0.436578	0	S100a8	361.522	13.3488	239.945	4863.91	9285.48	5140.58	2909.1	4077.19	3468.31	1811.89
1	S100a9	3	5.00563	2.93865e-12	10.8161	1.52718e-11	32.1251	1	4.24684	0.0142527	8.38969	4.0767e-09	18.9857	1	3.94764	7.16624e-09	7.43891	3.6399e-08	15.4297	1	-0.758788	0.213456	0.260871	0.54844	0.590993	0	-0.299202	0.622083	0	1	0.812702	0	-1.05799	0.0843983	0.638584	0.229835	0.480301	0	S100a9	493.826	18.8241	346.587	7304.12	13182.1	7117.42	4446.93	6437.44	5429.16	2973.38
1	S1pr2	3	1.67226	3.6187e-11	9.77349	1.68465e-10	3.18713	1	1.7724	0.000399639	10.791	1.61794e-11	3.41621	1	1.52806	1.28519e-09	8.14519	7.15837e-09	2.88399	1	0.100127	0.685828	0.0561822	0.878654	1.07187	0	-0.244316	0.322703	0	1	0.844216	0	-0.144188	0.560449	0.136851	0.729708	0.904889	0	S1pr2	14.7603	7.85846	11.3208	26.091	42.627	39.544	29.2033	50.3661	36.5085	32.0593
1	Safb	1	1.19322	5.48265e-14	12.4708	3.38233e-13	2.28663	1	0.878764	8.30271e-10	6.9696	1.0725e-07	1.8388	0	0.907183	9.31938e-09	7.33055	4.67146e-08	1.87538	0	-0.31445	0.0455077	0.593352	0.255063	0.804158	0	0.028418	0.857417	0	1	1.01989	0	-0.286032	0.0688322	0.694358	0.202135	0.820155	0	Safb	47.8659	45.9139	47.6969	88.033	116.329	119.219	86.1569	86.7725	87.2312	87.6685
1	Safb2	3	1.34363	1.23169e-16	15.0114	9.74124e-16	2.53789	1	1.1575	0.0605462	11.2631	5.45628e-12	2.23071	1	1.03786	1.26029e-10	9.10197	7.90728e-10	2.05318	1	-0.186123	0.244517	0.232737	0.585144	0.878964	0	-0.119639	0.45574	0	1	0.920418	0	-0.305763	0.0562216	0.749992	0.177831	0.809015	0	Safb2	46.7103	52.7014	49.1572	110.32	123.917	142.855	111.692	105.834	113.86	98.0439
1	Samd9l	3	1.89591	3.37526e-20	18.4362	3.66308e-19	3.72157	1	1.97613	4.83904e-18	19.7921	1.61401e-20	3.93436	1	1.88662	4.9968e-20	18.1076	7.80517e-19	3.69767	1	0.0802163	0.687238	0.0560836	0.878853	1.05718	0	-0.089511	0.653251	0	1	0.939841	0	-0.00929466	0.96287	0.00709089	0.983805	0.993578	0	Samd9l	298.87	276.735	295.269	934.087	1199.35	1107.64	1004.28	1337.95	1084.2	870.452
1	Samsn1	3	2.48138	1.77223e-28	26.428	3.7329e-27	5.58431	1	2.11468	3.27467e-05	19.7519	1.77032e-20	4.33095	1	1.93085	1.58961e-18	16.6583	2.1963e-17	3.8128	1	-0.366693	0.084712	0.459734	0.346949	0.775558	0	-0.183832	0.387111	0	1	0.880362	0	-0.550525	0.00976796	1.26153	0.0547611	0.682771	0	Samsn1	107.143	92.1898	87.8144	478.59	573.035	551.943	331.297	481.678	430.72	265.282
1	Sat1	3	2.32743	1.01941e-30	28.5949	2.54139e-29	5.01911	1	2.25379	0.316352	26.9028	1.25077e-27	4.76933	1	1.97099	5.1159e-23	20.9798	1.04764e-21	3.92037	1	-0.0736445	0.702206	0.0526929	0.885742	0.950235	0	-0.282798	0.142261	0	1	0.821995	0	-0.356443	0.0644896	0.710942	0.194562	0.781088	0	Sat1	105.646	88.5245	99.1231	440.664	497.457	534.047	394.499	492.808	511.597	321.153
1	Satb1	3	1.39448	3.31401e-09	7.90288	1.2506e-08	2.62894	1	1.43201	0.830096	8.21331	6.11918e-09	2.69822	1	1.47874	3.77704e-10	8.64742	2.25204e-09	2.78706	1	0.0375231	0.873274	0.0172845	0.960983	1.02635	0	0.046735	0.840807	0	1	1.03292	0	0.0842579	0.717571	0.074651	0.842072	1.06014	0	Satb1	21.7071	14.8119	27.6864	45.688	52.9854	70.2301	56.3362	55.5604	61.4107	62.663
1	Sbno1	3	1.34646	4.37877e-14	12.5642	2.72741e-13	2.54287	1	1.24296	0.340147	10.7458	1.79563e-11	2.36683	1	1.14829	9.98111e-11	9.19902	6.32382e-10	2.21651	1	-0.103498	0.555226	0.0910436	0.81088	0.930774	0	-0.0946716	0.589419	0	1	0.936485	0	-0.19817	0.258695	0.33623	0.461074	0.871656	0	Sbno1	228.548	237.73	233.343	543.414	649.678	585.974	520.065	602.491	533.377	463.46
1	Sc4mol	3	1.63272	1.1732e-23	21.7676	1.70785e-22	3.10098	1	1.63271	0.922675	21.6888	2.04751e-22	3.10095	1	1.95731	8.13193e-33	30.4472	3.57147e-31	3.88337	1	-1.68551e-05	1	0	1	0.999988	0	0.324592	0.04158	0	1	1.25231	0	0.324575	0.0416431	0.83582	0.145942	1.2523	0	Sc4mol	25.0295	21.3279	25.0191	76.5822	65.0062	79.811	71.7369	76.2911	73.3844	89.7958
1	Sc5d	3	2.84079	5.13818e-47	44.396	4.01751e-45	7.16413	1	2.57921	0.297687	37.3225	4.75896e-38	5.97614	1	2.57699	9.3232e-40	37.1928	6.41499e-38	5.96691	1	-0.261576	0.156769	0.321347	0.477148	0.834176	0	-0.00222838	0.990567	0	1	0.998457	0	-0.263805	0.153112	0.47714	0.333319	0.832888	0	Sc5d	24.5961	22.9871	25.8278	149.245	204.482	172.321	121.971	174.983	141.921	125.326
1	Scarna10	3	1.17436	4.8295e-14	12.5233	2.99731e-13	2.25693	1	1.23961	0.903453	13.7919	1.61484e-14	2.36135	1	1.13491	3.07222e-13	11.5943	2.54481e-12	2.19605	1	0.0652465	0.672342	0.0594703	0.872027	1.04626	0	-0.104699	0.497659	0	1	0.929999	0	-0.0394522	0.799899	0.0482663	0.894816	0.973024	0	Scarna10	35.3118	40.4537	36.2433	87.8408	87.7263	77.1898	84.5224	94.3784	85.6151	72.7772
1	Scimp	1	1.87716	0.00102495	2.72158	0.00189852	3.67351	0	2.40568	3.63792e-06	4.03231	9.28309e-05	5.29887	1	1.392	0.0138824	1.59105	0.0256418	2.62442	0	0.52838	0.340668	0.174436	0.669212	1.44231	0	-1.0134	0.0702402	0	1	0.495376	0	-0.485006	0.386292	0.231432	0.586905	0.714494	0	Scimp	4.00524	0.920088	2.24484	10.4518	1.87559	14.0551	13.0035	7.32766	17.7033	4.85181
1	Scyl2	1	1.19307	3.08776e-13	11.7531	1.76558e-12	2.28639	1	0.968885	0.0550899	7.88786	1.2946e-08	1.95733	0	0.851792	1.67239e-07	6.14006	7.24329e-07	1.80474	0	-0.22418	0.166566	0.309752	0.490058	0.856082	0	-0.117089	0.470855	0	1	0.922046	0	-0.341269	0.0353807	0.880305	0.131733	0.789347	0	Scyl2	54.8521	45.5821	47.5038	100.867	130.353	107.062	92.2228	98.2741	99.0946	78.8979
1	Sdc4	3	4.84142	4.10512e-30	28.0114	9.74e-29	28.669	1	4.63592	0.275219	26.1296	7.41931e-27	24.8629	1	3.88461	1.06795e-21	19.709	1.95432e-20	14.7701	1	-0.205499	0.570054	0.0865829	0.819251	0.867239	0	-0.751305	0.0388762	0	1	0.594066	0	-0.956804	0.00874763	1.29603	0.0505794	0.515197	0	Sdc4	19.803	16.7124	21.6519	759.827	296.982	611.101	475.316	255.68	715.443	185.526
1	Sdcbp	3	1.92592	1.05589e-19	17.9635	1.08761e-18	3.79979	1	1.89791	0.000811728	17.3981	3.99814e-18	3.72674	1	1.75678	8.07528e-17	15.0196	9.55791e-16	3.37943	1	-0.0280078	0.891344	0.01401	0.968256	0.980774	0	-0.141131	0.491064	0	1	0.906808	0	-0.169139	0.409273	0.217311	0.606303	0.889374	0	Sdcbp	528.981	374.521	491.355	1649.03	2024.44	1626.77	1512	2014.64	1671.75	1317.6
1	Sde2	3	2.25283	2.99303e-31	29.1101	7.76157e-30	4.76618	1	1.95813	0.0773867	22.4371	3.65528e-23	3.88558	1	1.76196	2.62072e-20	18.3774	4.19356e-19	3.39158	1	-0.294699	0.112489	0.392292	0.405236	0.815242	0	-0.196169	0.290774	0	1	0.872865	0	-0.490868	0.00829257	1.31038	0.0489352	0.711597	0	Sde2	37.2028	34.1338	36.3882	148.899	188.539	176.072	117.431	165.985	135.273	96.2525
1	Sec14l1	3	1.37856	5.58047e-12	10.5514	2.80956e-11	2.60009	1	1.42943	0.000103743	11.1923	6.42294e-12	2.6934	1	1.29987	7.55382e-11	9.31575	4.83342e-10	2.46207	1	0.0508646	0.796036	0.0319945	0.928978	1.03589	0	-0.129555	0.510121	0	1	0.914114	0	-0.0786898	0.689263	0.0843063	0.823557	0.946917	0	Sec14l1	113.329	132.553	97.192	270.554	340.163	281.282	256.582	319.171	348.264	248.823
1	Selk	1	1.07971	5.67704e-12	10.5448	2.85261e-11	2.11361	1	0.806569	0.326015	6.05021	8.90818e-07	1.74905	0	0.741495	2.06649e-06	5.1099	7.76419e-06	1.67191	0	-0.273128	0.0804132	0.468874	0.339723	0.827523	0	-0.0650716	0.677065	0	1	0.955898	0	-0.338199	0.0303017	0.924768	0.118914	0.791028	0	Selk	34.0248	33.9829	32.1037	68.1285	68.3737	75.1109	52.595	66.2736	56.3054	50.944
1	Sell	3	2.35075	3.95883e-20	18.3705	4.2606e-19	5.10088	1	2.22491	0.815435	16.5726	2.67546e-17	4.67482	1	2.02395	1.19311e-15	13.9035	1.24889e-14	4.06695	1	-0.125836	0.60541	0.0762103	0.839054	0.916473	0	-0.200963	0.409426	0	1	0.86997	0	-0.326798	0.180058	0.432779	0.369165	0.797304	0	Sell	385.567	199.176	383.337	1498.41	2135.61	1304.18	1459.98	1577.02	1488.73	1275.17
1	Sema4a	3	1.65048	2.77246e-07	6.07515	8.41108e-07	3.13937	1	1.44329	0.0502548	4.73174	1.85463e-05	2.71941	1	1.37808	1.54705e-05	4.29687	5.04808e-05	2.59923	1	-0.207183	0.50859	0.106964	0.781693	0.866227	0	-0.0652071	0.835261	0	1	0.955808	0	-0.27239	0.384902	0.23235	0.585666	0.827947	0	Sema4a	134.524	34.8125	96.0213	247.576	335.006	250.551	226.107	260.92	234.661	202.283
1	Sema4d	3	4.75378	1.40606e-44	42.0173	9.61053e-43	26.9794	1	4.58573	0.851307	39.6981	2.00395e-40	24.0128	1	4.43088	4.03858e-40	37.5474	2.83552e-38	21.5688	1	-0.168054	0.56258	0.0888179	0.815046	0.890043	0	-0.154855	0.593643	0	1	0.898223	0	-0.322908	0.266244	0.327931	0.469968	0.799457	0	Sema4d	90.7023	34.3148	80.5005	1539.44	2133.44	1872.58	1408.44	2026.61	1500.67	1171.45
1	Sema7a	3	2.83981	6.46963e-11	9.53295	2.93121e-10	7.15927	1	3.49795	7.94075e-25	13.3716	4.24973e-14	11.2976	1	3.07553	2.44308e-12	10.7373	1.83116e-11	8.43	1	0.658112	0.10644	0.405243	0.39333	1.57802	0	-0.422403	0.299012	0	1	0.746181	0	0.235709	0.561901	0.1361	0.73097	1.17749	0	Sema7a	3.47996	14.6007	14.2173	114.431	45.3551	71.4503	140.859	87.2362	136.815	67.9627
1	Sept5	3	2.04971	2.76791e-09	7.97758	1.05299e-08	4.14023	1	2.25588	0.0459971	9.39979	3.98299e-10	4.77627	1	2.06741	2.09203e-09	7.94355	1.13881e-08	4.19132	1	0.206061	0.536	0.0963401	0.801051	1.15353	0	-0.188409	0.575334	0	1	0.877573	0	0.0176567	0.960823	0.00740875	0.983085	1.01231	0	Sept5	1.98292	0.66367	1.65346	7.91567	5.15787	4.79047	6.21115	7.42041	7.01522	4.70252
1	Sertad1	3	2.43576	2.31415e-43	40.8549	1.39674e-41	5.4105	1	2.15166	0.00451318	32.4058	3.92803e-33	4.44338	1	1.96266	1.91546e-29	27.1826	6.56792e-28	3.8978	1	-0.284095	0.0921057	0.437633	0.365063	0.821257	0	-0.188987	0.263485	0	1	0.877221	0	-0.473081	0.0051011	1.46017	0.0346599	0.720424	0	Sertad1	13.5259	10.4528	13.1432	64.1323	72.7643	64.0838	48.999	59.4561	56.636	42.584
1	Setd8	3	1.91792	1.49862e-20	18.7739	1.68305e-19	3.77879	1	1.85	1.97631e-10	17.4905	3.23249e-18	3.60501	1	1.73478	2.84306e-17	15.4588	3.47668e-16	3.32829	1	-0.067921	0.73418	0.0449098	0.901758	0.954012	0	-0.115218	0.564172	0	1	0.923243	0	-0.183139	0.359449	0.249632	0.562818	0.880785	0	Setd8	66.3294	46.9094	72.7039	230.477	250.007	222.26	185.899	249.836	234.734	181.383
1	Sf3b1	1	1.09053	7.69705e-10	8.50598	3.11901e-09	2.12953	1	0.907478	0.170327	5.99437	1.01306e-06	1.87576	0	0.821475	3.22465e-06	4.93218	1.16901e-05	1.76721	0	-0.183053	0.296592	0.199054	0.632333	0.880837	0	-0.0860024	0.623824	0	1	0.94213	0	-0.269056	0.125125	0.531035	0.294418	0.829863	0	Sf3b1	476.821	453.272	463.572	926.402	1116.4	925.057	809.519	910.531	894.165	753.374
1	Sfn	3	1.30539	2.26806e-07	6.15787	6.95237e-07	2.4715	1	1.32487	0.000979989	6.25971	5.49911e-07	2.5051	1	1.59039	3.30119e-10	8.70288	1.98206e-09	3.01132	1	0.0194749	0.939113	0.00717277	0.98362	1.01359	0	0.265493	0.288718	0	1	1.20205	0	0.284966	0.253959	0.340696	0.456356	1.21838	0	Sfn	5.26591	9.12546	8.72592	18.6748	18.7132	19.7494	16.9989	23.8845	17.0789	31.9846
1	Sfpq	1	1.07434	7.7652e-10	8.50233	3.14539e-09	2.10576	1	0.872564	0.19574	5.72833	1.86927e-06	1.83091	0	0.713419	3.99634e-05	3.91328	0.000122102	1.63969	0	-0.201775	0.243346	0.233018	0.584766	0.86948	0	-0.159144	0.357657	0	1	0.895556	0	-0.360919	0.0370881	0.86575	0.136223	0.778669	0	Sfpq	189.691	201.967	192.851	350.172	410.882	469.827	345.754	359.055	365.379	316.263
1	Sft2d2	2	1.20874	6.05394e-05	3.86804	0.000135508	2.31136	1	1.49802	0.0167966	5.56612	2.71572e-06	2.82455	1	0.982309	0.00105881	2.60204	0.0025001	1.97562	0	0.289279	0.330899	0.179087	0.662084	1.22203	0	-0.515709	0.0835943	0	1	0.699449	0	-0.22643	0.446708	0.194615	0.63883	0.854747	0	Sft2d2	113.158	108.917	107.487	329.077	170.124	262.527	315.897	190.705	424.219	167.686
1	Sgms2	3	5.4158	6.37104e-35	32.6475	2.2519e-33	42.6893	1	4.9794	0.000370643	28.7491	1.78193e-29	31.5463	1	4.98765	4.80405e-31	28.7279	1.87104e-29	31.7272	1	-0.436408	0.231502	0.242906	0.571603	0.738972	0	0.00824895	0.981999	0	1	1.00573	0	-0.428159	0.240398	0.354697	0.441879	0.743209	0	Sgms2	31.8581	7.36071	26.0812	777.042	1112.22	899.343	506.336	905.43	648.963	532.02
1	Sgpl1	3	2.34501	1.90207e-30	28.3354	4.61913e-29	5.08065	1	2.30188	0.0020059	27.3173	4.81578e-28	4.93101	1	2.12574	1.0777e-25	23.5623	2.73963e-24	4.36426	1	-0.0431295	0.824771	0.0259038	0.942098	0.970547	0	-0.176146	0.365787	0	1	0.885064	0	-0.219275	0.260324	0.334588	0.46282	0.858997	0	Sgpl1	215.337	240.339	226.838	1021.54	1320.16	1125.94	1002.21	1262.68	1100.66	814.395
1	Sh2b2	3	5.45269	1.51667e-70	67.2967	5.04952e-68	43.7948	1	4.90912	0.172107	57.4204	3.7983e-58	30.0464	1	4.6693	4.78563e-56	53.0467	8.98045e-54	25.4448	1	-0.543572	0.0320921	0.675503	0.211104	0.68607	0	-0.239815	0.343668	0	1	0.846854	0	-0.783387	0.00207735	1.74759	0.0178819	0.581001	0	Sh2b2	7.05185	3.89152	7.72419	220.409	297.622	300.76	146.307	208.699	206.747	125.475
1	Sh2d3c	3	4.43603	1.56569e-47	44.9022	1.25267e-45	21.6461	1	4.04012	5.69747e-31	38.6372	2.30557e-39	16.4512	1	3.91269	3.73293e-39	36.6129	2.43845e-37	15.0604	1	-0.395913	0.137299	0.349671	0.447022	0.760008	0	-0.127432	0.632066	0	1	0.915459	0	-0.523345	0.0497594	0.785689	0.163799	0.695757	0	Sh2d3c	22.0879	15.8074	32.2243	360.009	593.155	565.275	317.967	491.092	344.995	309.359
1	Sh3gl1	2	1.03849	2.03596e-09	8.10499	7.85245e-09	2.05408	1	1.14362	0.727748	9.625	2.3714e-10	2.20934	1	0.993965	9.2375e-09	7.33417	4.63266e-08	1.99165	0	0.105123	0.542162	0.0941581	0.805085	1.07559	0	-0.149647	0.384926	0	1	0.901471	0	-0.0445235	0.797328	0.0487918	0.893734	0.96961	0	Sh3gl1	24.8719	28.4775	27.1795	47.9551	67.3506	50.1191	52.9945	62.0996	62.8432	55.0494
1	Siah1a	1	1.22924	5.06975e-14	12.503	3.14075e-13	2.34443	1	0.975651	0.000571349	7.99543	1.01058e-08	1.96653	0	0.844265	2.22776e-07	6.02187	9.50896e-07	1.79535	0	-0.253567	0.119278	0.37703	0.41973	0.83882	0	-0.131373	0.424467	0	1	0.912962	0	-0.38494	0.0183463	1.06759	0.0855881	0.765811	0	Siah1a	13.3683	12.8812	13.7225	27.2437	34.5705	31.9515	26.2975	25.2758	27.0325	23.4753
1	Sidt2	1	1.08404	9.82381e-08	6.50602	3.11878e-07	2.11996	1	0.887788	0.0416419	4.46845	3.40059e-05	1.85034	0	0.786792	0.000100904	3.54252	0.000286737	1.72523	0	-0.196247	0.329674	0.179748	0.661077	0.872818	0	-0.100995	0.615812	0	1	0.93239	0	-0.297242	0.13995	0.501739	0.314964	0.813807	0	Sidt2	231.884	169.281	175.303	332.727	471.327	418.081	306.09	421.016	339.632	322.123
1	Siglec5	3	2.44671	1.45754e-12	11.106	7.83504e-12	5.45171	1	2.96931	1.27976e-05	15.4048	3.93721e-16	7.8316	1	2.39374	3.944e-12	10.5377	2.89929e-11	5.25519	1	0.522578	0.112028	0.393319	0.404279	1.43652	0	-0.575548	0.0803758	0	1	0.671031	0	-0.0529692	0.872968	0.0285002	0.936483	0.96395	0	Siglec5	12.4359	11.0863	16.7036	117.083	49.1489	53.1019	116.305	69.4736	129.323	45.0845
1	Siglece	3	4.56137	6.0092e-46	43.3536	4.43007e-44	23.6107	1	4.05165	0.0235461	35.865	1.36464e-36	16.5832	1	3.68761	4.65408e-33	30.6839	2.07046e-31	12.8849	1	-0.509714	0.066315	0.509648	0.30928	0.702361	0	-0.36404	0.189508	0	1	0.776986	0	-0.873754	0.00173799	1.80123	0.0158042	0.545725	0	Siglece	14.8785	7.01379	15.9794	292.918	333.599	268.311	204.859	192.189	231.429	107.486
1	Siglech	1	1.39095	0.000679212	2.88779	0.00129482	2.62252	0	2.02009	4.18075e-07	5.50422	3.13172e-06	4.05608	1	1.36911	0.000811293	2.70743	0.00196143	2.58312	0	0.628798	0.117945	0.379317	0.417525	1.54628	0	-0.650666	0.106591	0	1	0.636986	0	-0.0218473	0.972262	0.00508941	0.98835	0.984971	0	Siglech	2.39001	0.603337	1.81036	5.37958	3.45279	3.79622	5.55734	5.61169	8.37419	3.2843
1	Sik1	3	1.87172	9.64793e-19	17.0376	9.16979e-18	3.65968	1	1.57204	5.63545e-24	12.2704	5.36509e-13	2.97324	1	1.57787	5.84643e-14	12.2808	5.23794e-13	2.98528	1	-0.299674	0.145023	0.337197	0.460048	0.812436	0	0.00582841	0.978588	0	1	1.00405	0	-0.293845	0.152806	0.477633	0.332941	0.815725	0	Sik1	24.1759	35.4611	31.7295	75.0451	129.714	129.659	82.67	99.2017	89.8022	98.5664
1	Sirpa	3	1.45607	7.78452e-12	10.4121	3.872e-11	2.74361	1	1.35528	7.17355e-14	9.04492	9.01745e-10	2.55847	1	1.00418	1.86438e-06	5.15159	7.0536e-06	2.00581	1	-0.100794	0.628973	0.0702487	0.850651	0.932519	0	-0.351094	0.092761	0	1	0.783989	0	-0.451889	0.0306206	0.921703	0.119756	0.731085	0	Sirpa	450.281	310.477	418.844	1116.8	1069.64	1049.97	970.101	909.001	1138.89	625.921
1	Sirt1	3	1.90513	8.23105e-26	23.8357	1.45967e-24	3.74543	1	1.68074	0.809823	18.7998	1.58571e-19	3.20591	1	1.49973	6.80248e-17	15.0916	8.09786e-16	2.8279	1	-0.224391	0.203115	0.271335	0.535384	0.855956	0	-0.180998	0.305264	0	1	0.882093	0	-0.405388	0.0216351	1.02348	0.0947372	0.755033	0	Sirt1	23.493	22.3235	22.1105	81.7696	91.0513	81.6187	68.032	80.6042	69.1973	52.6608
1	Sirt2	3	1.50083	2.31879e-16	14.7478	1.78732e-15	2.83006	1	1.42079	9.04191e-09	13.2359	5.80956e-14	2.67731	1	1.3513	1.23057e-13	11.9739	1.06194e-12	2.55142	1	-0.0800454	0.656454	0.0627032	0.865559	0.946028	0	-0.0694827	0.698744	0	1	0.95298	0	-0.149528	0.405123	0.219711	0.602961	0.901545	0	Sirt2	49.1922	50.0769	45.9106	125.844	150.857	134.178	106.243	154.53	128	103.456
1	Skap2	3	1.37227	1.79175e-11	10.0662	8.58524e-11	2.58878	1	1.22317	0.00879766	8.0642	8.62586e-09	2.33459	1	1.06115	1.66322e-07	6.14227	7.20661e-07	2.0866	1	-0.149097	0.457628	0.125882	0.748373	0.901815	0	-0.16202	0.419703	0	1	0.893773	0	-0.311117	0.121411	0.537849	0.289835	0.806018	0	Skap2	153.04	95.2668	127.992	290.036	376.78	307.403	280.664	304.33	293.574	219.339
1	Skil	3	2.38481	1.25522e-19	17.8914	1.28396e-18	5.22276	1	2.04188	1.7107e-10	13.4798	3.31264e-14	4.11782	1	1.92519	1.03577e-13	12.0462	8.99092e-13	3.79788	1	-0.342928	0.171026	0.304545	0.495969	0.788439	0	-0.116689	0.641233	0	1	0.922302	0	-0.459617	0.0668139	0.702366	0.198442	0.727179	0	Skil	116.887	50.2127	92.642	449.541	463.142	444.022	305.908	348.435	415.331	269.275
1	Slc11a1	3	1.44069	9.47905e-14	12.2439	5.70361e-13	2.7145	1	1.37676	7.07397e-05	11.1731	6.71277e-12	2.59684	1	1.33517	4.48939e-12	10.4839	3.28151e-11	2.52305	1	-0.0639305	0.736409	0.0444367	0.902741	0.956654	0	-0.0415883	0.826542	0	1	0.971585	0	-0.105519	0.578263	0.129433	0.742279	0.929471	0	Slc11a1	160.262	192.117	187.782	455.65	578.576	432.046	397.077	542.108	463.592	414.307
1	Slc15a2	2	2.89063	0.000112453	3.6197	0.000240048	7.41594	1	2.54963	2.99424e-22	2.91544	0.00121495	5.85486	0	3.25889	1.7953e-05	4.23566	5.81219e-05	9.57244	1	-0.340977	0.626092	0.0709677	0.849244	0.789507	0	0.709201	0.311783	0	1	1.6349	0	0.368221	0.598188	0.120453	0.757788	1.29076	0	Slc15a2	5.77805	5.00769	2.71553	36.2353	12.3618	51.5653	24.5177	53.5197	1.06514	48.0702
1	Slc15a3	3	3.34563	2.12965e-49	46.7072	1.96251e-47	10.1656	1	3.16777	0.219978	42.5193	3.02461e-43	8.98657	1	3.02594	8.08944e-42	39.1956	6.37337e-40	8.14511	1	-0.177857	0.390235	0.153793	0.70179	0.884015	0	-0.141835	0.4933	0	1	0.906366	0	-0.319692	0.122751	0.535643	0.291311	0.801241	0	Slc15a3	46.8679	30.7551	49.8693	400.394	442.724	453.242	340.305	402.233	403.467	277.076
1	Slc16a3	3	2.88899	1.25897e-17	15.968	1.07654e-16	7.40751	1	2.66011	4.34032e-08	13.772	1.69049e-14	6.32079	1	2.54941	2.04754e-14	12.7196	1.90728e-13	5.85393	1	-0.228883	0.467638	0.12163	0.755736	0.853295	0	-0.110699	0.725315	0	1	0.926139	0	-0.339582	0.281481	0.313095	0.486301	0.79027	0	Slc16a3	115.43	33.0176	95.9489	541.147	721.718	547.695	434.526	585.795	524.636	380.867
1	Slc20a1	3	1.66858	2.46952e-14	12.8048	1.56752e-13	3.17902	1	1.59118	1.87117e-06	11.6498	2.23963e-12	3.01296	1	1.58108	4.43807e-13	11.4422	3.61241e-12	2.99195	1	-0.0773995	0.717515	0.0487371	0.893846	0.947764	0	-0.0100992	0.962346	0	1	0.993024	0	-0.0874987	0.682064	0.0869317	0.818593	0.941153	0	Slc20a1	56.3885	32.9723	49.1693	114.739	153.585	172.186	125.639	168.768	123.115	126.744
1	Slc23a2	3	1.88309	2.14191e-17	15.7489	1.78279e-16	3.68864	1	1.68694	0.08865	12.7909	1.61843e-13	3.21973	1	1.74438	2.92745e-15	13.5335	2.92773e-14	3.3505	1	-0.196148	0.362046	0.164694	0.684394	0.872878	0	0.0574359	0.790096	0	1	1.04061	0	-0.138712	0.518889	0.155076	0.699719	0.90833	0	Slc23a2	55.1804	40.499	54.2866	136.949	194.805	221.537	139.478	201.882	141.627	145.928
1	Slc24a3	3	4.34561	3.88039e-21	19.3389	4.58233e-20	20.331	1	4.407	0.754254	19.7175	1.91631e-20	21.2148	1	4.17078	8.08151e-20	17.9029	1.25051e-18	18.0107	1	0.0613134	0.879595	0.0157871	0.964302	1.04342	0	-0.236185	0.554054	0	1	0.848987	0	-0.174869	0.662143	0.0937894	0.805769	0.885848	0	Slc24a3	0.170715	1.07092	1.09828	16.0619	19.2248	12.3829	18.1976	13.8669	17.6666	8.65862
1	Slc25a33	3	2.0717	8.07009e-16	14.2274	5.924e-15	4.20382	1	2.47031	0.00182594	19.8713	1.34496e-20	5.54163	1	2.28501	5.68333e-19	17.0884	8.15823e-18	4.87369	1	0.398464	0.105555	0.407406	0.391376	1.3181	0	-0.185248	0.452587	0	1	0.879498	0	0.213219	0.389997	0.229092	0.590076	1.15927	0	Slc25a33	1.33946	1.50834	2.40174	8.10779	6.26617	7.77321	8.89901	10.4813	9.84335	8.91987
1	Slc26a11	3	3.06551	4.1425e-48	45.4659	3.42038e-46	8.37165	1	2.95454	0.00052946	42.5621	2.74075e-43	7.75184	1	2.87926	3.13009e-43	40.5589	2.76117e-41	7.35772	1	-0.110977	0.567432	0.0875155	0.817494	0.925961	0	-0.0752757	0.698462	0	1	0.949161	0	-0.186252	0.336643	0.267577	0.540036	0.878886	0	Slc26a11	6.00129	6.75737	7.4466	41.6149	56.7365	70.9532	44.7493	57.7865	54.2119	47.9583
1	Slc2a1	3	2.88366	1.37447e-25	23.6227	2.38419e-24	7.38022	1	2.29875	0.445034	15.7992	1.58769e-16	4.92031	1	2.28089	2.54127e-17	15.504	3.13362e-16	4.85976	1	-0.584909	0.0234151	0.754451	0.176015	0.666692	0	-0.0178629	0.944915	0	1	0.987695	0	-0.602772	0.0195218	1.05198	0.0887198	0.658488	0	Slc2a1	52.5015	21.9765	38.452	233.666	365.91	234.055	167.011	201.603	187.171	167.425
1	Slc2a3	3	3.4043	9.54981e-25	22.8165	1.52575e-23	10.5875	1	3.5027	0.882791	23.8313	1.47452e-24	11.3349	1	3.32423	7.90821e-24	21.7631	1.72559e-22	10.016	1	0.0983975	0.744773	0.042804	0.906142	1.07058	0	-0.178463	0.554897	0	1	0.883644	0	-0.080065	0.791242	0.0506696	0.889878	0.946015	0	Slc2a3	18.7393	12.1723	29.2433	163.693	321.493	151.984	211.252	264.167	206.747	153.466
1	Slc2a6	3	1.60105	8.05157e-08	6.58785	2.58316e-07	3.03365	1	1.42017	0.114152	5.25042	5.61792e-06	2.67617	1	1.2804	1.51293e-05	4.30505	4.95398e-05	2.42907	1	-0.18088	0.535055	0.0969173	0.799987	0.882165	0	-0.139765	0.631708	0	1	0.907667	0	-0.320645	0.271726	0.323003	0.475331	0.800712	0	Slc2a6	127.721	40.3029	83.373	240.352	263.818	258.55	198.43	263.981	210.457	157.049
1	Slc30a4	1	1.83587	0.00102362	2.72207	0.00189638	3.56985	0	2.3403	1.85696e-16	3.98709	0.000103017	5.06409	1	1.39343	0.0116261	1.66002	0.0218765	2.62703	0	0.504418	0.353354	0.168818	0.677925	1.41855	0	-0.946835	0.0833972	0	1	0.518769	0	-0.442414	0.415841	0.213439	0.611732	0.735902	0	Slc30a4	14.5633	19.6989	17.7294	91.7987	15.8999	77.9129	96.1456	27.641	139.496	27.6926
1	Slc31a2	3	1.97396	1.56785e-19	17.7974	1.59426e-18	3.92845	1	1.69315	6.87186e-26	13.3559	4.40612e-14	3.23362	1	1.42246	3.72478e-11	9.6083	2.46432e-10	2.68042	1	-0.280807	0.183589	0.288738	0.514354	0.823131	0	-0.270686	0.200381	0	1	0.828925	0	-0.551493	0.00918544	1.28038	0.0524353	0.682314	0	Slc31a2	53.8278	34.6768	39.2847	155.431	168.547	178.106	120.155	143.492	149.634	85.6158
1	Slc35f6	2	1.36739	8.35617e-18	16.1391	7.2596e-17	2.58004	1	1.08371	0.723068	10.3368	4.60442e-11	2.11949	1	0.977844	6.14633e-10	8.44784	3.56584e-09	1.96952	0	-0.283673	0.0708156	0.496342	0.318902	0.821497	0	-0.105868	0.501688	0	1	0.929246	0	-0.38954	0.0132223	1.16513	0.0683704	0.763373	0	Slc35f6	43.9657	33.8773	42.6279	105.286	100.344	105.255	83.3238	82.1347	89.9124	73.6729
1	Slc37a2	3	1.29198	1.54789e-10	9.16964	6.76651e-10	2.44864	1	1.47307	0.958679	11.6239	2.37764e-12	2.77612	1	1.45326	6.86841e-13	11.2617	5.47404e-12	2.73827	1	0.181077	0.364257	0.163789	0.685821	1.13373	0	-0.0198062	0.921204	0	1	0.986365	0	0.161271	0.419763	0.210957	0.615238	1.11827	0	Slc37a2	15.5613	16.5163	25.2484	39.3094	53.1559	47.9951	47.2919	58.8532	53.11	49.6004
1	Slc37a3	3	2.11169	1.36264e-28	26.5349	2.91781e-27	4.32196	1	1.79759	0.0818747	19.6186	2.4066e-20	3.47639	1	1.29765	3.60044e-12	10.5745	2.66381e-11	2.45828	1	-0.314089	0.0867487	0.452667	0.352641	0.804359	0	-0.499924	0.00671317	0.0199209	0.955167	0.707144	0	-0.814013	1.05803e-05	3.4907	0.000323073	0.568798	0	Slc37a3	21.7727	25.6871	22.2674	88.1483	103.584	109.638	91.9685	66.7837	83.5583	48.8167
1	Slc38a2	3	1.44834	6.81104e-15	13.3409	4.56176e-14	2.72893	1	1.32673	0.00306751	11.2524	5.59191e-12	2.50834	1	1.26201	9.32487e-12	10.184	6.54707e-11	2.3983	1	-0.121602	0.505243	0.107927	0.779961	0.919167	0	-0.0647233	0.722942	0	1	0.956129	0	-0.186325	0.307308	0.292145	0.510334	0.878842	0	Slc38a2	103.414	134.454	127.727	294.57	399.33	303.788	281.608	315.785	319.652	289.205
1	Slc39a14	3	2.23614	3.38822e-19	17.4763	3.34e-18	4.71135	1	1.65154	1.61124e-21	10.0157	9.64514e-11	3.14168	1	1.5192	5.09519e-10	8.52389	2.99302e-09	2.86632	1	-0.584594	0.0148281	0.873434	0.133834	0.666837	0	-0.132333	0.580856	0	1	0.912355	0	-0.716927	0.00285413	1.64774	0.0225038	0.608392	0	Slc39a14	37.9776	16.1845	34.8071	109.705	152.775	156.865	94.5111	96.0016	89.1043	85.6158
1	Slc39a4	3	2.74649	6.43157e-23	21.0588	8.73424e-22	6.71083	1	3.15294	0.490266	27.0215	9.51717e-28	8.89464	1	3.10623	1.59773e-28	26.292	5.10531e-27	8.61128	1	0.406324	0.114025	0.388974	0.408344	1.3253	0	-0.0467019	0.856614	0	1	0.968147	0	0.359623	0.163543	0.458388	0.348026	1.28309	0	Slc39a4	1.15561	1.44801	1.96725	10.5286	10.6994	9.53574	11.1873	18.1336	11.5329	10.1888
1	Slc3a2	3	2.86122	3.40033e-36	33.8829	1.30951e-34	7.26628	1	2.82641	9.59538e-05	33.1041	7.86855e-34	7.09306	1	2.65733	5.96386e-32	29.607	2.47201e-30	6.30865	1	-0.0348097	0.870056	0.0177366	0.959983	0.97616	0	-0.169077	0.42644	0	1	0.889412	0	-0.203887	0.337619	0.266996	0.540759	0.868208	0	Slc3a2	59.9604	57.4226	86.7523	451.5	540.34	491.656	404.342	537.284	506.528	370.156
1	Slc40a1	3	5.37344	6.54604e-15	13.357	4.39568e-14	41.454	1	5.39256	0.00887796	13.3369	4.6036e-14	42.0071	1	4.98664	1.76635e-13	11.8227	1.50417e-12	31.7051	1	0.0191185	0.97344	0.00304974	0.993002	1.01334	0	-0.405916	0.479539	0	1	0.754757	0	-0.386797	0.500418	0.164893	0.684081	0.764826	0	Slc40a1	12.147	1.04076	24.2467	430.213	645.884	476.516	525.659	556.16	491.506	304.88
1	Slc43a2	2	1.2639	6.08883e-10	8.60315	2.49376e-09	2.40145	1	1.06602	0.29056	6.22652	5.93576e-07	2.09365	1	0.920869	5.6352e-06	4.70798	1.95894e-05	1.89326	0	-0.197886	0.32571	0.182632	0.656701	0.871827	0	-0.145147	0.470856	0	1	0.904287	0	-0.343033	0.0886282	0.624505	0.237408	0.788382	0	Slc43a2	175.653	225.934	167.711	362.353	536.589	468.2	350.984	476.762	364.204	360.975
1	Slc44a2	3	1.34351	2.39961e-12	10.8997	1.25974e-11	2.53767	1	1.03706	3.54093e-29	6.69032	2.04021e-07	2.05205	1	1.11301	5.35466e-09	7.55879	2.76189e-08	2.16296	1	-0.306439	0.104632	0.408979	0.389961	0.808635	0	0.0759401	0.687892	0	1	1.05405	0	-0.230499	0.221865	0.376028	0.4207	0.85234	0	Slc44a2	101.733	92.3105	117.094	220.678	314.204	254.753	187.133	251.784	199.658	225.684
1	Slc6a12	3	2.67771	1.26361e-11	10.2116	6.14314e-11	6.3984	1	2.84627	0.0201622	11.2702	5.36725e-12	7.19136	1	2.38494	1.15924e-09	8.18787	6.48834e-09	5.22322	1	0.168491	0.651571	0.0637316	0.863512	1.12388	0	-0.461224	0.214974	0	1	0.72637	0	-0.292727	0.431982	0.203292	0.626192	0.816357	0	Slc6a12	0.801048	3.0016	1.55691	13.8716	9.37794	10.9819	13.9478	9.78567	14.7283	6.15807
1	Slc6a13	3	3.97862	2.93808e-29	27.18	6.60651e-28	15.7647	1	4.13464	5.52e-18	29.0928	8.07668e-30	17.5651	1	3.64542	2.60376e-25	23.1908	6.44447e-24	12.5136	1	0.155855	0.617067	0.0734388	0.844425	1.11408	0	-0.489054	0.110715	0	1	0.712492	0	-0.333188	0.279228	0.31593	0.483137	0.79378	0	Slc6a13	0.288903	0.588253	0.543107	7.72354	6.05303	8.67707	7.77301	6.632	10.5779	3.88145
1	Slc6a6	3	1.45888	5.17055e-13	11.5366	2.9066e-12	2.74895	1	1.47354	0.18445	11.6646	2.16469e-12	2.77703	1	1.32919	4.09562e-11	9.56986	2.69242e-10	2.51261	1	0.014661	0.941027	0.00701759	0.983971	1.01021	0	-0.144356	0.466109	0	1	0.904783	0	-0.129695	0.512615	0.158157	0.694773	0.914024	0	Slc6a6	401.286	313.539	387.489	874.105	1174.08	982.091	890.41	1153.78	1017.06	845.223
1	Slc7a11	3	8.73897	7.62042e-84	80.3084	4.91565e-81	427.259	1	8.63886	0.957627	79.0635	8.6394e-80	398.617	1	8.43965	3.23364e-80	76.6227	2.38389e-77	347.206	1	-0.100114	0.756002	0.0396982	0.912645	0.932959	0	-0.199213	0.53647	0	1	0.871025	0	-0.299327	0.353221	0.254672	0.556324	0.812631	0	Slc7a11	5.72552	3.71052	12.3587	2700.47	3355.47	3268.82	2343.89	3454.53	2901.22	1872.91
1	Slc7a6	2	0.994945	3.31129e-06	5.05657	8.77879e-06	1.993	0	1.21732	3.69815e-06	7.24171	5.73178e-08	2.32514	1	1.12021	1.65693e-07	6.14373	7.18234e-07	2.17378	1	0.222356	0.297002	0.198656	0.632913	1.16664	0	-0.097104	0.651161	0	1	0.934908	0	0.125252	0.55619	0.138462	0.727006	1.0907	0	Slc7a6	14.2744	16.1091	16.2691	38.9635	22.8054	31.1832	41.5893	27.4092	39.4101	30.865
1	Slc9a3r1	3	1.74865	1.31869e-20	18.8271	1.48908e-19	3.36044	1	1.65765	3.08522e-13	16.9712	1.06858e-17	3.15503	1	1.53432	2.12559e-16	14.6154	2.42411e-15	2.89651	1	-0.0909975	0.619071	0.0729289	0.845417	0.938873	0	-0.123334	0.500088	0	1	0.918063	0	-0.214332	0.241372	0.353713	0.44288	0.861945	0	Slc9a3r1	77.6623	63.3202	73.8988	227.095	282.148	212.905	205.84	253.129	219.088	186.086
1	Slco4a1	3	3.13672	1.68964e-15	13.9193	1.20434e-14	8.79522	1	3.24209	0.032133	14.7155	1.92547e-15	9.46164	1	2.9364	5.6982e-14	12.2916	5.10957e-13	7.65499	1	0.105305	0.775718	0.0360909	0.920257	1.07572	0	-0.305618	0.402008	0	1	0.809096	0	-0.200309	0.583559	0.127174	0.746149	0.870364	0	Slco4a1	1.32633	0.558086	1.73794	11.5277	7.37447	13.1512	10.0613	8.4871	15.9036	6.23271
1	Slco4c1	3	3.58639	1.18223e-19	17.9166	1.2117e-18	12.0119	1	3.16746	0.0732363	14.4462	3.57935e-15	8.98466	1	2.68017	2.69393e-12	10.697	2.00896e-11	6.4093	1	-0.41889	0.239369	0.236416	0.580209	0.748	0	-0.487175	0.175904	0	1	0.713421	0	-0.906057	0.0117809	1.20092	0.0629629	0.533641	0	Slco4c1	0.892972	0.874838	2.01553	17.4452	20.0347	8.17995	11.1873	10.2958	12.6715	5.41163
1	Slfn10-ps	3	1.80294	1.70261e-25	23.534	2.9239e-24	3.4893	1	1.85831	0.0213766	24.8325	1.47054e-25	3.62583	1	1.67031	2.94585e-22	20.2479	5.65132e-21	3.18284	1	0.0553704	0.742529	0.0428155	0.906117	1.03913	0	-0.187995	0.263585	0	1	0.877825	0	-0.132625	0.430694	0.204223	0.624852	0.91217	0	Slfn10-ps	29.3499	21.2525	28.3985	83.2682	93.1826	99.3344	90.6246	103.515	92.4467	75.0911
1	Slfn2	3	2.28846	3.32216e-27	25.185	6.53105e-26	4.88536	1	1.96008	0.655702	18.9539	1.11206e-19	3.89083	1	1.82721	1.89209e-18	16.5861	2.5934e-17	3.5485	1	-0.328387	0.104612	0.408979	0.389961	0.796426	0	-0.132866	0.51109	0	1	0.912018	0	-0.461253	0.0227761	1.00901	0.0979468	0.726355	0	Slfn2	340.774	242.285	305.842	1274.15	1569.95	1498.6	1016.38	1309.29	1133.01	862.577
1	Slfn3	3	2.42032	5.74159e-23	21.1052	7.84887e-22	5.35291	1	2.29922	9.07997e-19	19.1788	6.62501e-20	4.92193	1	2.04255	3.18385e-17	15.4117	3.87506e-16	4.11972	1	-0.121099	0.603531	0.0768083	0.837899	0.919487	0	-0.256674	0.271136	0	1	0.837016	0	-0.377773	0.105536	0.576297	0.265279	0.769625	0	Slfn3	57.3866	40.2727	51.6917	214.684	292.677	292.219	218.189	290.416	226.617	139.135
1	Slfn4	3	3.32958	2.0961e-33	31.1847	6.53589e-32	10.0532	1	3.08865	2.01705e-81	27.3936	4.04061e-28	8.50699	1	2.8062	2.96048e-25	23.1382	7.27503e-24	6.99439	1	-0.240933	0.340485	0.174436	0.669212	0.846198	0	-0.282452	0.263905	0	1	0.822193	0	-0.523385	0.038805	0.853607	0.140085	0.695738	0	Slfn4	557.792	412.396	544.99	3943.23	5533.37	5755.97	3944.59	5058.54	3886.65	2226.94
1	Slfn5	3	1.90777	5.67446e-18	16.2991	5.02283e-17	3.7523	1	2.07024	6.04464e-05	18.8081	1.55544e-19	4.19955	1	2.0363	4.24129e-20	18.1744	6.69333e-19	4.10191	1	0.16246	0.446942	0.130368	0.740683	1.11919	0	-0.0339378	0.873737	0	1	0.976751	0	0.128523	0.547425	0.142325	0.720568	1.09317	0	Slfn5	219.671	230.58	218.932	679.287	751.812	1079.93	775.957	1104.11	930.27	789.128
1	Slfn8	3	1.68199	2.26647e-16	14.7574	1.7483e-15	3.2087	1	1.85625	0.326371	17.5922	2.5577e-18	3.62064	1	1.6859	1.94143e-16	14.6534	2.22145e-15	3.21741	1	0.174256	0.382971	0.155657	0.698784	1.12838	0	-0.170346	0.393632	0	1	0.888629	0	0.00390942	0.984668	0.00205686	0.995275	1.00271	0	Slfn8	136.073	104.377	116.358	320.508	353.42	471.048	393.518	481.167	417.277	322.272
1	Slmo2	2	1.05262	9.09476e-10	8.43607	3.66382e-09	2.07429	1	1.00806	3.90153e-16	7.70968	1.95128e-08	2.0112	1	0.825507	1.45783e-06	5.252	5.59757e-06	1.77216	0	-0.0445564	0.795841	0.0320515	0.928856	0.969588	0	-0.182545	0.286196	0	1	0.881147	0	-0.2271	0.184701	0.425935	0.375029	0.85435	0	Slmo2	33.6046	22.4441	32.2606	60.3666	60.7861	62.0953	55.864	61.9605	59.8681	50.832
1	Smad3	3	1.38308	3.05672e-11	9.84463	1.43012e-10	2.60825	1	1.2483	0.831823	8.07129	8.48623e-09	2.37561	1	1.22147	3.86768e-09	7.68975	2.0429e-08	2.33184	1	-0.13478	0.51024	0.106325	0.782843	0.910809	0	-0.0268313	0.895697	0	1	0.981574	0	-0.161611	0.429625	0.204875	0.623914	0.894026	0	Smad3	129.56	115.343	106.497	233.474	320.896	362.223	241.218	343.751	249.904	250.204
1	Smcr8	3	1.81857	2.17312e-23	21.5119	3.07664e-22	3.52732	1	2.0323	0.0066683	26.3031	4.97599e-27	4.09057	1	1.86977	1.45574e-24	22.4666	3.41471e-23	3.65474	1	0.213729	0.227613	0.246984	0.566261	1.15968	0	-0.162534	0.358749	0	1	0.893454	0	0.0511951	0.772689	0.0561226	0.878774	1.03612	0	Smcr8	100.21	95.8098	99.2558	307.943	367.445	366.2	366.058	425.746	416.102	304.358
1	Smek2	1	1.03878	7.90263e-10	8.49488	3.19981e-09	2.05448	1	0.879609	0.197584	6.17861	6.62813e-07	1.83988	0	0.800712	1.96645e-06	5.12987	7.41534e-06	1.74196	0	-0.159165	0.34199	0.174436	0.669212	0.895543	0	-0.0788965	0.6377	0	1	0.946782	0	-0.238061	0.155306	0.472513	0.336889	0.847884	0	Smek2	146.802	151.226	150.235	279.392	341.272	300.308	260.65	292.967	271.17	242.143
1	Smim3	3	2.97646	8.71908e-42	39.3223	4.76136e-40	7.87053	1	2.43832	1.7943e-07	27.4452	3.5875e-28	5.42011	1	2.20143	9.07836e-25	22.6607	2.1841e-23	4.59934	1	-0.538121	0.00885683	1.01764	0.0960203	0.688667	0	-0.236883	0.250181	0	1	0.848577	0	-0.775003	0.000172438	2.53711	0.00290332	0.584387	0	Smim3	8.759	9.17071	10.6087	59.8286	90.7955	74.1167	42.2431	56.8589	55.681	39.0384
1	Smox	3	4.51434	2.38037e-40	37.9193	1.2043e-38	22.8534	1	4.00298	0.391406	31.2827	5.21613e-32	16.033	1	3.73569	3.71721e-30	27.8678	1.35566e-28	13.3215	1	-0.511359	0.0825535	0.463819	0.343701	0.701561	0	-0.267286	0.363481	0	1	0.830881	0	-0.778645	0.00842543	1.3062	0.0494084	0.582914	0	Smox	22.2324	7.51154	19.757	298.259	429.083	404.569	218.407	304.794	270.912	186.683
1	Snap23	3	1.85462	8.03254e-22	20.0036	9.91673e-21	3.61657	1	1.70262	1.62057e-49	16.9988	1.00279e-17	3.25492	1	1.49563	5.20601e-15	13.2938	5.08337e-14	2.81987	1	-0.151999	0.417077	0.142847	0.719703	0.900003	0	-0.206995	0.269284	0	1	0.86634	0	-0.358994	0.0555377	0.753917	0.176231	0.779708	0	Snap23	134.143	121.753	111.639	413.843	506.025	409.359	372.378	411.694	412.245	278.942
1	Snora23	1	1.15626	0.00194421	2.46201	0.00345137	2.22879	0	1.22672	1.02521e-05	2.68102	0.00208441	2.34035	0	1.35858	0.000279819	3.13357	0.000735238	2.56432	1	0.0704297	0.851454	0.0212903	0.95216	1.05003	0	0.131818	0.720885	0	1	1.09567	0	0.202246	0.583756	0.127136	0.746215	1.15049	0	Snora23	2.70518	4.41944	2.94485	8.49205	11.2535	2.66639	9.3712	6.67837	7.4927	7.16575
1	Snora28	3	1.30188	1.90178e-07	6.2319	5.86268e-07	2.4655	1	1.27192	0.0435035	5.89637	1.26948e-06	2.41482	1	1.22831	8.47396e-07	5.47333	3.36254e-06	2.34292	1	-0.0299609	0.91031	0.0111659	0.974617	0.979447	0	-0.0435977	0.870796	0	1	0.970232	0	-0.0735577	0.779664	0.0542704	0.88253	0.950292	0	Snora28	2.48194	3.89152	3.15002	8.53048	9.03692	5.8751	6.97392	8.57985	7.45597	6.97914
1	Snord47	3	1.56484	3.09427e-12	10.7959	1.6e-11	2.95845	1	1.10561	0.171477	5.53836	2.89496e-06	2.15189	1	1.57213	2.06075e-12	10.808	1.55589e-11	2.97342	1	-0.459104	0.039936	0.625214	0.237021	0.727438	0	0.466383	0.03597	0	1	1.38164	0	0.00726907	0.978054	0.00349245	0.991991	1.00505	0	Snord47	3.07287	3.46918	3.25864	10.567	8.5254	9.89729	6.28379	6.67837	8.11709	8.62129
1	Snx10	3	1.31216	3.18021e-08	6.97068	1.06985e-07	2.48312	1	1.15034	0.361904	5.42118	3.79154e-06	2.21966	1	1.11251	2.47312e-06	5.0391	9.13895e-06	2.16222	1	-0.161815	0.488673	0.113568	0.769897	0.893899	0	-0.0378259	0.871406	0	1	0.974122	0	-0.199641	0.392835	0.227378	0.59241	0.870767	0	Snx10	146.933	82.1292	105.846	251.303	317.699	262.662	213.54	311.147	218.794	186.683
1	Snx20	3	2.35185	1.5399e-24	22.615	2.42647e-23	5.10478	1	2.08095	0.163547	18.0649	8.61175e-19	4.23085	1	1.95244	7.62002e-18	16.0019	9.95522e-17	3.87028	1	-0.270901	0.2169	0.257724	0.552429	0.828802	0	-0.128507	0.557841	0	1	0.914778	0	-0.399408	0.0688407	0.694358	0.202135	0.758169	0	Snx20	53.0268	40.9665	53.14	210.149	301.202	239.84	171.515	264.259	186.877	149.175
1	Soat1	3	1.84794	1.70156e-18	16.8019	1.57788e-17	3.59986	1	1.48686	0.80177	11.1904	6.4501e-12	2.80278	1	1.3976	1.7916e-11	9.90913	1.23274e-10	2.63463	1	-0.361081	0.0772759	0.476632	0.333709	0.778581	0	-0.0892575	0.661987	0	1	0.940006	0	-0.450338	0.0276617	0.95263	0.111524	0.731871	0	Soat1	148.246	149.416	148.111	415.918	654.58	534.273	336.346	504.495	408.646	352.092
1	Socs1	3	3.10584	1.12386e-14	13.1326	7.36936e-14	8.60895	1	3.79927	0.0994702	18.2382	5.77782e-19	13.9218	1	3.55621	3.86307e-18	16.2858	5.17801e-17	11.7632	1	0.693359	0.061857	0.523055	0.299878	1.61704	0	-0.243045	0.511257	0	1	0.84496	0	0.450315	0.224438	0.372851	0.423788	1.36634	0	Socs1	3.40117	2.86585	2.5345	29.8951	7.24659	38.6853	41.0444	32.186	49.3637	35.9407
1	Sod2	3	1.96804	5.24427e-16	14.4071	3.91651e-15	3.91235	1	1.94398	0.000889934	14.0048	9.8902e-15	3.84764	1	2.01657	1.10926e-16	14.8867	1.29803e-15	4.0462	1	-0.0240608	0.918584	0.0100996	0.977013	0.983461	0	0.0725927	0.757036	0	1	1.0516	0	0.0485319	0.836042	0.038009	0.916202	1.03421	0	Sod2	126.067	93.668	107.885	423.911	473.799	384.096	328.936	592.659	339.118	349.48
1	Son	3	1.32548	3.73763e-13	11.6728	2.12423e-12	2.50617	1	1.15787	9.67421e-13	9.0059	9.86507e-10	2.23128	1	1.06588	4.21124e-09	7.65479	2.21417e-08	2.09345	1	-0.167611	0.350397	0.169986	0.676106	0.890316	0	-0.0919899	0.608282	0	1	0.938228	0	-0.259601	0.148242	0.485459	0.326995	0.835319	0	Son	500.589	538.885	521.081	1121.33	1491.9	1297.81	1080.09	1190.47	1211.5	1030.08
1	Sorl1	3	3.37297	5.97463e-23	21.0896	8.13511e-22	10.3602	1	2.94453	0.000308935	16.7039	1.9774e-17	7.69822	1	2.77254	8.72209e-17	14.9872	1.02999e-15	6.8331	1	-0.428449	0.170328	0.305203	0.495218	0.74306	0	-0.171985	0.581495	0	1	0.887621	0	-0.600433	0.0550833	0.756339	0.175251	0.659556	0	Sorl1	185.777	72.5361	242.033	1335.13	2070.01	1778.85	1130.1	1566.4	1155.53	969.989
1	Sowahc	1	1.11487	8.12654e-09	7.5338	2.9255e-08	2.16576	1	0.986679	0.0141007	5.94721	1.12926e-06	1.98162	0	0.984629	3.31952e-07	5.85825	1.38595e-06	1.9788	0	-0.128192	0.504048	0.108207	0.779459	0.914977	0	-0.00205011	0.991973	0	1	0.99858	0	-0.130243	0.49697	0.166685	0.681263	0.913678	0	Sowahc	60.4857	39.0811	47.6969	106.477	102.006	110.497	74.897	107.364	109.636	83.899
1	Sp100	2	1.03362	2.28754e-08	7.10605	7.83335e-08	2.04716	1	0.984957	1.88298e-10	6.42811	3.73159e-07	1.97925	0	1.01342	4.20745e-08	6.71155	1.94291e-07	2.01869	1	-0.0486636	0.790642	0.0336033	0.925543	0.966832	0	0.0284601	0.876875	0	1	1.01992	0	-0.0202035	0.912238	0.0181489	0.959072	0.986094	0	Sp100	149.56	136.746	147.158	230.707	304.186	352.551	279.719	302.753	275.504	274.015
1	Sp140	3	1.11602	1.39991e-08	7.30926	4.90611e-08	2.16749	1	1.04089	3.72555e-25	6.35622	4.40327e-07	2.05749	1	1.17789	2.21859e-09	7.91941	1.20389e-08	2.26245	1	-0.0751382	0.699629	0.0534201	0.88426	0.949251	0	0.137	0.481554	0	1	1.09962	0	0.0618617	0.75079	0.0627281	0.86551	1.04381	0	Sp140	135.101	92.9892	117.818	201.888	281.935	266.007	213.213	269.5	229.078	243.113
1	Sp4	3	1.11913	3.5188e-12	10.7422	1.81044e-11	2.17216	1	1.00648	1.72814e-18	8.72438	1.88635e-09	2.00901	1	1.03508	1.17271e-10	9.1322	7.37568e-10	2.04922	1	-0.112648	0.480992	0.116829	0.764136	0.924889	0	0.0285954	0.858833	0	1	1.02002	0	-0.0840523	0.599585	0.119863	0.758818	0.943404	0	Sp4	26.7629	30.6193	27.6985	53.5268	71.1444	60.152	55.3192	54.4937	61.0802	56.0198
1	Spag9	3	1.95558	3.73371e-24	22.2454	5.68372e-23	3.87872	1	1.72936	0.0807123	17.6656	2.15976e-18	3.3158	1	1.58089	1.1358e-16	14.8774	1.32608e-15	2.99153	1	-0.226224	0.22483	0.249427	0.563084	0.854869	0	-0.14847	0.425663	0	1	0.902207	0	-0.374694	0.0445813	0.816892	0.152443	0.771269	0	Spag9	183.532	170.97	168.448	603.666	656.754	768.011	513.418	621.321	599.306	443.978
1	Spen	3	2.58627	2.23639e-28	26.3296	4.6819e-27	6.00543	1	2.1254	0.832652	18.458	3.48355e-19	4.36323	1	1.75755	1.12239e-14	12.9716	1.06766e-13	3.38123	1	-0.460865	0.0373744	0.640819	0.228655	0.72655	0	-0.367845	0.0967312	0	1	0.774939	0	-0.82871	0.000195665	2.49976	0.00316402	0.563032	0	Spen	40.4726	56.2762	50.4365	216.72	267.058	400.185	235.333	187.226	219.602	171.232
1	Sphk1	3	5.4687	6.48174e-41	38.4756	3.3449e-39	44.2835	1	5.14507	2.41142e-25	34.7729	1.68704e-35	35.385	1	4.71355	2.10819e-32	30.0408	9.10403e-31	26.2373	1	-0.323717	0.323411	0.183639	0.65518	0.799009	0	-0.431433	0.192084	0	1	0.741525	0	-0.755144	0.0222334	1.01523	0.0965535	0.592487	0	Sphk1	0.288903	0.150834	0.700005	17.6373	14.9194	19.0715	12.8582	10.435	17.9237	7.98683
1	Spp1	3	6.13982	4.56128e-21	19.2727	5.33753e-20	70.5132	1	6.34536	3.48164e-37	20.0777	8.36273e-21	81.31	1	6.02186	1.56595e-20	18.5908	2.56543e-19	64.9771	1	0.205535	0.694184	0.0547456	0.881565	1.15311	0	-0.323501	0.536262	0	1	0.799128	0	-0.117966	0.821428	0.0422987	0.907196	0.921486	0	Spp1	30.5449	2.57926	26.9864	1376.37	1718.89	1144.61	1658.3	1746.53	1484.22	679.067
1	Spsb2	1	1.25979	1.91979e-09	8.12921	7.42658e-09	2.39461	1	0.943325	5.29102e-22	4.70704	1.96319e-05	1.92295	0	0.87521	2.92802e-05	4.03848	9.15205e-05	1.83428	0	-0.316428	0.131725	0.357184	0.439355	0.803056	0	-0.0681045	0.745694	0	1	0.95389	0	-0.384532	0.066206	0.704708	0.197375	0.766028	0	Spsb2	9.32367	8.09979	8.50868	16.1772	26.2156	19.7494	14.0931	19.5713	16.2709	15.899
1	Spty2d1	3	1.61811	4.68888e-24	22.1496	7.08675e-23	3.06973	1	1.569	0.157091	20.8177	1.52146e-21	2.96698	1	1.54261	4.29483e-22	20.0881	8.16333e-21	2.9132	1	-0.049116	0.754095	0.040374	0.911226	0.966528	0	-0.0263895	0.866253	0	1	0.981874	0	-0.0755055	0.629466	0.10722	0.781232	0.94901	0	Spty2d1	50.6367	45.1447	50.4365	135.527	148.001	165.407	131.269	156.246	146.401	139.583
1	Sqle	3	2.62764	1.76245e-27	25.4528	3.52523e-26	6.18016	1	2.89875	8.94814e-08	30.1983	6.33394e-31	7.45778	1	3.13423	5.22092e-37	34.519	3.02725e-35	8.78004	1	0.271088	0.235287	0.239894	0.57558	1.20672	0	0.235474	0.302149	0	1	1.17729	0	0.506562	0.0267148	0.964018	0.108638	1.42066	0	Sqle	11.1621	7.66237	13.4691	82.077	47.7849	69.8685	81.5077	85.6594	73.8986	77.7036
1	Sqstm1	3	3.08031	1.20853e-43	41.1215	7.55956e-42	8.45793	1	3.34342	0.001248	47.2274	5.92435e-48	10.1501	1	3.24432	1.45866e-47	44.8	1.58472e-45	9.47625	1	0.263115	0.200553	0.273104	0.533207	1.20007	0	-0.0991041	0.629531	0	1	0.933613	0	0.164011	0.424779	0.207657	0.61993	1.1204	0	Sqstm1	149.849	157.199	147.749	1194.54	1428.13	1224.01	1221.23	1863.54	1531.56	1169.92
1	Sra1	1	1.29956	6.065e-15	13.3893	4.08063e-14	2.46155	1	0.974016	0.838299	7.71544	1.92556e-08	1.9643	0	0.928762	2.11154e-08	6.99452	1.0127e-07	1.90364	0	-0.325534	0.0489632	0.575549	0.265737	0.798003	0	-0.045251	0.785063	0	1	0.969121	0	-0.370785	0.0248543	0.983045	0.103981	0.773362	0	Sra1	24.8062	20.5587	24.6571	52.6046	62.7896	57.0337	40.3906	51.1545	46.0948	40.494
1	Srcrb4d	3	2.3061	1.25068e-13	12.1272	7.46141e-13	4.94545	1	2.39484	0.887737	12.9044	1.24629e-13	5.25918	1	2.02414	6.19826e-11	9.39867	3.99327e-10	4.06751	1	0.0886838	0.766637	0.0373315	0.917632	1.0634	0	-0.370579	0.211367	0	1	0.773472	0	-0.281887	0.34686	0.259647	0.549987	0.822514	0	Srcrb4d	2.07485	0.905005	1.99139	7.22401	10.7846	6.68858	8.13624	10.4813	7.67634	7.427
1	Srebf2	3	1.338	5.17408e-15	13.4557	3.50175e-14	2.52801	1	1.33762	0.344181	13.363	4.33526e-14	2.52734	1	1.43489	5.69654e-17	15.1667	6.81274e-16	2.70362	1	-0.000384947	0.998564	0	1	0.999733	0	0.0972724	0.563598	0	1	1.06975	0	0.0968874	0.565241	0.13474	0.733264	1.06946	0	Srebf2	75.9551	93.0797	87.4161	203.809	199.622	244.901	215.429	225.72	207.004	234.38
1	Srgn	3	3.18021	3.11454e-34	31.98	1.04708e-32	9.0644	1	2.58953	4.2668e-09	22.3537	4.42941e-23	6.01902	1	2.29754	6.34998e-20	18.0057	9.87021e-19	4.91619	1	-0.590682	0.0140884	0.885827	0.130069	0.664029	0	-0.291988	0.223729	0	1	0.816776	0	-0.88267	0.000259009	2.40992	0.00389117	0.542363	0	Srgn	677.962	463.212	801.807	5070.18	7050.33	5491.68	3367.42	4074.09	4253.5	2388.02
1	Srpk2	3	1.21404	8.53878e-12	10.3742	4.22477e-11	2.31986	1	1.47804	2.33466e-24	14.8794	1.32017e-15	2.78571	1	1.37893	1.06031e-14	12.9955	1.01048e-13	2.60076	1	0.263998	0.132674	0.356515	0.440033	1.2008	0	-0.0991101	0.572231	0	1	0.933609	0	0.164888	0.347719	0.259031	0.550768	1.12108	0	Srpk2	47.2093	64.6023	64.2073	124.268	152.391	131.693	157.603	179.435	153.343	143.949
1	St3gal6	3	4.26003	5.96768e-39	36.5646	2.72533e-37	19.16	1	3.17717	0.000228789	22.4746	3.35245e-23	9.04531	1	3.11666	9.81611e-24	21.6719	2.1284e-22	8.6738	1	-1.08283	0.000173771	2.08476	0.00822701	0.472101	-1	-0.0605037	0.832685	0	1	0.958929	0	-1.14334	7.49967e-05	2.82041	0.00151212	0.452712	-1	St3gal6	6.78921	3.89152	9.86041	101.059	180.952	112.124	53.1035	80.3724	52.6325	47.1745
1	Stat3	2	1.31662	5.50113e-12	10.5567	2.7755e-11	2.49082	1	1.03311	0.0250305	6.6802	2.08833e-07	2.04643	1	0.897763	2.14241e-06	5.09565	8.02317e-06	1.86318	0	-0.28351	0.131838	0.357184	0.439355	0.82159	0	-0.135346	0.471783	0	1	0.910452	0	-0.418855	0.0261363	0.969918	0.107172	0.748018	0	Stat3	246.815	185.028	215.638	480.627	645.628	486.549	414.04	467.903	443.134	365.976
1	Stat5a	3	1.04029	7.56742e-07	5.66472	2.16413e-06	2.05664	1	1.31356	3.28674e-05	8.59034	2.56837e-09	2.48554	1	1.0235	1.1206e-06	5.35892	4.37598e-06	2.03284	1	0.273262	0.190297	0.283539	0.520549	1.20854	0	-0.290056	0.164698	0	1	0.81787	0	-0.0167941	0.93736	0.0124483	0.971744	0.988427	0	Stat5a	42.7313	40.9364	44.4744	101.636	71.6986	90.2054	109.694	84.9174	123.85	76.6213
1	Stat6	3	1.56785	5.3656e-15	13.4402	3.62899e-14	2.96462	1	1.31395	0.0377199	9.6209	2.39388e-10	2.48621	1	1.18545	2.40769e-09	7.88617	1.29967e-08	2.27434	1	-0.253896	0.195521	0.278514	0.526606	0.838629	0	-0.128502	0.512216	0	1	0.914781	0	-0.382398	0.0514029	0.776465	0.167315	0.767161	0	Stat6	249.993	215.301	226.343	594.52	798.489	657.469	508.479	678.04	533.12	445.844
[truncated: 9,263 more rows]
[truncated: 2 more columns]
