# Supplementary material for: The role of Leishmania GP63 in the modulation of innate inflammatory response to Leishmania major infection
Source: PLoS One. 2021 Dec 31;16(12):e0262158. doi: 10.1371/journal.pone.0262158 (PMC8719666; doi:10.1371/journal.pone.0262158)
Supplement: S2 Table — (XLSX) [file pone.0262158.s009.xlsx]

## Sheet: GO analysis cluster #1
Table S2: Gene Ontology enrichment analysis for gene significantly dysregulated in peritoneal cells recovered 6h following infection with Leishmania major (wild-type, GP63 KO or GP63 rescue)
Cluster #1
		Top categories in GO results												Genes involved in the top 10 categories
Cluster #1 genes
1110007C09Rik
1700017B05Rik
1700094D03Rik
1700109H08Rik
1810013L24Rik
1810058I24Rik
2010002M12Rik
2010005H15Rik
2310001H17Rik
2310015A10Rik
2310044G17Rik
2810474O19Rik
3110002H16Rik
3110043O21Rik
3230401D17Rik
4833419F23Rik
4930402H24Rik
4930523C07Rik
4931406H21Rik
4933426M11Rik
4933432I03Rik
4933433G15Rik
4933434E20Rik
5031425E22Rik
5330426P16Rik
5830416I19Rik
5830416P10Rik
9130230L23Rik
9330159M07Rik
9830107B12Rik
A330023F24Rik
A530013C23Rik
A530064D06Rik
A830080D01Rik
AA467197
Abca13
Abr
Abtb2
Acap1
Acsl1
Acta2
Actg1
Actn1
Adam17
Adam8
Adamdec1
Adap2
Adar
Adipor1
Adnp2
Adora2b
Adrbk2
Aff1
Aff4
Agpat9
Ahr
AI607873
Ak2
Ak4
Alas1
Alcam
Aldoa
Alkbh5
Amdhd2
Amn1
Ankrd12
Ankrd33b
Ankrd37
Ankrd55
Ankrd66
Anxa11
Anxa2
Ap1m2
Ap3s1
Apba3
Apbb1ip
Arap2
Arap3
Arf2
Arfgap3
Arfgef2
Arg2
Arhgap25
Arhgap27
Arid3a
Arid3b
Arid4b
Arid5b
Arih2
Arl2bp
Arl4c
Arl5b
Arl5c
Arl8a
Armcx2
Arrdc4
Ascc3
Asns
Asprv1
Atat1
Atf1
Atf2
Atf4
Atf7ip
Atg16l2
Atg2a
Atg7
Atn1
Atp11b
Atp2b1
Atp2b4
Atp6ap2
Atp6v0d1
Atp6v0d2
Atp6v0e
Atp6v1a
Atp6v1b2
Atp6v1c1
Atp6v1d
Atp6v1e1
Atp6v1g1
Atp6v1h
Atxn7l3
AU019990
Avl9
AW011738
AW549877
Axin2
Azin1
B3gnt7
B430306N03Rik
B4galt5
Bach1
Basp1
Batf
BC005537
BC094916
Bcl10
Bcl2a1a
Bcl2a1b
Bcl2a1d
Bcl2l11
Bcl3
Bcl6
Bcorl1
Bhlhe40
Bid
Birc3
Blcap
Bnip3
Brd2
Bri3
Brwd3
Btg1
Btg2
Bzrap1
C030046E11Rik
C3
C430049B03Rik
C5ar1
Cab39
Calca
Camkk1
Cap1
Capns2
Capza1
Car4
Carns1
Casp4
Cass4
Ccdc126
Ccdc41
Ccdc71l
Ccdc86
Ccdc88b
Ccl12
Ccl17
Ccl2
Ccl22
Ccl24
Ccl3
Ccl4
Ccl7
Ccng2
Ccni
Ccnl1
Ccnl2
Ccnyl1
Ccr3
Ccrl2
Ccrn4l
Cd14
Cd177
Cd24a
Cd300a
Cd300lb
Cd300lf
Cd44
Cd52
Cd53
Cd63
Cd68
Cd80
Cd82
Cd83
Cd9
Cdc27
Cdc42ep2
Cdh1
Cdk5r1
Cdk6
Ceacam16
Cebpb
Cebpe
Cers2
Cflar
Chac1
Chd2
Chd4
Chi3l1
Chi3l3
Chi3l4
Chic2
Chka
Chm
Chmp2b
Chmp4b
Chrm3
Chst11
Chst13
Chst15
Ciapin1
Cish
Ckap4
Cks2
Clcf1
Clcn5
Clcn6
Cldn1
Clec2d
Clec4a1
Clec4d
Clec4e
Clec4n
Clec5a
Clec7a
Clip2
Clk1
Clk4
Cln3
Cln5
Cltc
Cmip
Cnbd2
Cnppd1
Col11a2
Col15a1
Col4a2
Coq10b
Coro1a
Cox17
Cpeb4
Cpne1
Cpne2
Cpsf7
Crebbp
Crebrf
Creld2
Crem
Cript
Crtc2
Cry1
Csf1
Csf2rb
Csf2rb2
Csf3r
Csnk1e
Csrnp1
Cstb
Ctns
Ctsd
Ctsz
Cwc25
Cxcl2
Cxcl3
Cxcr4
Cyfip2
D16Ertd472e
D17Wsu92e
D430020J02Rik
D730005E14Rik
Dach1
Dclre1c
Dcstamp
Ddit3
Ddit4
Ddx4
Ddx5
Ddx58
Ddx6
Ddx60
Dedd2
Dennd1b
Dennd3
Dennd4a
Dgat2
Dgkh
Dgkz
Dhrs9
Dhx40
Dhx58
Diap1
Dirc2
Dmkn
Dmxl2
Dnaja1
Dnajb2
Dock10
Dot1l
Dtnbp1
Dtx2
Dtx4
Dusp1
Dusp16
Dusp2
Dusp5
Dvl2
Dyrk1a
E2f2
E430025E21Rik
Ear6
Ebi3
Eea1
Efhd2
Egln3
Egr1
Egr2
Ehd1
Ehf
Eid3
Eif1
Eif2c2
Eif5
Elf2
Ell
Ell2
Elmo1
Enah
Entpd1
Ep300
Epc1
Erbb2ip
Ero1l
Esco1
Esd
Etf1
Ets2
Etv3
Eya3
Ezr
F10
F2r
Fabp5
Fam101b
Fam102a
Fam107b
Fam114a1
Fam129b
Fam133b
Fam134b
Fam13b
Fam178a
Fam21
Fam214b
Fam221a
Fam32a
Fam50a
Fam63a
Fam76a
Fas
Fbrs
Fbxl3
Fbxl5
Fbxo30
Fcer1g
Fcgr1
Fdft1
Fdps
Fem1c
Ffar2
Fgd3
Fgl2
Fgr
Flcn
Flrt2
Flrt3
Fmnl1
Fmnl2
Fnbp1l
Fnip1
Fnip2
Fosl1
Foxn2
Fpr2
Fth1
Ftl1
Fuca2
Furin
Fut4
Fzd5
G0s2
G530011O06Rik
Gab2
Gabarap
Gabbr1
Gabpb1
Gadd45b
Gadd45g
Galnt4
Galnt6
Gapt
Gata1
Gcnt1
Gcnt2
Gde1
Gdf15
Gdi1
Gfod1
Ggct
Ggt5
Ggta1
Gla
Glipr1
Glipr2
Gm10872
Gm11166
Gm11696
Gm12657
Gm13476
Gm14005
Gm14548
Gm15708
Gm19510
Gm19705
Gm20199
Gm2382
Gm4763
Gm5483
Gm614
Gm6194
Gm6377
Gm8801
Gm9992
Gmeb2
Gmfg
Gna13
Gns
Golph3
Gp49a
Gpatch3
Gpbp1
Gpc1
Gpcpd1
Gpnmb
Gpr132
Gpr137b-ps
Gpr141
Gpr21
Gpr68
Gpr84
Gpr97
Gpsm1
Grhl1
Grina
Gripap1
Gse1
Gsk3a
Gsn
Gsr
Gstm1
Gtdc1
Gtf2f1
Gyk
Gys1
H2-K2
H2-Q10
H3f3a
H3f3b
Haus8
Hbegf
Hbp1
Hck
Hdc
Hectd1
Helz2
Herpud1
Hexim1
Hif1a
Hilpda
Hip1r
Hivep1
Hk2
Hk3
Hmox1
Hnrnpc
Hnrnph2
Hnrpll
Hsd11b1
Hsh2d
Hspa1l
Hspa5
Hspbap1
Htra4
Hyou1
Icam1
Id1
Idi1
Ier3
Ier5
Ifi204
Ifi205
Ifnar1
Ifnlr1
Ifrd1
Igf2r
Ik
Ikbke
Il10
Il10rb
Il18rap
Il1a
Il1b
Il1f9
Il1rap
Il1rn
Il31ra
Il4
Ilf3
Impact
Inhba
Ino80d
Inpp5j
Insig1
Ints6
Ip6k1
Iqgap1
Iqsec1
Irak2
Irak3
Irf7
Irf9
Irg1
Irs2
Isg15
Isg20
Itga5
Itgad
Itgal
Itgav
Itgax
Itgb2l
Itgb8
Itpkc
Itsn2
Jak1
Jak2
Jmjd6
Jun
Kansl1l
Katna1
Kcnj2
Kctd20
Kdm2a
Kdm3a
Kdm5b
Kdm5c
Kdm6b
Khnyn
Kif1a
Klf6
Klhdc4
Kpna4
Kras
Krcc1
Lad1
Lamb3
Larp4b
Lars2
Lasp1
Lcn2
Lcor
Lcp1
Lcp2
Ldlr
Lemd3
Lfng
Lgals3
Lhfpl2
Lilra6
Lilrb4
Lims1
Lipg
Litaf
Lmbr1l
Lmnb1
Lmo4
Lmtk2
Lonrf1
Lonrf3
Lpar2
Lpcat2
Lpin2
Lrif1
Lrp10
Lrp4
Lrp8
Lrrc27
Lrrc33
Lrrc8d
Lrrfip1
Lrrfip2
Lst1
Ltb
Ltf
Ly6c1
Ly6c2
Ly75
Lysmd3
Lyst
Maf
Maff
Mafg
Mafk
Malt1
Manf
Map3k8
Map4k4
Mapk13
Mapk6
Mapk7
Mapkapk2
Mapkapk3
44262
Marcks
Marcksl1
Marveld2
Matk
Max
Mb21d1
Mbnl2
Mboat7
Mcf2l
Mcl1
Mctp2
Mdfic
Mdm2
Med13
Med13l
Mefv
Met
Metrnl
Mfsd1
Mfsd11
Mgea5
Mgll
Mical1
Micall1
Micu1
Mier3
Mir1894
Mir22hg
Mir3064
Mll5
Mllt6
Mmp14
Mmp19
Mmp25
Mnda
Mocos
Mpeg1
Mpp1
Mpp5
Mpzl3
Mreg
Mrgpra2a
Mrgpra2b
Mrgpra9
Ms4a4c
Ms4a6b
Ms4a7
Msantd3
Msra
Msrb1
Mt1
Mt2
Mthfs
Mtmr12
Mtmr14
Mvd
Mvp
Mxd1
Mxi1
Mybpc3
Myo1d
Myo1f
Myo9b
N4bp1
N4bp2l1
Nab1
Nab2
Nabp1
Nadk
Napa
Napsa
Ncam1
Nceh1
Ncf1
Ncf4
Ncoa3
Ncoa6
Ndel1
Ndrg1
Neat1
Neb
Necap1
Nek6
Neu1
Nfat5
Nfe2l2
Nfkb1
Nfkb2
Nfkbia
Nfkbib
Nfkbid
Nfkbie
Nfkbiz
Ngp
Niacr1
Ninj1
Nlrp12
Nlrp3
Nmrk1
Nod1
Nod2
Npc1
Npepps
Nr4a1
Nr4a2
Nr4a3
Nsmf
Nt5dc2
Nt5dc3
Ntng2
Nup98
Oaf
Oas1a
Oas2
Oas3
Olfm4
Olr1
Optn
Osbpl8
Osbpl9
Osgin1
Osm
Ostf1
P4ha1
Pag1
Pak2
Parp4
Parvg
Patl1
Pbx2
Pcdh7
Pcf11
Pcgf5
Pcid2
Pcyt1a
Pdcd1lg2
Pde1b
Pde4b
Pde4d
Pdlim7
Pdpk1
Pef1
Peg10
Per2
Perp
Pfkp
Pgam1
Pgd
Pgk1
Pglyrp1
Phf1
Phf20l1
Phf23
Phlda1
Phospho1
Pias4
Pik3ap1
Pim1
Pim3
Pion
Pip4k2c
Pip5k1a
Pip5k1b
Pira2
Piwil2
Pkm
Pla1a
Pla2g7
Plac8
Plagl1
Plagl2
Plaur
Plcxd2
Plec
Plek
Plekhf2
Plekhg2
Plekhm1
Plekhm2
Plekhn1
Plekho2
Plgrkt
Plin3
Plk3
Plp2
Pmaip1
Pmvk
Pnpla7
Pnrc1
Poc1b
Polr2a
Pop1
Por
Ppard
Ppbp
Ppp1r10
Ppp1r12a
Ppp1r15a
Ppp1r2
Ppp1r2-ps3
Ppp2ca
Ppp2r2d
Ppp2r5a
Ppp4r1
Ppp4r2
Pram1
Prdm1
Prkcd
Prkch
Prok2
Prr13
Prr14
Psd4
Ptafr
Ptbp3
Ptges3
Ptgs2
Ptpn1
Ptpn12
Ptpn2
Ptpn23
Ptpn6
Ptprc
Pvr
Pxn
Pydc4
Pyhin1
Rab11fip1
Rab15
Rab20
Rab37
Rab3il1
Rab44
Rab7
Rab8a
Rab8b
Rabgef1
Raf1
Ralgds
Ralgps1
Rap2c
Rapgef1
Rasgrp4
Rasip1
Rb1cc1
Rbm38
Rbm39
Rbpj
Rc3h2
Rdh12
Rel
Relb
Rell1
Relt
Rest
Retnlg
Rffl
Rfx1
Rgl1
Rhbdf2
Rhof
Rhog
Rhou
Rhov
Rictor
Rilpl2
Rin3
Riok3
Rlf
Rnasek
Rnd1
Rnf114
Rnf149
Rnf185
Rnf19a
Rnf19b
Rnf2
Rnf24
Rnf34
Rnh1
Rnu11
Rock1
Rps6ka2
Rrad
Rragc
Rragd
Rsrc2
Rtp4
Runx1
Rybp
S100a11
S100a6
S100a8
S100a9
S1pr2
Safb
Safb2
Samd9l
Samsn1
Sat1
Satb1
Sbno1
Sc4mol
Sc5d
Scarna10
Scimp
Scyl2
Sdc4
Sdcbp
Sde2
Sec14l1
Selk
Sell
Sema4a
Sema4d
Sema7a
44444
Sertad1
Setd8
Sf3b1
Sfn
Sfpq
Sft2d2
Sgms2
Sgpl1
Sh2b2
Sh2d3c
Sh3gl1
Siah1a
Sidt2
Siglec5
Siglece
Siglech
Sik1
Sirpa
Sirt1
Sirt2
Skap2
Skil
Slc11a1
Slc15a2
Slc15a3
Slc16a3
Slc20a1
Slc23a2
Slc24a3
Slc25a33
Slc26a11
Slc2a1
Slc2a3
Slc2a6
Slc30a4
Slc31a2
Slc35f6
Slc37a2
Slc37a3
Slc38a2
Slc39a14
Slc39a4
Slc3a2
Slc40a1
Slc43a2
Slc44a2
Slc6a12
Slc6a13
Slc6a6
Slc7a11
Slc7a6
Slc9a3r1
Slco4a1
Slco4c1
Slfn10-ps
Slfn2
Slfn3
Slfn4
Slfn5
Slfn8
Slmo2
Smad3
Smcr8
Smek2
Smim3
Smox
Snap23
Snora23
Snora28
Snord47
Snx10
Snx20
Soat1
Socs1
Sod2
Son
Sorl1
Sowahc
Sp100
Sp140
Sp4
Spag9
Spen
Sphk1
Spp1
Spsb2
Spty2d1
Sqle
Sqstm1
Sra1
Srcrb4d
Srebf2
Srgn
Srpk2
St3gal6
Stat3
Stat5a
Stat6
Stfa2
Stfa2l1
Stfa3
Stk40
Stx11
Stx6
Stxbp5
Suco
Swt1
Syap1
Syne1
Taf7
Taldo1
Tank
Tarm1
Tatdn2
Tax1bp1
Tbc1d2
Tbc1d20
Tbc1d23
Tbc1d8
Tbk1
Tbrg3
Tbx6
Tcp11l1
Tcp11l2
Tctex1d2
Tes
Tet3
Tfeb
Tgfbr1
Tgif1
Tgif2
Tgm2
Tgoln1
Thap6
Themis2
Timp1
Tinagl1
Tiparp
Tjap1
Tlr1
Tlr2
Tlr4
Tlr6
Tlr9
Tm4sf19
Tmc4
Tmem120a
Tmem140
Tmem154
Tmem189
Tmem251
Tmem26
Tmem38b
Tmem40
Tmem41b
Tmtc2
Tnf
Tnfaip2
Tnfaip3
Tnfrsf12a
Tnfrsf1a
Tnfrsf1b
Tnfrsf23
Tnfrsf26
Tnfrsf9
Tnfsf9
Tnip1
Tnip3
Tns3
Tob1
Tollip
Tomm6
Top1
Tpi1
Tpm4
Tra2a
Traf1
Traf3
Traf6
Trem1
Trem3
Treml2
Treml4
Trib1
Trim12a
Trim12c
Trim13
Trim30a
Trim30d
Triobp
Trp53inp2
Trpm2
Trpv2
Tst
Ttc7b
Ttll2
Ttll3
Tuba4a
Tuba8
Tubb1
Tug1
Txnrd1
Uap1l1
Ubap1
Ubc
Ube2b
Ube2d3
Ube2f
Ubn1
Ubr4
Ubtd1
Ubxn4
Uck2
Ugcg
Ugt1a1
Ugt1a10
Ugt1a2
Ugt1a5
Ugt1a6a
Ugt1a6b
Ulk1
Unc45a
Unc93a
Upp1
Usp25
Usp32
Usp40
Vasp
Vav1
Vcam1
Vcan
Vdr
Vegfa
Vhl
Vmp1
Vps11
Vps13d
Vps26a
Vps37b
Vps37c
Wbp2
Wbp5
Wdr26
Wdtc1
Whsc1l1
Wipf2
Wsb1
Wsb2
Wwp2
Xylt1
Ythdc1
Zbtb17
Zbtb2
Zbtb21
Zbtb24
Zbtb42
Zbtb7b
Zc3h12c
Zc3hav1
Zcchc2
Zcchc6
Zdhhc18
Zeb1
Zeb2
Zfand2a
Zfand3
Zfand5
Zfp131
Zfp236
Zfp281
Zfp292
Zfp36
Zfp366
Zfp407
Zfp503
Zfp523
Zfp655
Zfp821
Zfyve1
Zfyve26
Zhx2
Zmiz1
Znrf1
Zswim4
Zswim8
Zxdc

## Sheet: GO analysis cluster #2
Cluster #2
		Top categories in GO results												Genes involved in the top 10 categories
Cluster #2 genes
1100001G20Rik
1600010M07Rik
1600014C10Rik
1810026B05Rik
1810033B17Rik
2310008H04Rik
4930581F22Rik
5430427O19Rik
5830432E09Rik
6330407A03Rik
8430410A17Rik
9130221H12Rik
Aatk
Abhd5
Abi1
Abtb1
Acap2
Acvrl1
Adam19
Adora3
Adpgk
Adprh
Adprm
Afap1
Agtpbp1
Ahi1
AI504432
Amer2
Amica1
Ankrd22
Antxr2
Apbb3
Aph1c
Apobr
Aqp9
Arfgef1
Arhgap26
Arhgap31
Arhgef10l
Arhgef2
Arid5a
Arl11
Armc7
Arpc5
Atf5
Atg3
Atg9a
Athl1
Atp11a
Atp6v0a1
Atp8b4
Atxn10
Atxn2l
B330016D10Rik
B4galt3
B9d2
Baz1a
Baz2b
BC100530
Bcl2l1
Bcor
Braf
Brd4
Btbd19
Btbd9
C1rl
C5ar2
Cacna1d
Camta2
Card6
Casp6
Cbl
Ccdc80
Ccr1
Cd164
Cd33
Cd47
Cdc42ep4
Cdk17
Cdk9
Cdkn1b
Cdkn2d
Ceacam10
Cebpd
Celsr3
Chd7
Cited2
Clec4a2
Clint1
Cnnm2
Cnr2
Col4a3bp
Cpeb2
Crispld2
Csf2ra
Cul3
Cux1
Cxcr1
Cxcr2
Cyp4f18
Cytip
Dcun1d3
Dennd1c
Dennd4b
Dfna5
Dgat1
Dgkg
Dhx38
Dnm2
Dock4
Donson
Dopey2
Elk3
Elovl7
Emb
Eml1
Entpd7
Errfi1
Etv6
F13a1
Fam105a
Fam122a
Fam188a
Fam217b
Fam65b
Fbxo11
Filip1l
Fkbp5
Flot1
Fndc3b
Fosl2
Foxo3
Fpr1
Fpr3
Frat1
Frmd6
Gadd45a
Galm
Galnt3
Gatad2b
Gca
Ggt1
Gja1
Glrx
Gm5150
Gm9733
Gng12
Gpld1
Gpr146
Gpr35
Gpr65
Gpr85
Gpsm3
Gramd1a
Havcr2
Hcls1
Hdac4
Hk1
Hlx
Hp
Hrh2
Hspa4l
I830077J02Rik
Icosl
Ifitm1
Ifitm2
Ifitm6
Ifnar2
Ifngr2
Ift57
Igf1r
Igfbp6
Igsf6
Il13ra1
Il15
Il16
Il18r1
Il1r2
Il4ra
Il6st
Inf2
Ing3
Inpp1
Inpp5a
Ipcef1
Ist1
Isy1
Itga1
Itprip
Jarid2
Jdp2
Jhdm1d
Jmjd1c
Junb
Kbtbd7
Kcna3
Kctd11
Klf7
Klhl2
Klra17
Ksr1
Lbr
Leng1
Letm2
Lilrb3
Limk2
Lin28a
LOC100038947
Lrg1
Lrrc25
Ltb4r1
Lyn
Map2k3
Map2k4
Map3k14
Map7d1
Mapre2
Mark2
Mbd2
Mbd6
Mctp1
Med12l
Med7
Mettl9
Mgam
Mid1
Midn
Milr1
Mir142
Mll2
Mmp8
Mmp9
Mnt
Mpp7
Ms4a6c
Ms4a6d
Msl1
Msl2
Mtmr3
Mtmr6
Myd88
Myh9
Nedd9
Neurl3
Nfe2
Nfil3
Nlrx1
Nos2
Nrg1
Nsf
Nt5c2
Nudt4
Numb
Ogfrl1
P2ry13
P2ry2
Pbx1
Pde7b
Pdzd8
Per1
Pfkfb3
Pfkfb4
Pgm1
Pgs1
Phactr2
Picalm
Pik3cb
Pik3ip1
Plin2
Pnpla2
Pnrc2
Ppapdc1b
Ppp1r18
Ppp1r3b
Ppp1r3d
Ppt1
Prickle3
Prkaa1
Prnp
Prosc
Prrc2a
Pstpip1
Pten
Ptger2
Ptk2b
Ptp4a1
Ptpre
Ptprj
Pwwp2b
Qsox1
R3hdm2
R3hdm4
Rab1
Rab11fip4
Rab6a
Rab9
Ralgapa1
Rara
Rasa2
Rbbp6
Rbm47
Rbms1
Rela
Rnasel
Rnf11
Rnf125
Rnf144a
Rufy4
Runx2
Samd4b
Samd8
Sbno2
Sec23b
Sec24b
Sema6b
Sephs2
Sepn1
44446
Sesn2
Sfmbt2
Sfpi1
Sfxn5
Sik3
Sipa1l1
Sipa1l2
Sipa1l3
Sirpb1a
Sirpb1b
Slc16a6
Slc22a15
Slc27a4
Slc35a5
Slc44a1
Slc7a5
Slfn1
Smad7
Smndc1
Smpd5
Snai1
Snapc1
Snrk
Sntb2
Snx18
Soat2
Socs3
Sorbs1
Sp2
Spata13
Spry2
Stfa1
Stk17b
Strip1
Sun2
Sycp2
Synj1
Tacstd2
Taok1
Tbc1d15
Tbc1d2b
Tbkbp1
Tet2
Tfe3
Tfec
Tg
Tgfb1
Tgfbi
Tgm1
Thbs1
Tirap
Tle3
Tlr13
Tlr5
Tmco6
Tmed8
Tmem243
Tmem50b
Tnfrsf11a
Tnfrsf22
Tnfsf14
Tpd52
Trim30b
Txnip
Tyrobp
Ugt1a7c
Uhrf1bp1l
Vamp2
Vav3
Vezf1
Vps18
Vps4b
Vps54
Vsig10
Wbp1l
Wdfy2
Wdr81
Wipf1
Wnk1
Xbp1
Ypel5
Zbtb39
Zbtb7a
Zbtbd6
Zc3h12a
Zcchc8
Zfand2b
Zfand4
Zfp263
Zfp36l1
Zfp516
Zfp597
Zfp608
Zfp654
Zfp719
Zkscan6
Zyx

## Sheet: GO analysis cluster #3
Cluster #3
		Top categories in GO results												Genes involved in the top 10 categories
Cluster #3 genes
2700038G22Rik
9330175E14Rik
A530032D15Rik
Aacs
Abcc1
Acot7
Acp5
Adamts14
Adora2a
Adrb2
Agpat4
AI597468
Aldh1a2
Aldoart1
Alpk2
Alpl
Anxa5
Apol7c
Arhgap10
Arl13b
Asb2
Ass1
Atf3
Bax
Bcar3
Cacnb3
Car13
Ccl5
Ccnd2
Ccr7
Ccr9
Cd200
Cd274
Cd69
Cd97
Chpt1
Clic4
Cmpk2
Coro2a
Creg1
Cst7
Ctla4
Cxcl1
Cxcl10
Cxcl9
Cyp51
Daxx
Dcbld2
Dst
Dtx3l
Dusp18
Dusp4
Ear1
Edn1
Eef1e1
Egr3
Eif2ak2
Elovl6
Eml2
Emp1
Eno2
Esyt2
F2rl2
F3
Fam167a
Fasl
Fos
Fosb
Gabarapl1
Gas2l3
Gbp2
Gbp5
Gclc
Gclm
Gdap10
Gem
Gfi1
Gfi1b
Gm12250
Gm14446
Gm5424
Gpr137b
Gpr171
Gpr55
Gss
Gzma
Gzmb
H2-T24
Herc6
Hic1
Hivep3
Hmgcr
Hmgcs1
Hsd17b7
Hsp90aa1
Hspa1a
Hspa1b
Hsph1
I830012O16Rik
Ifi35
Ifi47
Ifih1
Ifit1
Ifit2
Ifit3
Ifng
Igf2bp2
Igtp
Ikbkg
Il12b
Il12rb2
Il1rl1
Il2ra
Il2rb
Il5
Il6
Il7r
Irf1
Irf8
Irgm1
Irgm2
Itga2
Jund
Kcnq5
Kdr
Klra9
Klre1
Klri2
L1cam
Lgals1
Lipa
Lmna
Lrp12
Lrrc32
Map6
Mex3b
Mif
Mir692-1
Mmp12
Mmp13
Mx1
Mx2
Myadm
Mylk
N4bp3
Nampt
Ncr1
Ngfr
Nlrc5
Nqo1
Nr1h3
Nr6a1
Nrp2
Oas1b
Oasl1
Oasl2
Odc1
Ogfr
P2ry10
Parp10
Parp14
Parp9
Pdpn
Phf16
Phldb1
Plau
Plk2
Plxnc1
Pogk
Ppa1
Pparg
Prdx1
Prf1
Prkcg
Prkcq
Procr
Ptms
Pydc3
Rasa3
Rasa4
Rasal1
Rasgef1b
Rbbp8
Rcn1
Renbp
Reps2
Rfx2
Rgcc
Rgs1
Rhob
Rsad2
Rufy3
Samhd1
Serpina3f
Serpina3g
Serpina3h
Serpina3i
Serpinb6b
Serpinb9
Serpine1
Sh2d2a
Sh3bp5
Shmt1
Slamf1
Slamf7
Slc22a4
Slc25a25
Slc30a1
Slc43a3
Slc6a8
Smcr7
Socs2
Spn
Srxn1
St6galnac4
Stard4
Stat1
Stat2
Sytl1
Sytl3
Tagap
Tagap1
Tap1
Tbc1d1
Tbx21
Tcirg1
Tecpr1
Tfrc
Tma16
Tmem229a
Tmem43
Tmem86b
Tnfrsf8
Tor1aip2
Tor3a
Tph1
Tpsab1
Trafd1
Trex1
Trim56
Tspan2
Twsg1
Usb1
Usp18
Vwf
Xaf1
Xcl1
Zbp1
Zbtb10
Zc3hav1l
Zfp382

## Sheet: GO analysis cluster #4
Cluster #4
		Top categories in GO results												Genes involved in the top 10 categories
Cluster #4 genes
0610040J01Rik
1110001A16Rik
1110032A03Rik
1700021F05Rik
1700025G04Rik
1700037H04Rik
1810043G02Rik
2010315B03Rik
2310067B10Rik
2410016O06Rik
2510002D24Rik
2610008E11Rik
2610301G19Rik
2610507I01Rik
2700089E24Rik
2700094K13Rik
2810021J22Rik
2810025M15Rik
2810428I15Rik
2900005J15Rik
4632415L05Rik
4922501C03Rik
4930444A02Rik
4930506M07Rik
4931406C07Rik
4932415G12Rik
4933407K13Rik
5031425F14Rik
5730409E04Rik
6720401G13Rik
6720456H20Rik
6720489N17Rik
9030617O03Rik
9130008F23Rik
9330151L19Rik
9830001H06Rik
A430033K04Rik
A430105I19Rik
Aaed1
Aagab
Abca1
Abca2
Abca3
Abca6
Abca9
Abcc10
Abcc3
Abcd1
Abcd2
Abhd12
Abi2
Abi3
Abl1
Acaa2
Acaca
Acad10
Acad11
Acad8
Accs
Ace
Acly
Aco1
Acot13
Acpp
Acsf2
Adam15
Adamts10
Adap1
Adarb1
Adcy4
Adcy9
Add3
Adgb
Afap1l1
Aga
Agmo
Agtrap
AI316807
AI462493
AI480653
Aifm2
Ak3
Ak8
Akap7
Akr1b10
Akr1c13
Akr1e1
Alas2
Aldh2
Aldh6a1
Aldh9a1
Alg2
Alg5
Alox15
Alox5
Anapc11
Anapc13
Ank
Anln
Ano6
Anxa3
Ap2a2
Ap5s1
Apba1
Apcdd1
Apip
Aplf
Aplp2
Apoc2
Apoe
Apopt1
Appl2
Arhgap11a
Arhgap12
Arhgap19
Arhgap29
Arhgap39
Arhgef10
Arhgef12
Arhgef6
Arl15
Arrb1
Arsa
Arsk
Asah1
Asah2
Asb4
Ascc1
Asf1b
Aspa
Atad5
Atg10
Atg14
Atg4c
Atmin
Atp11c
Atp13a2
Atp1a3
Atp5sl
Atp8a1
Atpaf1
Atpif1
Atraid
AW209491
B230378P21Rik
B3galnt1
B3galtl
B3gnt1
Bad
Baiap2
Bard1
Bbs12
Bbs2
Bbs9
BC003331
BC005764
BC017158
BC026585
BC028528
BC064078
BC068281
Bcam
Bckdha
Bco2
Beta-s
Birc5
Bivm
Bmf
Bmx
Bpgm
Bscl2
Btbd2
Btbd3
Bub1b
C130050O18Rik
C1qa
C1qb
C1qc
C1ra
C1rb
C230081A13Rik
C2cd2l
C2cd5
C330006A16Rik
C4a
C4b
Cadps2
Cald1
Calhm2
Calml4
Camk1d
Camk2b
Car6
Card9
Carf
Cars2
Casc5
Cav2
Cbr2
Cbr4
Cbx3
Ccdc107
Ccdc142
Ccdc50
Ccdc85b
Ccna2
Ccnb1
Ccnb2
Ccnd1
Ccng1
Ccs
Cd151
Cd163
Cd1d1
Cd209a
Cd226
Cd300lg
Cd300lh
Cd302
Cd5l
Cdc20
Cdc6
Cdca8
Cdk19
Cdk5
Cdk8
Cdkn2c
Cdpf1
Cdr2
Cebpa
Cenpe
Cep112
Cep128
Cep164
Cep250
Cep290
Cep57
Cep70
Cep78
Cfb
Cfh
Cfhr2
Cfp
Cgnl1
Chchd5
Chchd7
Chd9
Chek2
Chst14
Cit
Ciz1
Ckap2l
Cks1b
Clmn
Cln6
Clybl
Cmc1
Cmklr1
Cmtm3
Cmtm4
Cmya5
Cnpy2
Cnpy4
Cnst
Cntln
Coa4
Coa6
Cog7
Col27a1
Colec12
Commd10
Commd5
Comt
Coq9
Cotl1
Cox15
Cox7a2l
Cp
Cped1
Cpne8
Cpped1
Cpq
Cpt1a
Crat
Crot
Crtap
Cryl1
Csad
Cst3
Ctbs
Ctdspl
Ctif
Ctnnbip1
Ctnnd1
Ctsf
Ctsh
Ctso
Cttn
Cx3cr1
Cxcl14
Cxcr7
Cxx1a
Cxx1b
Cyb5r1
Cyb5r3
Cybb
Cyp27a1
Cyp2ab1
Cyp2r1
Cyp4f13
Cysltr1
D10Jhu81e
D15Ertd621e
D630037F22Rik
Dab2ip
Dagla
Daglb
Dapk1
Dars2
Dbi
Dbndd2
Dclre1a
Dcn
Dcxr
Ddost
Ddr1
Ddrgk1
Decr1
Def8
Dennd2c
Depdc1b
Deptor
Dguok
Dhdh
Dhrs3
Dhrs7
Diap3
Dip2a
Dmpk
Dmwd
Dnaaf2
Dnaaf3
Dnahc2
Dnalc4
Dnm1
Dock1
Dock6
Dock7
Dock8
Dolpp1
Dpagt1
Dpcd
Dpep2
Dpy19l1
Dpysl2
Dsel
Dusp22
Dusp23
Dusp3
Dusp7
E130311K13Rik
E230029C05Rik
E2f8
Echs1
Eci2
Ecm1
Ednrb
Efcab5
Efnb2
Ehbp1
Ei24
Eif3f
Elovl5
Emc10
Emilin1
Emilin2
Eml6
Emr1
Eng
Engase
Enox2
Entpd4
Eogt
Epas1
Epb4.1
Epb4.1l1
Epha2
Epha4
Erc2
Ercc5
Ergic3
Eri2
Ern1
Erp29
Espl1
Esr1
Etfb
Etv1
Etv5
Evi5
Ext2
Extl2
F5
F630028O10Rik
F7
Fabp4
Fabp7
Fadd
Fam102b
Fam117b
Fam135a
Fam149b
Fam151b
Fam168a
Fam171a1
Fam173a
Fam20a
Fam210b
Fam213b
Fam219a
Fam219b
Fam220a
Fam3a
Fam43a
Fam46a
Fam53b
Fam69a
Fam78a
Fam78b
Fam86
Fam89b
Fan1
Fance
Farp2
Fbxl17
Fbxl20
Fbxl22
Fbxo10
Fbxo21
Fbxo25
Fbxo31
Fbxo32
Fcgrt
Fcna
Fcrls
Fech
Fermt3
Fgfr1
Fkbp1b
Fkbp9
Fktn
Flnb
Fn1
Frmd4a
Frmd4b
Fry
Fsd1l
Fto
Fut11
Fv1
Fzd1
Fzd4
Galnt10
Galnt2
Galnt9
Ganc
Garnl3
Gata6
Gbgt1
Gcfc2
Gdpgp1
Gfpt2
Ggcx
Gk5
Gkap1
Glb1
Glrx2
Glt8d1
Glul
Gm10033
Gm10336
Gm13238
Gm14085
Gm14325
Gm4788
Gm5148
Gm6710
Gmnn
Gna15
Gngt2
Gnpda2
Golm1
Gorasp1
Gpr125
Gpr160
Gprc5b
Gpx1
Gpx3
Grcc10
Grn
Gsg2
Gsto1
Gstp1
Gstp2
Guca1a
Gusb
Gyg
Gypc
H1f0
H2-Ab1
H2afv
H2-DMa
H2-DMb1
H2-M3
H6pd
Habp4
Hadh
Hagh
Haghl
Hal
Hdac9
Hddc2
Heatr5a
Hes6
Hexb
Hfe
Hgsnat
Hint2
Hipk2
Hist1h1a
Hist1h1b
Hist1h1d
Hist1h1e
Hist1h2ac
Hist1h2ae
Hist1h2af
Hist1h2ag
Hist1h2ah
Hist1h2ai
Hist1h2ak
Hist1h2an
Hist1h2ba
Hist1h2bc
Hist1h2be
Hist1h2bf
Hist1h2bg
Hist1h2bh
Hist1h2bj
Hist1h2bk
Hist1h2bl
Hist1h2bm
Hist1h2bn
Hist1h2bp
Hist1h3a
Hist1h3b
Hist1h3c
Hist1h3d
Hist1h3e
Hist1h3f
Hist1h3g
Hist1h3i
Hist1h4a
Hist1h4b
Hist1h4c
Hist1h4d
Hist1h4f
Hist1h4h
Hist1h4j
Hist1h4k
Hist2h2bb
Hist2h2be
Hist2h3b
Hist2h3c1
Hist2h3c2
Hist2h4
Hist4h4
Hltf
Hmbs
Hmga2-ps1
Hopx
Hoxb4
Hr
Hs6st1
Hscb
Hsd17b4
Hsd3b7
Hspa12a
Htra3
Hyls1
Icam2
Ick
Ict1
Idh1
Idh2
Ids
Iffo1
Ift140
Ift172
Ift27
Ift74
Igfbp4
Ighmbp2
Ikbip
Impdh1
Incenp
Insr
Intu
Ip6k3
Iqcc
Iqgap2
Iqgap3
Iqsec2
Irf2bpl
Isca1
Isoc1
Isoc2a
Itfg3
Itga6
Itpripl1
Itsn1
Jam2
Jmjd8
Jmy
Jup
Kank2
Kank3
Kcnk13
Kcnn3
Kctd12b
Kctd2
Kdelc1
Kdelc2
Khk
Kif13a
Kif15
Kif20a
Kif22
Kif4
Kif7
Kif9
Kifap3
Kifc1
Kifc3
Klf13
Klf9
Klhl17
Klhl22
Klhl36
Klhl5
Klhl6
Kremen1
Krt80
Kxd1
Lage3
Lamc1
Lamtor2
Lamtor4
Lancl1
Laptm4a
Laptm4b
Laptm5
Layn
Lbp
Lcmt1
Ldlrad3
Lepre1
Leprot
Letmd1
Lgals3bp
Lgr4
Limk1
Lix1l
Lman1
Lmbr1
Lmo2
Lpar1
Lpar5
Lrp1
Lrp5
Lrp6
Lrpap1
Lrrc40
Lrrc45
Lrrc49
Lrrk1
Lrrk2
Lrsam1
Lsr
Ltbp1
Ltc4s
Luzp1
Lyrm9
Lyve1
Lyz1
Lyz2
Mad1l1
Maged1
Maml2
Man1c1
Man2a1
Man2a2
Man2b1
Man2b2
Man2c1
Manba
Maoa
Map1lc3a
Map3k4
Mapk9
44257
Marco
Marveld1
Mbd4
Mccc2
Mcee
Me1
Me2
Med9
Megf8
Megf9
Mertk
Mesdc2
Mettl21a
Mettl7a1
Mfge8
Mfsd10
Mfsd7a
Mfsd9
Mib2
Mical2
Micall2
Mid1ip1
Mink1
Mir5109
Mis18bp1
Mki67
Mlh3
Mllt4
Mlxipl
Mlycd
Mmgt2
Mob3b
Mpp6
Mr1
Mrm1
Mrpl42
Mrpl44
Mrpl55
Mrps26
Mrps35
Mrvi1
Ms4a8a
Msr1
Msrb2
Mst1r
Mthfsd
Mtrf1
Mtus1
Mut
Mvb12b
Mxd4
Mycbp
Myo10
Myo1b
Myo6
Myo7a
N6amt1
N6amt2
Naaa
Naip1
Naip5
Naip6
Nanp
Nans
Nat8l
Nav1
Ncapd3
Ncapg
Ncaph
Nckap5l
Nckipsd
Ncoa1
Ndnf
Neil3
Neurl1b
Nfatc2
Nfia
Nfic
Nfix
Nid2
Nin
Nlrc3
Nlrc4
Nlrp1b
Nlrp1c-ps
Nme3
Nme7
Nmral1
Nnt
Nostrin
Nphp1
Nphp3
Nqo2
Nr1d1
Nr2c1
Nr2f6
Nrde2
Nt5e
Ntpcr
Nuak1
Nucb1
Nucb2
Nudt16
Nudt17
Nudt7
Nudt8
Nupl2
Nusap1
Nxpe4
Nxpe5
Nxt2
Nynrin
Ocln
Ocrl
Ophn1
Oscp1
P2ry12
Padi4
Pak1
Palb2
Pam
Paox
Papss1
Paqr7
Pard3b
Park7
Parn
Parvb
Pbx3
Pcbd2
Pcca
Pccb
Pctp
Pcyox1
Pdcd4
Pddc1
Pde2a
Pdia5
Peg13
Peli2
Pelp1
Per3
Pex11b
Pex26
Pfkfb2
Pfkm
Pgm2l1
Phf15
Phf19
Phka2
Pick1
Pigg
Pigh
Pigk
Pigs
Pigt
Pik3r4
Pitpnc1
Pkd1
Pkdcc
Pkp4
Pla2g15
Plcb4
Plcd1
Plcg1
Pld1
Pld2
Pld4
Plekha6
Plk1
Plk1s1
Plod1
Plod3
Pls3
Plscr4
Pltp
Plxdc2
Plxna4
Plxnb2
Poll
Polr3gl
Pot1a
Ppa2
Ppfia4
Ppfibp1
Ppm1m
Ppp1r9a
Ppp2r4
Prc1
Prcp
Prdx2
Prdx4
Prg4
Prim2
Prkacb
Prkag2
Prkce
Prkra
Pros1
Prr11
Prtn3
Psd3
Pskh1
Pter
Ptgfrn
Ptgis
Ptgr2
Ptgs1
Ptov1
Ptplad2
Ptpn18
Ptprm
Pvrl1
Pxmp4
Pycard
Qpctl
Qser1
Qsox2
Rab11fip5
Rab27a
Rab3d
Rab6b
Rad51b
Rapgef5
Rassf8
Rbak
Rbbp9
Rbfa
Rbfox2
Rbpms
Rcan3
Retsat
Rfc1
Rfc5
Rfk
Rfng
Rgmb
Rgs10
Rgs18
Rhobtb1
Rn45s
Rnase4
Rnaseh2a
Rnaseh2c
Rnaset2b
Rnd3
Rnf141
Rnf150
Rnf26
Rnpep
Rp1
Rp9
Rpn2
Rps4y2
Rras
Rrm2
Rsrc1
Ryr2
S100a1
S1pr5
Saa1
Saa3
Sash1
Saysd1
Scamp5
Scarb1
Scarf1
Scpep1
Scrn3
Sdc3
Sdr42e1
Sec16b
Sec22a
Sec22c
Selenbp1
Selenbp2
Selp
Sema4c
Sepp1
Serhl
Serpinb10
Serpinb2
Serpinb6a
Serpinb8
Sesn1
Sft2d3
Sfxn3
Sgol2
Sgpp1
Sgsh
Sh3d19
Sh3tc1
Shb
She
Siae
Siglec1
Sil1
Skint3
Slamf9
Slc12a7
Slc16a13
Slc16a7
Slc22a17
Slc25a10
Slc25a37
Slc27a1
Slc28a2
Slc2a8
Slc2a9
Slc36a1
Slc38a6
Slc45a4
Slc46a3
Slc52a3
Slc9a3r2
Slc9a9
Slpi
Slx1b
Smad1
Smagp
Smarca2
Smim11
Smo
Smpd1
Smpdl3a
Smyd3
Snapin
Snca
Snx14
Snx21
Snx24
Snx7
Socs6
Sorbs3
Sord
Sort1
Spag5
Spata6
Sppl2b
Spr
Sptbn1
Srgap3
Srr
Ssbp2
Ssbp4
Ssh2
Ssx2ip
St3gal3
St3gal5
Stard8
Steap3
Stmn1
Stra13
Stx17
Sult1a1
Susd3
Suv420h2
Svip
Swsap1
Syne2
Synj2
Syt11
Tanc1
Tango2
Tatdn3
Tbc1d13
Tbc1d16
Tbc1d9b
Tbl1x
Tcn2
Tctn1
Tdrkh
Tecr
Tef
Tep1
Tex14
Tex261
Tfdp2
Tfpi
Tgfb2
Tgfbr3
Tha1
Thap11
Thap3
Thbs3
Thra
Thtpa
Tiam2
Ticam2
Timd4
Timp2
Tjp1
Tln2
Tlr3
Tm6sf1
Tm7sf3
Tmco1
Tmed3
Tmed4
Tmem106c
Tmem109
Tmem110
Tmem141
Tmem159
Tmem160
Tmem176a
Tmem176b
Tmem18
Tmem223
Tmem37
Tmem55a
Tmppe
Tmtc3
Tnfaip8
Tnfrsf21
Tnfsf13
Tns4
Tor4a
Tpgs1
Tpx2
Trem2
Trf
Trim24
Trim32
Trmt12
Trove2
Trpv4
Tsen15
Tsen34
Tsku
Tspan17
Tspan4
Tspan9
Ttc12
Ttc28
Ttc30a2
Ttc38
Ttf2
Ttl
Txndc15
Tyw3
Uaca
Uevld
Unc119
Unc93b1
Uprt
Urod
Usp3
Ust
Uvssa
Uxs1
Vamp1
Vgll4
Vkorc1
Vmac
Vopp1
Vps13c
Vps26b
Vps9d1
Vsig4
Wbp1
Wdr11
Wdr5b
Wdr67
Wdr90
Wfdc17
Wipi1
Wls
Wnt2
Wrb
Wwc2
Wwox
Xdh
Yipf2
Zadh2
Zbtb14
Zbtb20
Zbtb45
Zc3h6
Zcchc11
Zcchc14
Zcchc24
Zdhhc1
Zdhhc14
Zfhx3
Zfp101
Zfp111
Zfp113
Zfp128
Zfp157
Zfp229
Zfp362
Zfp385a
Zfp395
Zfp40
Zfp442
Zfp467
Zfp512
Zfp518b
Zfp607
Zfp61
Zfp629
Zfp637
Zfp64
Zfp652
Zfp658
Zfp706
Zfp710
Zfp759
Zfp760
Zfp799
Zfp810
Zfp862
Zfp867
Zfp931
Zfp937
Zfp955a
Zfp955b
Zfp958
Zfp960
Zfyve21
Zkscan17
Zmym3
Zmynd8
Zscan12
Zscan26

## Sheet: GO analysis cluster #5
Cluster #5
		Top categories in GO results												Genes involved in the top 10 categories
Cluster #5
A630033H20Rik
Ablim1
Adamts6
Adck3
Aida
Akap17b
Akap2
Arl4a
Bank1
Batf2
Bcl7a
Bhlhe41
Blk
Card11
Ccne1
Cd19
Cd2
Cd28
Cd48
Cd55
Cd79a
Cecr2
Cep97
Chst3
Cma1
Cnn3
Cnp
Cobll1
Cpa3
Cpm
Csprs
Cxxc5
Daf2
Dctpp1
Dgke
Diras2
Dph1
Dpy30
Dusp10
Ebf1
Faim3
Fam73a
Fgd2
Fkbp3
Fkbp4
G6pc3
Gata2
Gbp11
Gbp7
Gbp8
Gga2
Gimap1
Gimap7
Gm6904
Gramd3
H2-Eb2
Iigp1
Inadl
Inpp4b
Ints4
Kif3c
L2hgdh
Lphn1
Ly6d
Mcm2
Mcpt4
Mrgprb1
Ms4a1
Mthfd1
Muc13
Myo1e
Mzb1
Nid1
Nt5c3l
Osbpl5
Pax5
Phf11a
Phtf2
Pitpnm2
Plxna3
Pml
Polr3g
Ppat
Ppl
Ppm1k
Ppp1r14b
Ptch1
Rab27b
Ralgps2
S1pr1
Sbk1
Scd1
Scd3
44450
Sh3bgrl2
Slc17a9
Slc18a2
Slc45a3
Smyd2
Snn
Spib
Sspn
Stac2
Stxbp1
Tagln2
Tamm41
Thnsl1
Thop1
Tmem206
Tnfsf10
Tonsl
Tppp
Tpsb2
Tpst1
Trib2
Trim37
Trpc2
Ttc3
Tubb2b
Uhrf1bp1
Wee1
Zbtb32
Zbtb38
Zfp367

## Sheet: GO analysis cluster #6
Cluster #6
		Top categories in GO results												Genes involved in the top 10 categories
Cluster #6 genes
0610009O20Rik
1110058L19Rik
1300002E11Rik
1500011K16Rik
1700021K19Rik
1700066M21Rik
2310008H09Rik
2310033P09Rik
2510009E07Rik
2610015P09Rik
2610020H08Rik
2610044O15Rik8
2610301B20Rik
2610507B11Rik
2810417H13Rik
4930422G04Rik
4930455F23Rik
4931414P19Rik
9130401M01Rik
9430015G10Rik
9830147E19Rik
A130010J15Rik
A230050P20Rik
A730017L22Rik
A830010M20Rik
Aaas
Aars2
Aarsd1
Aasdh
Abcb8
Abcd3
Abcd4
Abhd11
Abhd14b
Abhd8
Acad12
Acad9
Acadm
Acads
Acp6
Acsf3
Actr8
Acy1
Acyp1
Adam4
Adck1
Adi1
Adk
Aff3
Agbl5
Agfg2
Agk
Agpat3
Akap1
Akip1
Akr7a5
Akt3
Aldh1l1
Aldh7a1
Alg6
Alms1
Amer1
Amigo1
Amigo2
Anapc5
Ankmy2
Ankrd10
Ankrd26
Ano8
Ap1s1
Ap3m2
Apoa1bp
Arhgap6
Arhgef5
Armc10
Arntl
As3mt
Asb13
Ash2l
Aspm
Asrgl1
Atad2
Atl3
Atm
Atp10d
Atp5g2
AU041133
Aurkb
AW146154
AW554918
Axl
Bach2
Bag4
BC029722
Bckdhb
Bckdk
Bcl2
Bcl2l12
Bcl2l2
Bcs1l
Bin1
Bloc1s5
Blvrb
Bora
Brca1
Brca2
Brip1
Btbd6
Btd
Btla
Btrc
Bub1
Bzw2
C330027C09Rik
Cab39l
Cacna1e
Cadm1
Calcoco1
Calcrl
Capn5
Casp2
Cat
Cav1
Cbfa2t2
Cbr1
Cbx5
Cbx6
Cbx7
Cbx8
Ccdc101
Ccdc171
Ccdc6
Ccdc61
Ccdc69
Ccdc90b
Ccdc91
Cd180
Cd2ap
Cd3g
Cd4
Cd5
Cd74
Cd81
Cd99l2
Cdan1
Cdc14b
Cdc23
Cdc42bpa
Cdca2
Cdca3
Cdca7l
Cdk1
Cdk10
Cdk5rap2
Cdkn2aipnl
Cenpf
Cep170b
Cep44
Cep55
Cep57l1
Cep68
Cep89
Cers4
Chaf1a
Chchd3
Chd1l
Chd3
Chd6
Ciita
Ckb
Clpb
Clspn
Clstn1
Cmah
Cnnm3
Cntrob
Coasy
Cog5
Cr2
Creld1
Crim1
Crip1
Crocc
Cryz
Ctc1
Ctla2b
Cul7
Cul9
Cyb561d2
Cyp20a1
Cyp4v3
D10Wsu52e
D130040H23Rik
D2hgdh
D330045A20Rik
D3Ertd254e
D3Ertd751e
Dag1
Dcaf17
Dcaf4
Dcp1b
Decr2
Dennd2a
Dhcr7
Dhfr
Dhodh
Dhrs4
Dhx32
Dis3l
Dlgap5
Dnajc9
Dpp4
Dpy19l4
Dpysl3
Dtd2
Dtl
Dtymk
Dut
Dynll2
E2f1
Ears2
Echdc1
Eci1
Ect2
Eef1d
Ehd3
Ehmt2
Eif2c1
Eif2d
Elmo2
Elp3
Elp4
Endod1
Enpp4
Enpp5
Entpd6
Ephx1
Epn2
Ercc6l
Ercc6l2
Eri3
Etaa1
Exoc4
Exog
Exosc5
F830016B08Rik
Faah
Fam108a
Fam117a
Fam120c
Fam122b
Fam173b
Fam175a
Fam198b
Fam212a
Fam214a
Fam35a
Fam3c
Fam53a
Fam58b
Fanca
Fancc
Fancd2
Fancg
Fancm
Fbf1
Fblim1
Fbxl4
Fbxo5
Fcer2a
Fcrla
Fgd6
Fh1
Fignl1
Flt3l
Flywch1
Fn3krp
Focad
Folr2
Foxm1
Foxo1
Fuk
Fuz
Gaa
Galk1
Galk2
Galnt12
Gbp1
Gbp3
Gcdh
Gins4
Glmn
Glo1
Gm12942
Gm14295
Gm14308
Gm14436
Gm3604
Gm4841
Gm4951
Gm5141
Gm5595
Gmds
Gna11
Gnb2l1
Gne
Gpam
Gpd1l
Gphn
Gpr126
Gpr155
Gpr174
Gpr180
Gpr89
Gpsm2
Grap
Grap2
Grhpr
Grk6
Grlf1
Gstz1
Gtf2h2
Gtf2i
Gtf3a
Gtl3
Guf1
Guk1
H2-Aa
H2-DMb2
H2-Eb1
H2-Oa
H2-Ob
Hacl1
Harbi1
Haus5
Haus7
Hdac10
Hectd2
Hells
Hepacam2
Hes1
Hist1h2ab
Hist1h2ad
Hist1h2bb
Hist1h3h
Hlcs
Hmgn1
Hmmr
Hpse
Hs2st1
Htra2
Hyi
Iars2
Igbp1
Igsf8
Igsf9
Ikzf2
Il11ra1
Il27ra
Il9r
Ilvbl
Inpp5f
Inppl1
Ints7
Invs
Ipo11
Ipp
Iqce
Itga4
Itga9
Itgb1
Itgb7
Itpr1
Itpr3
Ivd
Jag1
Katnal1
Kbtbd11
Kcnab2
Kdm1b
Kdsr
Kif11
Kif14
Kif18a
Kif19a
Kif20b
Kif24
Kif3a
Klhdc5
Knstrn
Kntc1
Kynu
Lactb
Large
Lax1
Lbh
Lck
Ldb1
Ldlrad4
Ldoc1l
Lgalsl
Lhpp
Lifr
Lig1
Lin9
Lipo1
Lmf1
Lpin1
Lrba
Lrrc14
Lrrc16a
Lrrc20
Lrrcc1
Lrwd1
Lsm11
Ltbp3
Lxn
Ly86
Lynx1
Mad2l1
Manea
Map3k10
Mapk11
44257
Mast2
Mast4
Mavs
Mbtps2
Mccc1
Mcm3
Mcm5
Mcm6
Mcm7
Mdh1
Mdp1
Med16
Mef2c
Meis3
Metap1d
Mettl8
Mfhas1
Mfng
Mical3
Mis18a
Mkrn2
Mlh1
Mlkl
Mllt3
Mmachc
Mms22l
Mpg
Mppe1
Mpv17
Mras
Mri1
Mrpl13
Mrpl23
Mrpl28
Msh2
Mtg1
Mtss1
Mtx3
Mum1
Myof
Nacc2
Nagk
Nbea
Ncapd2
Ndc80
Ndrg3
Nedd1
Nedd4
Nek1
Nek2
Nenf
Neo1
Nln
Nmnat3
Npepl1
Nprl3
Nr1d2
Nrip1
Nrm
Nrp1
Nt5m
Nudt13
Nudt19
Nup37
Nup85
Nxpe2
Odf2l
Ogg1
Orc5
Orc6
OTTMUSG00000016609
Otud1
Oxnad1
P2rx7
P4ha2
Pacs1
Pafah1b3
Paics
Palm
Parp1
Pars2
Pced1b
Pck2
Pcnxl4
Pde10a
Pde4a
Pdk2
Pdlim1
Pdlim4
Pdpr
Pear1
Pepd
Pet112
Pgls
Pgpep1
Phka1
Phkb
Phlpp2
Pigb
Pigp
Pik3r2
Pisd-ps2
Pja1
Pla2g16
Plekha5
Plekha8
Pmf1
Pmp22
Pnkd
Pofut1
Pola1
Pold1
Pole
Polh
Poli
Polq
Pomt1
Pomt2
Pon3
Pop5
Pou6f1
Ppap2c
Ppdpf
Ppip5k1
Ppm1f
Ppp4r1l-ps
Prepl
Prim1
Prkaca
Prkcsh
Prkdc
Prmt2
Prodh
Prps2
Prr12
Prr5
Psmf1
Pstk
Ptdss2
Ptgr1
Ptk2
Ptp4a3
Ptpn13
Pvt1
Pycrl
Pygb
Qdpr
Qpct
R3hcc1
Rab11fip3
Rab39
Rabep2
Racgap1
Rad18
Rad50
Rarb
Rasal2
Rasgrf2
Rasgrp3
Rassf3
Rbl1
Rcbtb1
Rcc2
Rcn3
Rdh14
Rdm1
Recql
Reep4
Rere
Rfc4
Rgag4
Rhoc
Rnase6
Rnaseh2b
Rnf187
Rpa1
Rpa2
Rpa3
Rpap1
Rpia
Rpl12
Rpl32
Rpl36a
Rplp1
Rpp40
Rps18
Rps19
Rps19-ps3
Rps20
Rps5
Rps8
Rras2
Rrm1
Rtel1
Rtn4rl1
Rufy2
Rusc2
Ryk
Ryr1
Saal1
Sbf2
Sclt1
Scly
Scml4
Scn1b
Sepsecs
44445
44447
44448
Serpinb1a
Sesn3
Setd6
Sfxn1
Sh3glb2
Sh3pxd2a
Sh3rf1
Sidt1
Sigirr
Sigmar1
Ska2
Skap1
Skp2
Slc12a2
Slc13a3
Slc20a2
Slc22a21
Slc22a5
Slc25a15
Slc25a39
Slc25a4
Slc25a40
Slc29a1
Slc35g1
Slc37a1
Slc39a10
Slc41a2
Slc50a1
Slc5a6
Slc6a4
Smc2
Smc6
Smpdl3b
Smyd4
Snap47
Snapc2
Snrnp25
Snta1
Snx30
Sorcs2
Spice1
Spire1
Sptssa
St6gal1
St8sia6
Stard13
Stau2
Stoml1
Suclg2
Sumf2
Supt3
Suv39h1
Synpo
Sytl2
Tacc3
Tada2a
Tango6
Tarsl2
Tbc1d19
Tbxas1
Tcf3
Tcf7
Tdp1
Telo2
Tenm4
Tex264
Tfap4
Tfcp2
Thy1
Timeless
Tipin
Tk1
Tmcc3
Tmed1
Tmem129
Tmem175
Tmem177
Tmem229b
Tmem241
Tmem242
Tmem245
Tmem39b
Tmem48
Tmem5
Tmem67
Tmlhe
Tmtc4
Tmx2
Tnfsf12
Tnik
Tnk2
Top1mt
Top2a
Topbp1
Tpcn1
Tpk1
Tpm1
Tppp3
Traf3ip2
Traf5
Trappc12
Trim14
Trim35
Trim47
Trim65
Trim68
Trmt2b
Trub1
Tsc2
Tsen2
Tsga14
Tshz1
Tspan32
Tspyl3
Tstd3
Ttc21b
Ttc30b
Ttc5
Ttll12
Tubb2a
Tubb5
Tubg1
Tulp4
Tusc3
Txndc16
Txnrd2
Tyms
Tyw1
Ubac1
Ubash3a
Ube2c
Ube2l6
Ubxn2b
Uhrf1
Ulbp1
Unc119b
Unc13b
Upb1
Uri1
Uros
Usp20
Usp30
Vars2
Vav2
Vdac1
Vmn2r25
Vmn2r26
Vps13a
Vwa8
Wars
Wars2
Wdhd1
Wdr6
Wdr60
Wdr62
Wdr76
Wdr85
Xkr8
Xrcc1
Xrcc6
Xylt2
Yeats2
Ypel2
Zbtb12
Zbtb4
Zc2hc1a
Zc3h7b
Zfand1
Zfhx2
Zfp11
Zfp12
Zfp202
Zfp235
Zfp273
Zfp28
Zfp316
Zfp318
Zfp324
Zfp358
Zfp386
Zfp39
Zfp41
Zfp560
Zfp60
Zfp606
Zfp69
Zfp692
Zfp74
Zfp763
Zfp781
Zfp788
Zfp808
Zfp81
Zfp820
Zfp839
Zfp846
Zfp873
Zfp882
Zfp934
Zfp938
Zfp939
Zfp945
Zfp946
Zfp947
Zfp961
Zfp97
Zhx3
Zkscan8
Zmat3
Znf512b
Znrf3
Zscan20
