# Supplementary material for: The role of Leishmania GP63 in the modulation of innate inflammatory response to Leishmania major infection
Source: PLoS One. 2021 Dec 31;16(12):e0262158. doi: 10.1371/journal.pone.0262158 (PMC8719666; doi:10.1371/journal.pone.0262158)
Supplement: S3 Table — (XLSX) [file pone.0262158.s010.xlsx]

## Sheet: Peptide Report 
Search Engine Set: 1 Search Engine
Search Engine: Mascot
Version: 2.2.04
Samples: All Samples
Fragment Tolerance: 0.020 Da (Monoisotopic)
Parent Tolerance: 10.0 PPM (Monoisotopic)
Fixed Modifications: +57 on C (Carbamidomethyl)
Variable Modifications: +16 on M (Oxidation)
Database: UniProt_comp (unknown version, 0 entries)
Digestion Enzyme: Trypsin
Max Missed Cleavages: 1
Scaffold: Version: Scaffold_4.8.9
Modification Metadata Set: 2334 modifications
Peptide Thresholds: 80.0% minimum
Protein Thresholds: 95.0% minimum and 1 peptide minimum
					Total Unique Peptide Count	Total Unique Peptide Count	Total Unique Peptide Count	Total Unique Peptide Count	Total Unique Peptide Count	Total Unique Peptide Count	Total Unique Peptide Count	Total Unique Peptide Count		L.major KO		L.major PBS		L.major R		L.major WT
Uniprotexosomesworking					L.major KO	L.major KO	L.major PBS	L.major PBS	L.major R	L.major R	L.major WT	L.major WT		Average	SD	Average	SD	Average	SD	Average	SD
#	Identified Proteins (1226)	Accession Number	Alternate ID	Molecular Weight	13-K2	15-K1	05-P2	07-P1	09-R2	11-R1	01-W2	03-W1
1	Complement C3 OS=Mus musculus GN=C3 PE=1 SV=3	CO3_MOUSE	C3	186 kDa	107	123	109	117	100	103	124	117		115	11.3137	113	5.65685	101.5	2.12132	120.5	4.94975
2	Alpha-2-macroglobulin OS=Mus musculus GN=A2m PE=1 SV=3	A2M_MOUSE	A2m	166 kDa	73	81	73	71	72	72	85	88		77	5.65685	72	1.41421	72	0	86.5	2.12132
3	Fibronectin OS=Mus musculus GN=Fn1 PE=1 SV=4	FINC_MOUSE	Fn1	273 kDa	96	109	100	107	105	95	110	117		102.5	9.19239	103.5	4.94975	100	7.07107	113.5	4.94975
4	Apolipoprotein B-100 OS=Mus musculus GN=Apob PE=1 SV=1	APOB_MOUSE	Apob	509 kDa	190	201	164	138	200	170	179	206		195.5	7.77817	151	18.3848	185	21.2132	192.5	19.0919
5	Ig mu chain C region OS=Mus musculus GN=Ighm PE=1 SV=2	IGHM_MOUSE	Ighm	50 kDa	23	31	25	24	25	25	27	29		27	5.65685	24.5	0.707107	25	0	28	1.41421
6	Fibrinogen beta chain OS=Mus musculus GN=Fgb PE=2 SV=1	FIBB_MOUSE	Fgb	55 kDa	35	40	37	34	41	37	36	37		37.5	3.53553	35.5	2.12132	39	2.82843	36.5	0.707107
7	Serum albumin OS=Mus musculus GN=Alb PE=1 SV=3	ALBU_MOUSE	Alb	69 kDa	43	45	45	44	39	42	43	44		44	1.41421	44.5	0.707107	40.5	2.12132	43.5	0.707107
8	Complement factor H OS=Mus musculus GN=Cfh PE=1 SV=2	CFAH_MOUSE	Cfh	139 kDa	61	61	62	61	57	57	62	62		61	0	61.5	0.707107	57	0	62	0
9	Fibrinogen gamma chain OS=Mus musculus GN=Fgg PE=1 SV=1	FIBG_MOUSE	Fgg	49 kDa	30	33	29	27	30	29	29	29		31.5	2.12132	28	1.41421	29.5	0.707107	29	0
11	Fibrinogen alpha chain OS=Mus musculus GN=Fga PE=2 SV=1	FIBA_MOUSE	Fga	87 kDa	38	45	32	22	41	40	37	31		41.5	4.94975	27	7.07107	40.5	0.707107	34	4.24264
12	Complement C4-B OS=Mus musculus GN=C4b PE=1 SV=3	CO4B_MOUSE	C4b	193 kDa	60	65	55	62	50	50	64	69		62.5	3.53553	58.5	4.94975	50	0	66.5	3.53553
13	Ig kappa chain C region OS=Mus musculus PE=1 SV=1	IGKC_MOUSE		12 kDa	8	9	8	9	8	8	9	10		8.5	0.707107	8.5	0.707107	8	0	9.5	0.707107
10.1	Murinoglobulin-1 OS=Mus musculus GN=Mug1 PE=1 SV=3	MUG1_MOUSE	Mug1	165 kDa	53	55	48	58	57	55	57	61		54	1.41421	53	7.07107	56	1.41421	59	2.82843
14	Serotransferrin OS=Mus musculus GN=Tf PE=1 SV=1	TRFE_MOUSE	Tf	77 kDa	43	41	43	44	39	42	39	43		42	1.41421	43.5	0.707107	40.5	2.12132	41	2.82843
15	Plasminogen OS=Mus musculus GN=Plg PE=1 SV=3	PLMN_MOUSE	Plg	91 kDa	44	48	35	43	44	42	52	50		46	2.82843	39	5.65685	43	1.41421	51	1.41421
18	CD5 antigen-like OS=Mus musculus GN=Cd5l PE=1 SV=3	CD5L_MOUSE	Cd5l	39 kDa	18	19	14	15	18	19	20	20		18.5	0.707107	14.5	0.707107	18.5	0.707107	20	0
17.1	Myosin-9 OS=Mus musculus GN=Myh9 PE=1 SV=4	MYH9_MOUSE	Myh9	226 kDa	98	91	46	23	90	93	22	28		94.5	4.94975	34.5	16.2635	91.5	2.12132	25	4.24264
20	Complement C5 OS=Mus musculus GN=C5 PE=1 SV=2	CO5_MOUSE	C5	189 kDa	34	32	45	53	32	28	50	62		33	1.41421	49	5.65685	30	2.82843	56	8.48528
21	Gelsolin OS=Mus musculus GN=Gsn PE=1 SV=3	GELS_MOUSE	Gsn	86 kDa	24	26	21	29	21	26	23	22		25	1.41421	25	5.65685	23.5	3.53553	22.5	0.707107
23	Ceruloplasmin OS=Mus musculus GN=Cp PE=1 SV=2	CERU_MOUSE	Cp	121 kDa	34	38	28	34	32	34	38	44		36	2.82843	31	4.24264	33	1.41421	41	4.24264
16.1	Serine protease inhibitor A3K OS=Mus musculus GN=Serpina3k PE=1 SV=2	SPA3K_MOUSE	Serpina3k	47 kDa	14	14	13	14	14	16	12	12		14	0	13.5	0.707107	15	1.41421	12	0
25	Dipeptidyl peptidase 4 OS=Mus musculus GN=Dpp4 PE=1 SV=3	DPP4_MOUSE	Dpp4	87 kDa	32	30	24	13	28	30	19	17		31	1.41421	18.5	7.77817	29	1.41421	18	1.41421
24.1	Filamin-A OS=Mus musculus GN=Flna PE=1 SV=5	FLNA_MOUSE	Flna	281 kDa	89	84	24	6	80	68	8	14		86.5	3.53553	15	12.7279	74	8.48528	11	4.24264
27	Mannose-binding protein C OS=Mus musculus GN=Mbl2 PE=2 SV=2	MBL2_MOUSE	Mbl2	26 kDa	12	12	10	11	9	10	13	14		12	0	10.5	0.707107	9.5	0.707107	13.5	0.707107
28	Ig gamma-2B chain C region OS=Mus musculus GN=Igh-3 PE=1 SV=3	IGG2B_MOUSE	Igh-3	44 kDa	9	8	9	9	7	9	9	13		8.5	0.707107	9	0	8	1.41421	11	2.82843
30	Integrin beta-2 OS=Mus musculus GN=Itgb2 PE=1 SV=2	ITB2_MOUSE	Itgb2	85 kDa	34	35	20	3	33	32	25	21		34.5	0.707107	11.5	12.0208	32.5	0.707107	23	2.82843
31	Unconventional myosin-Ic OS=Mus musculus GN=Myo1c PE=1 SV=2	MYO1C_MOUSE	Myo1c	122 kDa	41	46	31	12	43	43	19	13		43.5	3.53553	21.5	13.435	43	0	16	4.24264
32	Hemopexin OS=Mus musculus GN=Hpx PE=1 SV=2	HEMO_MOUSE	Hpx	51 kDa	20	17	23	20	14	21	17	20		18.5	2.12132	21.5	2.12132	17.5	4.94975	18.5	2.12132
33	Inter alpha-trypsin inhibitor, heavy chain 4 OS=Mus musculus GN=Itih4 PE=1 SV=2	ITIH4_MOUSE	Itih4	105 kDa	30	26	21	18	24	25	26	24		28	2.82843	19.5	2.12132	24.5	0.707107	25	1.41421
19.1	Actin, cytoplasmic 1 OS=Mus musculus GN=Actb PE=1 SV=1	ACTB_MOUSE (+1)	Actb	42 kDa	21	24	16	15	24	22	20	17		22.5	2.12132	15.5	0.707107	23	1.41421	18.5	2.12132
34	Clathrin heavy chain 1 OS=Mus musculus GN=Cltc PE=1 SV=3	CLH1_MOUSE	Cltc	192 kDa	57	55	26	18	46	46	8	13		56	1.41421	22	5.65685	46	0	10.5	3.53553
36	Alpha-2-macroglobulin-P OS=Mus musculus GN=A2mp PE=2 SV=2	A2MP_MOUSE	A2mp	164 kDa	38	31	15	41	40	15	49	44		34.5	4.94975	28	18.3848	27.5	17.6777	46.5	3.53553
37	Vitronectin OS=Mus musculus GN=Vtn PE=1 SV=2	VTNC_MOUSE	Vtn	55 kDa	13	16	9	11	14	13	13	14		14.5	2.12132	10	1.41421	13.5	0.707107	13.5	0.707107
38	Alpha-2-antiplasmin OS=Mus musculus GN=Serpinf2 PE=1 SV=1	A2AP_MOUSE	Serpinf2	55 kDa	17	18	13	13	15	18	15	15		17.5	0.707107	13	0	16.5	2.12132	15	0
40	Mannan-binding lectin serine protease 1 OS=Mus musculus GN=Masp1 PE=1 SV=2	MASP1_MOUSE	Masp1	80 kDa	15	21	11	20	15	16	25	24		18	4.24264	15.5	6.36396	15.5	0.707107	24.5	0.707107
42	Antithrombin-III OS=Mus musculus GN=Serpinc1 PE=1 SV=1	ANT3_MOUSE	Serpinc1	52 kDa	17	18	16	20	18	17	16	20		17.5	0.707107	18	2.82843	17.5	0.707107	18	2.82843
43	C4b-binding protein OS=Mus musculus GN=C4bpa PE=1 SV=3	C4BPA_MOUSE	C4bpa	52 kDa	12	12	11	10	11	12	13	13		12	0	10.5	0.707107	11.5	0.707107	13	0
44	Carboxylesterase 1C OS=Mus musculus GN=Ces1c PE=1 SV=4	EST1C_MOUSE	Ces1c	61 kDa	17	13	19	18	13	18	13	16		15	2.82843	18.5	0.707107	15.5	3.53553	14.5	2.12132
26.1	Alpha-1-antitrypsin 1-4 OS=Mus musculus GN=Serpina1d PE=2 SV=1	A1AT4_MOUSE	Serpina1d	46 kDa	18	20	20	20	20	20	19	20		19	1.41421	20	0	20	0	19.5	0.707107
45	Apolipoprotein A-I OS=Mus musculus GN=Apoa1 PE=1 SV=2	APOA1_MOUSE	Apoa1	31 kDa	17	18	11	14	16	16	16	17		17.5	0.707107	12.5	2.12132	16	0	16.5	0.707107
46	Brain acid soluble protein 1 OS=Mus musculus GN=Basp1 PE=1 SV=3	BASP1_MOUSE	Basp1	22 kDa	17	17	7	5	14	16	7	2		17	0	6	1.41421	15	1.41421	4.5	3.53553
39.1	Talin-1 OS=Mus musculus GN=Tln1 PE=1 SV=2	TLN1_MOUSE	Tln1	270 kDa	51	55	16	2	45	43	3	6		53	2.82843	9	9.89949	44	1.41421	4.5	2.12132
48	Kininogen-1 OS=Mus musculus GN=Kng1 PE=1 SV=1	KNG1_MOUSE	Kng1	73 kDa	17	18	13	19	16	19	15	15		17.5	0.707107	16	4.24264	17.5	2.12132	15	0
49	Receptor-type tyrosine-protein phosphatase C OS=Mus musculus GN=Ptprc PE=1 SV=3	PTPRC_MOUSE	Ptprc	145 kDa	31	37	16	0	32	32	12	16		34	4.24264	8	11.3137	32	0	14	2.82843
50	Protein-glutamine gamma-glutamyltransferase 2 OS=Mus musculus GN=Tgm2 PE=1 SV=4	TGM2_MOUSE	Tgm2	77 kDa	28	25	18	11	28	30	3	4		26.5	2.12132	14.5	4.94975	29	1.41421	3.5	0.707107
51	Inter-alpha-trypsin inhibitor heavy chain H2 OS=Mus musculus GN=Itih2 PE=1 SV=1	ITIH2_MOUSE	Itih2	106 kDa	20	20	13	16	17	18	15	18		20	0	14.5	2.12132	17.5	0.707107	16.5	2.12132
52	Complement C1r-A subcomponent OS=Mus musculus GN=C1ra PE=1 SV=1	C1RA_MOUSE	C1ra	80 kDa	9	17	20	23	11	10	28	26		13	5.65685	21.5	2.12132	10.5	0.707107	27	1.41421
53	Coagulation factor XIII A chain OS=Mus musculus GN=F13a1 PE=2 SV=3	F13A_MOUSE	F13a1	83 kDa	19	17	15	15	15	17	23	22		18	1.41421	15	0	16	1.41421	22.5	0.707107
22.1	Ezrin OS=Mus musculus GN=Ezr PE=1 SV=3	EZRI_MOUSE	Ezr	69 kDa	38	40	13	8	34	32	12	10		39	1.41421	10.5	3.53553	33	1.41421	11	1.41421
54	Myeloperoxidase OS=Mus musculus GN=Mpo PE=2 SV=2	PERM_MOUSE	Mpo	81 kDa	22	23	8	0	19	23	20	26		22.5	0.707107	4	5.65685	21	2.82843	23	4.24264
55	Plasma protease C1 inhibitor OS=Mus musculus GN=Serping1 PE=1 SV=3	IC1_MOUSE	Serping1	56 kDa	10	12	10	13	11	11	16	17		11	1.41421	11.5	2.12132	11	0	16.5	0.707107
58	Integrin alpha-M OS=Mus musculus GN=Itgam PE=1 SV=2	ITAM_MOUSE	Itgam	127 kDa	28	33	19	4	28	26	13	17		30.5	3.53553	11.5	10.6066	27	1.41421	15	2.82843
56	Properdin OS=Mus musculus GN=Cfp PE=2 SV=2	PROP_MOUSE	Cfp	50 kDa	8	10	9	11	7	6	11	10		9	1.41421	10	1.41421	6.5	0.707107	10.5	0.707107
57	Ig gamma-3 chain C region OS=Mus musculus PE=1 SV=2	IGHG3_MOUSE		44 kDa	12	10	9	9	9	9	12	13		11	1.41421	9	0	9	0	12.5	0.707107
29.1	Sodium/potassium-transporting ATPase subunit alpha-1 OS=Mus musculus GN=Atp1a1 PE=1 SV=1	AT1A1_MOUSE	Atp1a1	113 kDa	36	45	19	7	37	38	20	13		40.5	6.36396	13	8.48528	37.5	0.707107	16.5	4.94975
59	Alpha-1-antitrypsin 1-1 OS=Mus musculus GN=Serpina1a PE=1 SV=4	A1AT1_MOUSE	Serpina1a	46 kDa	18	18	18	18	20	19	15	16		18	0	18	0	19.5	0.707107	15.5	0.707107
60	Ig lambda-1 chain C region OS=Mus musculus PE=1 SV=1	LAC1_MOUSE		12 kDa	5	5	5	5	5	5	5	5		5	0	5	0	5	0	5	0
61	Prothrombin OS=Mus musculus GN=F2 PE=1 SV=1	THRB_MOUSE	F2	70 kDa	24	20	18	19	22	23	18	19		22	2.82843	18.5	0.707107	22.5	0.707107	18.5	0.707107
62	Ig gamma-2A chain C region secreted form OS=Mus musculus PE=1 SV=1	GCAB_MOUSE		37 kDa	5	5	2	6	4	5	6	7		5	0	4	2.82843	4.5	0.707107	6.5	0.707107
63	Monocarboxylate transporter 1 OS=Mus musculus GN=Slc16a1 PE=1 SV=1	MOT1_MOUSE	Slc16a1	53 kDa	10	11	7	4	10	10	7	6		10.5	0.707107	5.5	2.12132	10	0	6.5	0.707107
64	Histone H2B type 1-F/J/L OS=Mus musculus GN=Hist1h2bf PE=1 SV=2	H2B1F_MOUSE (+1)	Hist1h2bf	14 kDa	7	10	0	0	9	6	5	5		8.5	2.12132	0	0	7.5	2.12132	5	0
66	Alpha-2-HS-glycoprotein OS=Mus musculus GN=Ahsg PE=1 SV=1	FETUA_MOUSE	Ahsg	37 kDa	9	9	7	7	7	9	7	9		9	0	7	0	8	1.41421	8	1.41421
67	Basigin OS=Mus musculus GN=Bsg PE=1 SV=2	BASI_MOUSE	Bsg	42 kDa	10	12	9	6	11	11	7	6		11	1.41421	7.5	2.12132	11	0	6.5	0.707107
68	Beta-2-glycoprotein 1 OS=Mus musculus GN=Apoh PE=1 SV=1	APOH_MOUSE	Apoh	39 kDa	16	16	12	14	15	16	15	17		16	0	13	1.41421	15.5	0.707107	16	1.41421
69	Glyceraldehyde-3-phosphate dehydrogenase OS=Mus musculus GN=Gapdh PE=1 SV=2	G3P_MOUSE	Gapdh	36 kDa	12	12	8	8	13	13	7	6		12	0	8	0	13	0	6.5	0.707107
70	Histidine-rich glycoprotein OS=Mus musculus GN=Hrg PE=1 SV=2	HRG_MOUSE	Hrg	59 kDa	14	13	10	15	10	13	12	10		13.5	0.707107	12.5	3.53553	11.5	2.12132	11	1.41421
71	Na(+)/H(+) exchange regulatory cofactor NHE-RF1 OS=Mus musculus GN=Slc9a3r1 PE=1 SV=3	NHRF1_MOUSE	Slc9a3r1	39 kDa	19	23	5	7	21	19	6	6		21	2.82843	6	1.41421	20	1.41421	6	0
72	Aminopeptidase N OS=Mus musculus GN=Anpep PE=1 SV=4	AMPN_MOUSE	Anpep	110 kDa	26	28	13	6	23	23	4	5		27	1.41421	9.5	4.94975	23	0	4.5	0.707107
73	Coagulation factor XIII B chain OS=Mus musculus GN=F13b PE=1 SV=2	F13B_MOUSE	F13b	76 kDa	18	16	13	16	12	16	23	22		17	1.41421	14.5	2.12132	14	2.82843	22.5	0.707107
74	Clusterin OS=Mus musculus GN=Clu PE=1 SV=1	CLUS_MOUSE	Clu	52 kDa	13	16	11	12	14	13	13	15		14.5	2.12132	11.5	0.707107	13.5	0.707107	14	1.41421
75	Prolow-density lipoprotein receptor-related protein 1 OS=Mus musculus GN=Lrp1 PE=1 SV=1	LRP1_MOUSE	Lrp1	505 kDa	27	42	13	13	29	17	21	23		34.5	10.6066	13	0	23	8.48528	22	1.41421
76	Mannan-binding lectin serine protease 2 OS=Mus musculus GN=Masp2 PE=1 SV=1	MASP2_MOUSE	Masp2	76 kDa	13	16	11	14	13	15	20	21		14.5	2.12132	12.5	2.12132	14	1.41421	20.5	0.707107
35.1	Guanine nucleotide-binding protein G(i) subunit alpha-2 OS=Mus musculus GN=Gnai2 PE=1 SV=5	GNAI2_MOUSE	Gnai2	40 kDa	17	20	15	8	16	16	13	13		18.5	2.12132	11.5	4.94975	16	0	13	0
77	Annexin A2 OS=Mus musculus GN=Anxa2 PE=1 SV=2	ANXA2_MOUSE	Anxa2	39 kDa	20	20	15	11	19	20	13	8		20	0	13	2.82843	19.5	0.707107	10.5	3.53553
78	Leucine-rich repeat neuronal protein 4 OS=Mus musculus GN=Lrrn4 PE=1 SV=2	LRRN4_MOUSE	Lrrn4	80 kDa	15	16	12	9	14	16	7	4		15.5	0.707107	10.5	2.12132	15	1.41421	5.5	2.12132
81	Unconventional myosin-Id OS=Mus musculus GN=Myo1d PE=1 SV=1	MYO1D_MOUSE	Myo1d	116 kDa	34	37	17	0	31	30	4	3		35.5	2.12132	8.5	12.0208	30.5	0.707107	3.5	0.707107
82	Immunoglobulin J chain OS=Mus musculus GN=Igj PE=2 SV=4	IGJ_MOUSE	Igj	18 kDa	9	9	8	8	8	8	9	9		9	0	8	0	8	0	9	0
83	Mannose-binding protein A OS=Mus musculus GN=Mbl1 PE=2 SV=1	MBL1_MOUSE	Mbl1	25 kDa	9	9	7	7	8	9	12	10		9	0	7	0	8.5	0.707107	11	1.41421
84	Annexin A1 OS=Mus musculus GN=Anxa1 PE=1 SV=2	ANXA1_MOUSE	Anxa1	39 kDa	18	17	11	4	22	17	9	7		17.5	0.707107	7.5	4.94975	19.5	3.53553	8	1.41421
87	H-2 class I histocompatibility antigen, Q10 alpha chain OS=Mus musculus GN=H2-Q10 PE=1 SV=3	HA10_MOUSE	H2-Q10	37 kDa	9	11	13	9	10	10	11	14		10	1.41421	11	2.82843	10	0	12.5	2.12132
26.2	Alpha-1-antitrypsin 1-2 OS=Mus musculus GN=Serpina1b PE=1 SV=2	A1AT2_MOUSE	Serpina1b	46 kDa	16	18	17	17	18	18	16	19		17	1.41421	17	0	18	0	17.5	2.12132
88	Elongation factor 1-alpha 1 OS=Mus musculus GN=Eef1a1 PE=1 SV=3	EF1A1_MOUSE	Eef1a1	50 kDa	16	16	10	3	15	15	10	6		16	0	6.5	4.94975	15	0	8	2.82843
89	Ig gamma-1 chain C region, membrane-bound form OS=Mus musculus GN=Ighg1 PE=1 SV=2	IGH1M_MOUSE (+1)	Ighg1	43 kDa	5	6	7	9	6	6	8	9		5.5	0.707107	8	1.41421	6	0	8.5	0.707107
90	Pyruvate kinase PKM OS=Mus musculus GN=Pkm PE=1 SV=4	KPYM_MOUSE	Pkm	58 kDa	23	24	12	7	24	20	7	5		23.5	0.707107	9.5	3.53553	22	2.82843	6	1.41421
91	von Willebrand factor OS=Mus musculus GN=Vwf PE=1 SV=2	VWF_MOUSE	Vwf	309 kDa	27	30	10	4	33	34	15	15		28.5	2.12132	7	4.24264	33.5	0.707107	15	0
65.1	Heat shock cognate 71 kDa protein OS=Mus musculus GN=Hspa8 PE=1 SV=1	HSP7C_MOUSE	Hspa8	71 kDa	29	28	18	7	26	26	13	9		28.5	0.707107	12.5	7.77817	26	0	11	2.82843
92	Cytochrome b-245 heavy chain OS=Mus musculus GN=Cybb PE=1 SV=1	CY24B_MOUSE	Cybb	65 kDa	16	18	9	0	17	15	7	7		17	1.41421	4.5	6.36396	16	1.41421	7	0
93	Choline transporter-like protein 2 OS=Mus musculus GN=Slc44a2 PE=1 SV=2	CTL2_MOUSE	Slc44a2	80 kDa	16	15	11	4	16	17	5	8		15.5	0.707107	7.5	4.94975	16.5	0.707107	6.5	2.12132
94	Alpha-1B-glycoprotein OS=Mus musculus GN=A1bg PE=1 SV=1	A1BG_MOUSE	A1bg	57 kDa	9	6	12	15	10	8	17	21		7.5	2.12132	13.5	2.12132	9	1.41421	19	2.82843
95	Integrin beta-1 OS=Mus musculus GN=Itgb1 PE=1 SV=1	ITB1_MOUSE	Itgb1	88 kDa	19	24	9	3	19	16	9	7		21.5	3.53553	6	4.24264	17.5	2.12132	8	1.41421
96	Inter-alpha-trypsin inhibitor heavy chain H1 OS=Mus musculus GN=Itih1 PE=1 SV=2	ITIH1_MOUSE	Itih1	101 kDa	15	16	14	20	14	16	14	21		15.5	0.707107	17	4.24264	15	1.41421	17.5	4.94975
97	Complement C1q subcomponent subunit B OS=Mus musculus GN=C1qb PE=1 SV=2	C1QB_MOUSE	C1qb	27 kDa	6	6	7	7	6	6	7	9		6	0	7	0	6	0	8	1.41421
98	Ficolin-1 OS=Mus musculus GN=Fcn1 PE=1 SV=1	FCN1_MOUSE	Fcn1	36 kDa	10	10	8	10	10	10	11	10		10	0	9	1.41421	10	0	10.5	0.707107
99	Cell division control protein 42 homolog OS=Mus musculus GN=Cdc42 PE=1 SV=2	CDC42_MOUSE	Cdc42	21 kDa	7	10	6	3	8	9	6	5		8.5	2.12132	4.5	2.12132	8.5	0.707107	5.5	0.707107
100	Ras GTPase-activating-like protein IQGAP1 OS=Mus musculus GN=Iqgap1 PE=1 SV=2	IQGA1_MOUSE	Iqgap1	189 kDa	34	32	11	2	28	23	3	0		33	1.41421	6.5	6.36396	25.5	3.53553	1.5	2.12132
103	CD177 antigen OS=Mus musculus GN=Cd177 PE=2 SV=1	CD177_MOUSE	Cd177	87 kDa	23	22	7	0	23	19	10	15		22.5	0.707107	3.5	4.94975	21	2.82843	12.5	3.53553
104	Neuronal membrane glycoprotein M6-a OS=Mus musculus GN=Gpm6a PE=1 SV=1	GPM6A_MOUSE	Gpm6a	31 kDa	9	7	7	5	8	8	7	5		8	1.41421	6	1.41421	8	0	6	1.41421
105	Cytoplasmic dynein 1 heavy chain 1 OS=Mus musculus GN=Dync1h1 PE=1 SV=2	DYHC1_MOUSE	Dync1h1	532 kDa	46	33	6	0	25	20	0	0		39.5	9.19239	3	4.24264	22.5	3.53553	0	0
106	Plasma membrane calcium-transporting ATPase 1 OS=Mus musculus GN=Atp2b1 PE=1 SV=1	AT2B1_MOUSE	Atp2b1	135 kDa	22	27	14	0	26	19	3	4		24.5	3.53553	7	9.89949	22.5	4.94975	3.5	0.707107
107	Elongation factor 2 OS=Mus musculus GN=Eef2 PE=1 SV=2	EF2_MOUSE	Eef2	95 kDa	23	29	7	4	21	25	8	2		26	4.24264	5.5	2.12132	23	2.82843	5	4.24264
109	Arachidonate 15-lipoxygenase OS=Mus musculus GN=Alox15 PE=1 SV=4	LOX15_MOUSE	Alox15	75 kDa	18	22	6	9	14	20	4	3		20	2.82843	7.5	2.12132	17	4.24264	3.5	0.707107
110	Eosinophil peroxidase OS=Mus musculus GN=Epx PE=1 SV=2	PERE_MOUSE	Epx	81 kDa	23	26	1	0	20	23	10	7		24.5	2.12132	0.5	0.707107	21.5	2.12132	8.5	2.12132
112	Complement component C8 alpha chain OS=Mus musculus GN=C8a PE=2 SV=1	CO8A_MOUSE	C8a	66 kDa	10	10	6	15	15	9	16	19		10	0	10.5	6.36396	12	4.24264	17.5	2.12132
113	Ubiquitin-60S ribosomal protein L40 OS=Mus musculus GN=Uba52 PE=1 SV=2	RL40_MOUSE (+3)	Uba52	15 kDa	4	6	3	3	5	5	5	3		5	1.41421	3	0	5	0	4	1.41421
47.1	Complement C1s-A subcomponent OS=Mus musculus GN=C1sa PE=2 SV=2	CS1A_MOUSE	C1sa	77 kDa	9	16	21	23	8	8	29	24		12.5	4.94975	22	1.41421	8	0	26.5	3.53553
115	1-phosphatidylinositol 4,5-bisphosphate phosphodiesterase delta-1 OS=Mus musculus GN=Plcd1 PE=2 SV=2	PLCD1_MOUSE	Plcd1	86 kDa	19	21	11	1	19	18	2	1		20	1.41421	6	7.07107	18.5	0.707107	1.5	0.707107
117	Transthyretin OS=Mus musculus GN=Ttr PE=1 SV=1	TTHY_MOUSE	Ttr	16 kDa	6	6	7	8	6	6	6	6		6	0	7.5	0.707107	6	0	6	0
116	Prostaglandin F2 receptor negative regulator OS=Mus musculus GN=Ptgfrn PE=1 SV=2	FPRP_MOUSE	Ptgfrn	99 kDa	14	19	8	0	15	18	2	1		16.5	3.53553	4	5.65685	16.5	2.12132	1.5	0.707107
118	Transitional endoplasmic reticulum ATPase OS=Mus musculus GN=Vcp PE=1 SV=4	TERA_MOUSE	Vcp	89 kDa	14	14	7	5	8	16	8	4		14	0	6	1.41421	12	5.65685	6	2.82843
119	Serum paraoxonase/arylesterase 1 OS=Mus musculus GN=Pon1 PE=1 SV=2	PON1_MOUSE	Pon1	40 kDa	8	8	8	8	8	7	6	8		8	0	8	0	7.5	0.707107	7	1.41421
120	ATP-citrate synthase OS=Mus musculus GN=Acly PE=1 SV=1	ACLY_MOUSE	Acly	120 kDa	20	14	9	15	14	21	2	6		17	4.24264	12	4.24264	17.5	4.94975	4	2.82843
122	Serine protease inhibitor A3N OS=Mus musculus GN=Serpina3n PE=1 SV=1	SPA3N_MOUSE	Serpina3n	47 kDa	15	14	12	10	13	15	9	9		14.5	0.707107	11	1.41421	14	1.41421	9	0
121	Neutrophilic granule protein OS=Mus musculus GN=Ngp PE=1 SV=1	NGP_MOUSE	Ngp	19 kDa	9	9	1	0	10	9	8	9		9	0	0.5	0.707107	9.5	0.707107	8.5	0.707107
123	Complement component C8 beta chain OS=Mus musculus GN=C8b PE=1 SV=1	CO8B_MOUSE	C8b	66 kDa	9	8	6	14	12	10	15	19		8.5	0.707107	10	5.65685	11	1.41421	17	2.82843
126	Phosphatidylinositol-glycan-specific phospholipase D OS=Mus musculus GN=Gpld1 PE=1 SV=1	PHLD_MOUSE	Gpld1	93 kDa	11	10	10	17	11	11	12	15		10.5	0.707107	13.5	4.94975	11	0	13.5	2.12132
127	Sulfhydryl oxidase 1 OS=Mus musculus GN=Qsox1 PE=1 SV=1	QSOX1_MOUSE	Qsox1	83 kDa	16	13	12	18	14	12	4	11		14.5	2.12132	15	4.24264	13	1.41421	7.5	4.94975
125	CD151 antigen OS=Mus musculus GN=Cd151 PE=2 SV=2	CD151_MOUSE	Cd151	28 kDa	6	5	1	1	4	5	2	1		5.5	0.707107	1	0	4.5	0.707107	1.5	0.707107
128	EH domain-containing protein 1 OS=Mus musculus GN=Ehd1 PE=1 SV=1	EHD1_MOUSE	Ehd1	61 kDa	20	18	9	1	19	16	5	4		19	1.41421	5	5.65685	17.5	2.12132	4.5	0.707107
130	Complement C1q subcomponent subunit A OS=Mus musculus GN=C1qa PE=1 SV=2	C1QA_MOUSE	C1qa	26 kDa	4	5	5	5	4	4	6	6		4.5	0.707107	5	0	4	0	6	0
16.2	Serine protease inhibitor A3M OS=Mus musculus GN=Serpina3m PE=1 SV=2	SPA3M_MOUSE	Serpina3m	47 kDa	16	18	16	15	19	17	12	14		17	1.41421	15.5	0.707107	18	1.41421	13	1.41421
22.2	Moesin OS=Mus musculus GN=Msn PE=1 SV=3	MOES_MOUSE	Msn	68 kDa	30	33	9	6	27	25	10	7		31.5	2.12132	7.5	2.12132	26	1.41421	8.5	2.12132
131	Laminin subunit gamma-1 OS=Mus musculus GN=Lamc1 PE=1 SV=2	LAMC1_MOUSE	Lamc1	177 kDa	14	9	4	0	10	11	21	30		11.5	3.53553	2	2.82843	10.5	0.707107	25.5	6.36396
132	Epidermal growth factor receptor OS=Mus musculus GN=Egfr PE=1 SV=1	EGFR_MOUSE	Egfr	135 kDa	13	11	10	11	9	12	7	7		12	1.41421	10.5	0.707107	10.5	2.12132	7	0
129.1	Plexin-B2 OS=Mus musculus GN=Plxnb2 PE=1 SV=1	PLXB2_MOUSE	Plxnb2	206 kDa	21	28	7	0	22	22	1	1		24.5	4.94975	3.5	4.94975	22	0	1	0
134	Histone H4 OS=Mus musculus GN=Hist1h4a PE=1 SV=2	H4_MOUSE	Hist1h4a	11 kDa	5	7	1	2	7	5	7	5		6	1.41421	1.5	0.707107	6	1.41421	6	1.41421
133	Desmoplakin OS=Mus musculus GN=Dsp PE=1 SV=1	DESP_MOUSE	Dsp	333 kDa	0	0	0	16	0	0	61	0		0	0	8	11.3137	0	0	30.5	43.1335
135	Intercellular adhesion molecule 1 OS=Mus musculus GN=Icam1 PE=1 SV=1	ICAM1_MOUSE	Icam1	59 kDa	13	12	8	3	13	11	4	1		12.5	0.707107	5.5	3.53553	12	1.41421	2.5	2.12132
41.1	Keratin, type II cytoskeletal 5 OS=Mus musculus GN=Krt5 PE=1 SV=1	K2C5_MOUSE	Krt5	62 kDa	3	1	1	17	3	1	25	1		2	1.41421	9	11.3137	2	1.41421	13	16.9706
136	Uroplakin-3b OS=Mus musculus GN=Upk3b PE=1 SV=1	UPK3B_MOUSE	Upk3b	30 kDa	10	9	7	6	10	9	5	3		9.5	0.707107	6.5	0.707107	9.5	0.707107	4	1.41421
138	Complement C1q subcomponent subunit C OS=Mus musculus GN=C1qc PE=2 SV=2	C1QC_MOUSE	C1qc	26 kDa	5	5	5	5	5	5	5	6		5	0	5	0	5	0	5.5	0.707107
139	Coxsackievirus and adenovirus receptor homolog OS=Mus musculus GN=Cxadr PE=1 SV=1	CXAR_MOUSE	Cxadr	40 kDa	12	13	6	2	11	12	3	0		12.5	0.707107	4	2.82843	11.5	0.707107	1.5	2.12132
140	H-2 class II histocompatibility antigen, A beta chain OS=Mus musculus GN=H2-Ab1 PE=1 SV=1	HB2A_MOUSE	H2-Ab1	30 kDa	11	12	5	0	11	12	7	7		11.5	0.707107	2.5	3.53553	11.5	0.707107	7	0
141	Fibulin-1 OS=Mus musculus GN=Fbln1 PE=1 SV=2	FBLN1_MOUSE	Fbln1	78 kDa	7	6	11	13	5	5	11	15		6.5	0.707107	12	1.41421	5	0	13	2.82843
143	Histone H3.1 OS=Mus musculus GN=Hist1h3a PE=1 SV=2	H31_MOUSE	Hist1h3a	15 kDa	5	6	1	0	6	5	2	3		5.5	0.707107	0.5	0.707107	5.5	0.707107	2.5	0.707107
145	L-lactate dehydrogenase A chain OS=Mus musculus GN=Ldha PE=1 SV=3	LDHA_MOUSE	Ldha	36 kDa	14	12	8	9	11	15	4	0		13	1.41421	8.5	0.707107	13	2.82843	2	2.82843
144	Ovostatin homolog OS=Mus musculus GN=Ovos PE=2 SV=2	OVOS_MOUSE	Ovos	162 kDa	4	21	12	33	15	0	1	0		12.5	12.0208	22.5	14.8492	7.5	10.6066	0.5	0.707107
146	Mesothelin OS=Mus musculus GN=Msln PE=1 SV=1	MSLN_MOUSE	Msln	69 kDa	9	8	5	3	8	7	5	2		8.5	0.707107	4	1.41421	7.5	0.707107	3.5	2.12132
147	Unconventional myosin-Ig OS=Mus musculus GN=Myo1g PE=1 SV=1	MYO1G_MOUSE	Myo1g	117 kDa	21	22	2	0	22	14	2	5		21.5	0.707107	1	1.41421	18	5.65685	3.5	2.12132
148	Adiponectin OS=Mus musculus GN=Adipoq PE=1 SV=2	ADIPO_MOUSE	Adipoq	27 kDa	5	7	4	6	6	5	6	7		6	1.41421	5	1.41421	5.5	0.707107	6.5	0.707107
102.1	Guanine nucleotide-binding protein G(I)/G(S)/G(T) subunit beta-2 OS=Mus musculus GN=Gnb2 PE=1 SV=3	GBB2_MOUSE	Gnb2	37 kDa	15	15	10	4	14	14	9	8		15	0	7	4.24264	14	0	8.5	0.707107
149	Guanine nucleotide-binding protein G(I)/G(S)/G(T) subunit beta-1 OS=Mus musculus GN=Gnb1 PE=1 SV=3	GBB1_MOUSE	Gnb1	37 kDa	12	11	9	3	13	12	8	6		11.5	0.707107	6	4.24264	12.5	0.707107	7	1.41421
150	Complement component C9 OS=Mus musculus GN=C9 PE=1 SV=2	CO9_MOUSE	C9	62 kDa	8	9	3	11	9	8	8	17		8.5	0.707107	7	5.65685	8.5	0.707107	12.5	6.36396
151	Galectin-1 OS=Mus musculus GN=Lgals1 PE=1 SV=3	LEG1_MOUSE	Lgals1	15 kDa	8	8	5	1	6	7	2	2		8	0	3	2.82843	6.5	0.707107	2	0
152.1	Adenylyl cyclase-associated protein 1 OS=Mus musculus GN=Cap1 PE=1 SV=4	CAP1_MOUSE	Cap1	52 kDa	11	10	1	0	11	9	0	6		10.5	0.707107	0.5	0.707107	10	1.41421	3	4.24264
153	Ig kappa chain V-II region 26-10 OS=Mus musculus PE=1 SV=1	KV2A7_MOUSE		12 kDa	3	4	3	3	3	3	3	5		3.5	0.707107	3	0	3	0	4	1.41421
154	Ig heavy chain V region VH558 A1/A4 OS=Mus musculus GN=Gm5629 PE=2 SV=1	HVM52_MOUSE	Gm5629	13 kDa	1	2	1	2	1	2	2	2		1.5	0.707107	1.5	0.707107	1.5	0.707107	2	0
80.1	Ig lambda-2 chain C region OS=Mus musculus GN=Iglc2 PE=1 SV=1	LAC2_MOUSE	Iglc2	11 kDa	5	5	5	5	4	5	7	6		5	0	5	0	4.5	0.707107	6.5	0.707107
155	Ig kappa chain V-VI region XRPC 44 OS=Mus musculus PE=1 SV=1	KV6A1_MOUSE (+3)		12 kDa	4	3	3	3	3	3	4	3		3.5	0.707107	3	0	3	0	3.5	0.707107
114.1	Ig heavy chain V region AC38 205.12 OS=Mus musculus PE=1 SV=1	HVM51_MOUSE		13 kDa	6	6	4	6	5	6	7	6		6	0	5	1.41421	5.5	0.707107	6.5	0.707107
157	Basement membrane-specific heparan sulfate proteoglycan core protein OS=Mus musculus GN=Hspg2 PE=1 SV=1	PGBM_MOUSE	Hspg2	398 kDa	11	13	3	2	7	14	8	18		12	1.41421	2.5	0.707107	10.5	4.94975	13	7.07107
156	Coronin-1A OS=Mus musculus GN=Coro1a PE=1 SV=5	COR1A_MOUSE	Coro1a	51 kDa	11	12	1	0	10	11	1	4		11.5	0.707107	0.5	0.707107	10.5	0.707107	2.5	2.12132
158	Complement factor B OS=Mus musculus GN=Cfb PE=1 SV=2	CFAB_MOUSE	Cfb	85 kDa	10	4	10	13	6	12	6	13		7	4.24264	11.5	2.12132	9	4.24264	9.5	4.94975
159	Creatine kinase M-type OS=Mus musculus GN=Ckm PE=2 SV=1	KCRM_MOUSE	Ckm	43 kDa	13	12	7	3	3	13	0	0		12.5	0.707107	5	2.82843	8	7.07107	0	0
160	Extracellular matrix protein 1 OS=Mus musculus GN=Ecm1 PE=1 SV=2	ECM1_MOUSE	Ecm1	63 kDa	7	8	9	5	2	7	15	15		7.5	0.707107	7	2.82843	4.5	3.53553	15	0
161	Protein S100-A9 OS=Mus musculus GN=S100a9 PE=1 SV=3	S10A9_MOUSE	S100a9	13 kDa	6	7	2	0	5	5	3	3		6.5	0.707107	1	1.41421	5	0	3	0
163	Xanthine dehydrogenase/oxidase OS=Mus musculus GN=Xdh PE=1 SV=5	XDH_MOUSE	Xdh	147 kDa	12	8	6	3	10	10	3	4		10	2.82843	4.5	2.12132	10	0	3.5	0.707107
162	Alpha-enolase OS=Mus musculus GN=Eno1 PE=1 SV=3	ENOA_MOUSE	Eno1	47 kDa	14	18	5	3	13	17	3	2		16	2.82843	4	1.41421	15	2.82843	2.5	0.707107
164	Plasma kallikrein OS=Mus musculus GN=Klkb1 PE=1 SV=2	KLKB1_MOUSE	Klkb1	71 kDa	6	5	8	16	3	9	6	11		5.5	0.707107	12	5.65685	6	4.24264	8.5	3.53553
167	Laminin subunit alpha-2 OS=Mus musculus GN=Lama2 PE=1 SV=2	LAMA2_MOUSE	Lama2	344 kDa	9	7	2	0	4	6	14	28		8	1.41421	1	1.41421	5	1.41421	21	9.89949
166	Integrin alpha-3 OS=Mus musculus GN=Itga3 PE=1 SV=1	ITA3_MOUSE	Itga3	117 kDa	13	12	7	0	14	13	3	1		12.5	0.707107	3.5	4.94975	13.5	0.707107	2	1.41421
165	Leukocyte elastase inhibitor A OS=Mus musculus GN=Serpinb1a PE=1 SV=1	ILEUA_MOUSE	Serpinb1a	43 kDa	13	15	4	1	13	15	0	0		14	1.41421	2.5	2.12132	14	1.41421	0	0
169	Pantetheinase OS=Mus musculus GN=Vnn1 PE=1 SV=3	VNN1_MOUSE	Vnn1	57 kDa	12	10	8	2	11	10	3	2		11	1.41421	5	4.24264	10.5	0.707107	2.5	0.707107
168	Plastin-2 OS=Mus musculus GN=Lcp1 PE=1 SV=4	PLSL_MOUSE	Lcp1	70 kDa	18	16	2	0	17	17	1	1		17	1.41421	1	1.41421	17	0	1	0
171	Peptidyl-prolyl cis-trans isomerase A OS=Mus musculus GN=Ppia PE=1 SV=2	PPIA_MOUSE	Ppia	18 kDa	8	8	8	5	8	9	6	5		8	0	6.5	2.12132	8.5	0.707107	5.5	0.707107
172	Ig kappa chain V-V region L6 (Fragment) OS=Mus musculus PE=4 SV=1	KV5A6_MOUSE		13 kDa	3	3	2	2	3	3	3	3		3	0	2	0	3	0	3	0
173	Thrombospondin-1 OS=Mus musculus GN=Thbs1 PE=1 SV=1	TSP1_MOUSE	Thbs1	130 kDa	19	18	5	3	15	10	2	5		18.5	0.707107	4	1.41421	12.5	3.53553	3.5	2.12132
174	ADP-ribosyl cyclase/cyclic ADP-ribose hydrolase 2 OS=Mus musculus GN=Bst1 PE=1 SV=1	BST1_MOUSE	Bst1	35 kDa	8	6	7	3	9	6	3	2		7	1.41421	5	2.82843	7.5	2.12132	2.5	0.707107
175	Transketolase OS=Mus musculus GN=Tkt PE=1 SV=1	TKT_MOUSE	Tkt	68 kDa	13	12	4	1	8	14	1	2		12.5	0.707107	2.5	2.12132	11	4.24264	1.5	0.707107
176	Carboxypeptidase N subunit 2 OS=Mus musculus GN=Cpn2 PE=1 SV=2	CPN2_MOUSE	Cpn2	60 kDa	7	5	9	10	5	9	9	9		6	1.41421	9.5	0.707107	7	2.82843	9	0
177	Heparin cofactor 2 OS=Mus musculus GN=Serpind1 PE=1 SV=1	HEP2_MOUSE	Serpind1	54 kDa	7	6	7	7	7	10	2	5		6.5	0.707107	7	0	8.5	2.12132	3.5	2.12132
179	Laminin subunit beta-1 OS=Mus musculus GN=Lamb1 PE=1 SV=3	LAMB1_MOUSE	Lamb1	197 kDa	7	5	1	0	6	3	17	23		6	1.41421	0.5	0.707107	4.5	2.12132	20	4.24264
181	Alpha-1-antitrypsin 1-5 OS=Mus musculus GN=Serpina1e PE=1 SV=1	A1AT5_MOUSE	Serpina1e	46 kDa	11	14	10	11	14	15	10	11		12.5	2.12132	10.5	0.707107	14.5	0.707107	10.5	0.707107
182	Phospholipid transfer protein OS=Mus musculus GN=Pltp PE=1 SV=1	PLTP_MOUSE	Pltp	54 kDa	5	5	6	8	7	6	3	6		5	0	7	1.41421	6.5	0.707107	4.5	2.12132
183	Transforming protein RhoA OS=Mus musculus GN=Rhoa PE=1 SV=1	RHOA_MOUSE	Rhoa	22 kDa	9	10	8	2	8	11	2	4		9.5	0.707107	5	4.24264	9.5	2.12132	3	1.41421
185	CD9 antigen OS=Mus musculus GN=Cd9 PE=1 SV=2	CD9_MOUSE	Cd9	25 kDa	2	5	4	1	1	4	1	1		3.5	2.12132	2.5	2.12132	2.5	2.12132	1	0
184	Hematopoietic progenitor cell antigen CD34 OS=Mus musculus GN=Cd34 PE=1 SV=1	CD34_MOUSE	Cd34	41 kDa	6	9	2	1	7	5	1	0		7.5	2.12132	1.5	0.707107	6	1.41421	0.5	0.707107
186	von Willebrand factor A domain-containing protein 5A OS=Mus musculus GN=Vwa5a PE=1 SV=2	VMA5A_MOUSE	Vwa5a	87 kDa	13	13	8	0	15	10	0	0		13	0	4	5.65685	12.5	3.53553	0	0
188	Heat shock protein HSP 90-beta OS=Mus musculus GN=Hsp90ab1 PE=1 SV=3	HS90B_MOUSE	Hsp90ab1	83 kDa	20	16	10	8	18	14	3	1		18	2.82843	9	1.41421	16	2.82843	2	1.41421
187	Chloride intracellular channel protein 1 OS=Mus musculus GN=Clic1 PE=1 SV=3	CLIC1_MOUSE	Clic1	27 kDa	11	11	4	0	12	11	1	2		11	0	2	2.82843	11.5	0.707107	1.5	0.707107
189	Phosphoglycerate kinase 1 OS=Mus musculus GN=Pgk1 PE=1 SV=4	PGK1_MOUSE	Pgk1	45 kDa	9	7	6	1	8	13	1	0		8	1.41421	3.5	3.53553	10.5	3.53553	0.5	0.707107
191	Neuroplastin OS=Mus musculus GN=Nptn PE=1 SV=3	NPTN_MOUSE	Nptn	44 kDa	6	7	4	2	6	6	3	1		6.5	0.707107	3	1.41421	6	0	2	1.41421
190	Anoctamin-1 OS=Mus musculus GN=Ano1 PE=1 SV=2	ANO1_MOUSE	Ano1	111 kDa	14	12	7	0	12	6	1	0		13	1.41421	3.5	4.94975	9	4.24264	0.5	0.707107
194	Integrin alpha-L OS=Mus musculus GN=Itgal PE=1 SV=2	ITAL_MOUSE	Itgal	128 kDa	10	15	3	1	13	6	2	7		12.5	3.53553	2	1.41421	9.5	4.94975	4.5	3.53553
195	Integrin beta-2-like protein OS=Mus musculus GN=Itgb2l PE=1 SV=1	ITB2L_MOUSE	Itgb2l	82 kDa	13	15	0	0	11	13	1	4		14	1.41421	0	0	12	1.41421	2.5	2.12132
196	Complement component receptor 1-like protein OS=Mus musculus GN=Cr1l PE=1 SV=1	CR1L_MOUSE	Cr1l	54 kDa	7	8	4	2	7	6	2	1		7.5	0.707107	3	1.41421	6.5	0.707107	1.5	0.707107
197	Tyrosine-protein kinase Lyn OS=Mus musculus GN=Lyn PE=1 SV=4	LYN_MOUSE	Lyn	59 kDa	12	15	3	0	12	11	3	8		13.5	2.12132	1.5	2.12132	11.5	0.707107	5.5	3.53553
201	Ig heavy chain V regions TEPC 15/S107/HPCM1/HPCM2/HPCM3 OS=Mus musculus PE=1 SV=1	HVM18_MOUSE (+4)		14 kDa	3	4	3	4	4	3	4	4		3.5	0.707107	3.5	0.707107	3.5	0.707107	4	0
199	Apolipoprotein E OS=Mus musculus GN=Apoe PE=1 SV=2	APOE_MOUSE	Apoe	36 kDa	8	7	2	6	8	11	7	7		7.5	0.707107	4	2.82843	9.5	2.12132	7	0
202	Peroxiredoxin-1 OS=Mus musculus GN=Prdx1 PE=1 SV=1	PRDX1_MOUSE	Prdx1	22 kDa	9	11	7	5	9	9	6	1		10	1.41421	6	1.41421	9	0	3.5	3.53553
198	Disintegrin and metalloproteinase domain-containing protein 10 OS=Mus musculus GN=Adam10 PE=1 SV=2	ADA10_MOUSE	Adam10	84 kDa	10	11	7	0	16	9	2	1		10.5	0.707107	3.5	4.94975	12.5	4.94975	1.5	0.707107
200	Hemoglobin subunit beta-1 OS=Mus musculus GN=Hbb-b1 PE=1 SV=2	HBB1_MOUSE	Hbb-b1	16 kDa	6	7	5	3	6	9	0	0		6.5	0.707107	4	1.41421	7.5	2.12132	0	0
203	Protein AMBP OS=Mus musculus GN=Ambp PE=2 SV=2	AMBP_MOUSE	Ambp	39 kDa	4	5	4	4	5	5	3	4		4.5	0.707107	4	0	5	0	3.5	0.707107
204	Myosin light polypeptide 6 OS=Mus musculus GN=Myl6 PE=1 SV=3	MYL6_MOUSE	Myl6	17 kDa	6	7	5	2	7	8	5	3		6.5	0.707107	3.5	2.12132	7.5	0.707107	4	1.41421
205	Junction plakoglobin OS=Mus musculus GN=Jup PE=1 SV=3	PLAK_MOUSE	Jup	82 kDa	4	4	1	13	3	4	29	0		4	0	7	8.48528	3.5	0.707107	14.5	20.5061
101.1	Cytoplasmic FMR1-interacting protein 1 OS=Mus musculus GN=Cyfip1 PE=1 SV=1	CYFP1_MOUSE	Cyfip1	145 kDa	23	25	10	0	26	26	2	4		24	1.41421	5	7.07107	26	0	3	1.41421
206	Leukotriene A-4 hydrolase OS=Mus musculus GN=Lta4h PE=1 SV=4	LKHA4_MOUSE	Lta4h	69 kDa	16	12	1	0	12	14	0	1		14	2.82843	0.5	0.707107	13	1.41421	0.5	0.707107
208	EH domain-containing protein 2 OS=Mus musculus GN=Ehd2 PE=1 SV=1	EHD2_MOUSE	Ehd2	61 kDa	12	12	6	2	9	14	3	3		12	0	4	2.82843	11.5	3.53553	3	0
207	CD44 antigen OS=Mus musculus GN=Cd44 PE=1 SV=3	CD44_MOUSE	Cd44	86 kDa	8	7	2	0	7	7	4	2		7.5	0.707107	1	1.41421	7	0	3	1.41421
209	Bone marrow proteoglycan OS=Mus musculus GN=Prg2 PE=1 SV=1	PRG2_MOUSE	Prg2	24 kDa	6	6	1	0	5	6	1	2		6	0	0.5	0.707107	5.5	0.707107	1.5	0.707107
210	Thrombomodulin OS=Mus musculus GN=Thbd PE=1 SV=1	TRBM_MOUSE	Thbd	62 kDa	7	6	4	0	6	6	2	0		6.5	0.707107	2	2.82843	6	0	1	1.41421
213	Inter-alpha-trypsin inhibitor heavy chain H3 OS=Mus musculus GN=Itih3 PE=1 SV=3	ITIH3_MOUSE	Itih3	99 kDa	6	6	5	11	10	9	2	7		6	0	8	4.24264	9.5	0.707107	4.5	3.53553
212	Inhibitor of carbonic anhydrase OS=Mus musculus GN=Ica PE=1 SV=1	ICA_MOUSE	Ica	77 kDa	5	3	12	16	3	11	4	11		4	1.41421	14	2.82843	7	5.65685	7.5	4.94975
214	Myeloid-associated differentiation marker OS=Mus musculus GN=Myadm PE=2 SV=2	MYADM_MOUSE	Myadm	35 kDa	6	6	2	1	5	4	1	1		6	0	1.5	0.707107	4.5	0.707107	1	0
35.2	Guanine nucleotide-binding protein G(k) subunit alpha OS=Mus musculus GN=Gnai3 PE=1 SV=3	GNAI3_MOUSE	Gnai3	41 kDa	13	14	8	3	11	13	7	6		13.5	0.707107	5.5	3.53553	12	1.41421	6.5	0.707107
211	Annexin A11 OS=Mus musculus GN=Anxa11 PE=2 SV=2	ANX11_MOUSE	Anxa11	54 kDa	11	10	6	0	10	9	2	8		10.5	0.707107	3	4.24264	9.5	0.707107	5	4.24264
217	Ig alpha chain C region OS=Mus musculus PE=1 SV=1	IGHA_MOUSE		37 kDa	5	4	2	4	2	4	9	9		4.5	0.707107	3	1.41421	3	1.41421	9	0
216	CD82 antigen OS=Mus musculus GN=Cd82 PE=1 SV=1	CD82_MOUSE	Cd82	30 kDa	5	5	3	1	4	5	3	2		5	0	2	1.41421	4.5	0.707107	2.5	0.707107
215	Sodium/potassium-transporting ATPase subunit beta-1 OS=Mus musculus GN=Atp1b1 PE=1 SV=1	AT1B1_MOUSE	Atp1b1	35 kDa	7	8	4	1	7	6	5	3		7.5	0.707107	2.5	2.12132	6.5	0.707107	4	1.41421
218	Actin-related protein 3 OS=Mus musculus GN=Actr3 PE=1 SV=3	ARP3_MOUSE	Actr3	47 kDa	9	8	2	0	8	10	1	2		8.5	0.707107	1	1.41421	9	1.41421	1.5	0.707107
221	Protein S100-A10 OS=Mus musculus GN=S100a10 PE=1 SV=2	S10AA_MOUSE	S100a10	11 kDa	3	3	1	1	2	2	3	2		3	0	1	0	2	0	2.5	0.707107
219	Anoctamin-6 OS=Mus musculus GN=Ano6 PE=1 SV=1	ANO6_MOUSE	Ano6	106 kDa	14	11	6	1	8	10	2	1		12.5	2.12132	3.5	3.53553	9	1.41421	1.5	0.707107
223	Lactotransferrin OS=Mus musculus GN=Ltf PE=2 SV=4	TRFL_MOUSE	Ltf	78 kDa	7	5	1	0	4	6	12	22		6	1.41421	0.5	0.707107	5	1.41421	17	7.07107
222	Serine/threonine-protein kinase 26 OS=Mus musculus GN=Stk26 PE=2 SV=1	STK26_MOUSE	Stk26	47 kDa	9	12	4	0	8	7	0	2		10.5	2.12132	2	2.82843	7.5	0.707107	1	1.41421
220	Protein Niban OS=Mus musculus GN=Fam129a PE=1 SV=2	NIBAN_MOUSE	Fam129a	103 kDa	13	14	0	0	11	10	0	0		13.5	0.707107	0	0	10.5	0.707107	0	0
224	Peroxisomal acyl-coenzyme A oxidase 3 OS=Mus musculus GN=Acox3 PE=1 SV=2	ACOX3_MOUSE-DECOY		?	0	1	0	0	0	1	1	1		0.5	0.707107	0	0	0.5	0.707107	1	0
226	Galectin-3-binding protein OS=Mus musculus GN=Lgals3bp PE=1 SV=1	LG3BP_MOUSE	Lgals3bp	64 kDa	10	7	2	3	3	7	9	8		8.5	2.12132	2.5	0.707107	5	2.82843	8.5	0.707107
227	Triosephosphate isomerase OS=Mus musculus GN=Tpi1 PE=1 SV=4	TPIS_MOUSE	Tpi1	32 kDa	8	8	4	2	8	8	6	0		8	0	3	1.41421	8	0	3	4.24264
225	6-phosphogluconate dehydrogenase, decarboxylating OS=Mus musculus GN=Pgd PE=1 SV=3	6PGD_MOUSE	Pgd	53 kDa	10	9	2	0	9	13	1	1		9.5	0.707107	1	1.41421	11	2.82843	1	0
229	Fructose-bisphosphate aldolase A OS=Mus musculus GN=Aldoa PE=1 SV=2	ALDOA_MOUSE	Aldoa	39 kDa	12	13	5	1	8	14	2	1		12.5	0.707107	3	2.82843	11	4.24264	1.5	0.707107
232	H-2 class I histocompatibility antigen, D-B alpha chain OS=Mus musculus GN=H2-D1 PE=1 SV=2	HA11_MOUSE	H2-D1	41 kDa	10	12	6	2	11	11	6	6		11	1.41421	4	2.82843	11	0	6	0
231	Annexin A6 OS=Mus musculus GN=Anxa6 PE=1 SV=3	ANXA6_MOUSE	Anxa6	76 kDa	14	15	2	0	13	11	2	4		14.5	0.707107	1	1.41421	12	1.41421	3	1.41421
233	Thy-1 membrane glycoprotein OS=Mus musculus GN=Thy1 PE=1 SV=1	THY1_MOUSE	Thy1	18 kDa	4	4	5	4	4	4	3	2		4	0	4.5	0.707107	4	0	2.5	0.707107
234	Vitamin D-binding protein OS=Mus musculus GN=Gc PE=1 SV=2	VTDB_MOUSE	Gc	54 kDa	4	2	2	8	5	9	8	11		3	1.41421	5	4.24264	7	2.82843	9.5	2.12132
237	Protein S100-A11 OS=Mus musculus GN=S100a11 PE=1 SV=1	S10AB_MOUSE	S100a11	11 kDa	4	4	2	2	4	4	2	2		4	0	2	0	4	0	2	0
236	Hyaluronan-binding protein 2 OS=Mus musculus GN=Habp2 PE=1 SV=2	HABP2_MOUSE	Habp2	62 kDa	8	7	1	0	7	5	7	10		7.5	0.707107	0.5	0.707107	6	1.41421	8.5	2.12132
238	Integrin alpha-V OS=Mus musculus GN=Itgav PE=1 SV=2	ITAV_MOUSE	Itgav	115 kDa	13	12	2	0	17	11	0	1		12.5	0.707107	1	1.41421	14	4.24264	0.5	0.707107
240	Ig heavy chain V-III region E109 OS=Mus musculus PE=1 SV=1	HVM29_MOUSE		13 kDa	2	2	1	2	1	2	2	3		2	0	1.5	0.707107	1.5	0.707107	2.5	0.707107
239	Protein NDRG1 OS=Mus musculus GN=Ndrg1 PE=1 SV=1	NDRG1_MOUSE	Ndrg1	43 kDa	8	8	5	0	7	7	3	2		8	0	2.5	3.53553	7	0	2.5	0.707107
242	Actin-related protein 2/3 complex subunit 1B OS=Mus musculus GN=Arpc1b PE=2 SV=4	ARC1B_MOUSE	Arpc1b	41 kDa	10	9	2	0	8	10	2	3		9.5	0.707107	1	1.41421	9	1.41421	2.5	0.707107
241	Afamin OS=Mus musculus GN=Afm PE=1 SV=2	AFAM_MOUSE	Afm	69 kDa	6	0	10	4	2	9	6	11		3	4.24264	7	4.24264	5.5	4.94975	8.5	3.53553
247	Thrombospondin-4 OS=Mus musculus GN=Thbs4 PE=1 SV=1	TSP4_MOUSE	Thbs4	106 kDa	7	6	6	4	6	3	5	7		6.5	0.707107	5	1.41421	4.5	2.12132	6	1.41421
244	Collagen alpha-1(VI) chain OS=Mus musculus GN=Col6a1 PE=2 SV=1	CO6A1_MOUSE	Col6a1	108 kDa	3	2	10	12	3	2	7	5		2.5	0.707107	11	1.41421	2.5	0.707107	6	1.41421
246	H-2 class II histocompatibility antigen, A-B alpha chain OS=Mus musculus GN=H2-Aa PE=1 SV=2	HA2B_MOUSE	H2-Aa	28 kDa	5	5	3	0	5	5	4	4		5	0	1.5	2.12132	5	0	4	0
243	CD81 antigen OS=Mus musculus GN=Cd81 PE=1 SV=2	CD81_MOUSE	Cd81	26 kDa	4	4	4	2	4	4	3	0		4	0	3	1.41421	4	0	1.5	2.12132
248	Ubiquitin-like modifier-activating enzyme 1 OS=Mus musculus GN=Uba1 PE=1 SV=1	UBA1_MOUSE	Uba1	118 kDa	12	12	2	0	10	12	0	0		12	0	1	1.41421	11	1.41421	0	0
245	Catenin alpha-1 OS=Mus musculus GN=Ctnna1 PE=1 SV=1	CTNA1_MOUSE	Ctnna1	100 kDa	14	15	1	0	14	11	0	0		14.5	0.707107	0.5	0.707107	12.5	2.12132	0	0
251	Glutathione peroxidase 3 OS=Mus musculus GN=Gpx3 PE=2 SV=2	GPX3_MOUSE	Gpx3	25 kDa	4	5	4	5	4	5	4	4		4.5	0.707107	4.5	0.707107	4.5	0.707107	4	0
250	Choline transporter-like protein 1 OS=Mus musculus GN=Slc44a1 PE=1 SV=3	CTL1_MOUSE	Slc44a1	73 kDa	8	9	4	1	9	6	0	0		8.5	0.707107	2.5	2.12132	7.5	2.12132	0	0
249	Basal cell adhesion molecule OS=Mus musculus GN=Bcam PE=2 SV=1	BCAM_MOUSE	Bcam	68 kDa	9	11	3	0	10	12	1	0		10	1.41421	1.5	2.12132	11	1.41421	0.5	0.707107
255	Complement component C8 gamma chain OS=Mus musculus GN=C8g PE=1 SV=1	CO8G_MOUSE	C8g	23 kDa	3	5	5	5	5	5	5	6		4	1.41421	5	0	5	0	5.5	0.707107
253	Aquaporin-1 OS=Mus musculus GN=Aqp1 PE=1 SV=3	AQP1_MOUSE	Aqp1	29 kDa	4	4	2	2	3	4	1	1		4	0	2	0	3.5	0.707107	1	0
254	Complement factor I OS=Mus musculus GN=Cfi PE=1 SV=3	CFAI_MOUSE	Cfi	67 kDa	3	1	6	11	0	5	5	6		2	1.41421	8.5	3.53553	2.5	3.53553	5.5	0.707107
256	Unconventional myosin-If OS=Mus musculus GN=Myo1f PE=1 SV=1	MYO1F_MOUSE	Myo1f	126 kDa	9	11	1	0	9	9	1	2		10	1.41421	0.5	0.707107	9	0	1.5	0.707107
252	4F2 cell-surface antigen heavy chain OS=Mus musculus GN=Slc3a2 PE=1 SV=1	4F2_MOUSE	Slc3a2	58 kDa	9	11	4	0	9	7	1	0		10	1.41421	2	2.82843	8	1.41421	0.5	0.707107
257	Corticosteroid-binding globulin OS=Mus musculus GN=Serpina6 PE=1 SV=1	CBG_MOUSE	Serpina6	45 kDa	5	1	7	6	2	6	2	3		3	2.82843	6.5	0.707107	4	2.82843	2.5	0.707107
260	Keratin, type I cytoskeletal 10 OS=Mus musculus GN=Krt10 PE=1 SV=3	K1C10_MOUSE	Krt10	58 kDa	4	2	4	9	8	5	11	0		3	1.41421	6.5	3.53553	6.5	2.12132	5.5	7.77817
258	Cofilin-1 OS=Mus musculus GN=Cfl1 PE=1 SV=3	COF1_MOUSE	Cfl1	19 kDa	6	6	5	0	7	7	1	5		6	0	2.5	3.53553	7	0	3	2.82843
259	Glucose-6-phosphate isomerase OS=Mus musculus GN=Gpi PE=1 SV=4	G6PI_MOUSE	Gpi	63 kDa	6	9	3	2	7	11	0	0		7.5	2.12132	2.5	0.707107	9	2.82843	0	0
261	Solute carrier family 2, facilitated glucose transporter member 3 OS=Mus musculus GN=Slc2a3 PE=1 SV=1	GTR3_MOUSE	Slc2a3	53 kDa	7	8	3	0	7	7	2	5		7.5	0.707107	1.5	2.12132	7	0	3.5	2.12132
262	BPI fold-containing family A member 2 OS=Mus musculus GN=Bpifa2 PE=2 SV=1	BPIA2_MOUSE	Bpifa2	25 kDa	2	6	0	0	5	5	4	4		4	2.82843	0	0	5	0	4	0
264	Ig heavy chain V region 441 OS=Mus musculus PE=4 SV=1	HVM36_MOUSE (+3)		13 kDa	3	3	3	3	3	3	4	4		3	0	3	0	3	0	4	0
266	Profilin-1 OS=Mus musculus GN=Pfn1 PE=1 SV=2	PROF1_MOUSE	Pfn1	15 kDa	6	6	2	1	4	6	2	2		6	0	1.5	0.707107	5	1.41421	2	0
263	Fatty acid synthase OS=Mus musculus GN=Fasn PE=1 SV=2	FAS_MOUSE	Fasn	272 kDa	20	5	2	1	5	15	0	0		12.5	10.6066	1.5	0.707107	10	7.07107	0	0
267	Syntaxin-binding protein 2 OS=Mus musculus GN=Stxbp2 PE=2 SV=1	STXB2_MOUSE	Stxbp2	66 kDa	11	12	0	0	9	11	0	1		11.5	0.707107	0	0	10	1.41421	0.5	0.707107
265	Hexokinase-3 OS=Mus musculus GN=Hk3 PE=2 SV=2	HXK3_MOUSE	Hk3	100 kDa	12	11	0	0	10	9	0	0		11.5	0.707107	0	0	9.5	0.707107	0	0
19.2	Actin, alpha cardiac muscle 1 OS=Mus musculus GN=Actc1 PE=1 SV=1	ACTC_MOUSE (+1)	Actc1	42 kDa	12	16	11	9	15	14	13	11		14	2.82843	10	1.41421	14.5	0.707107	12	1.41421
268	Leukocyte surface antigen CD47 OS=Mus musculus GN=Cd47 PE=1 SV=2	CD47_MOUSE	Cd47	33 kDa	4	3	2	1	3	4	1	1		3.5	0.707107	1.5	0.707107	3.5	0.707107	1	0
271	Ras-related protein R-Ras2 OS=Mus musculus GN=Rras2 PE=1 SV=1	RRAS2_MOUSE	Rras2	23 kDa	9	9	7	3	9	5	4	4		9	0	5	2.82843	7	2.82843	4	0
270	Myristoylated alanine-rich C-kinase substrate OS=Mus musculus GN=Marcks PE=1 SV=2	MARCS_MOUSE	Marcks	30 kDa	6	7	2	0	8	6	1	1		6.5	0.707107	1	1.41421	7	1.41421	1	0
269	Formin-like protein 1 OS=Mus musculus GN=Fmnl1 PE=1 SV=1	FMNL_MOUSE	Fmnl1	122 kDa	9	12	0	0	10	8	0	1		10.5	2.12132	0	0	9	1.41421	0.5	0.707107
273	Apolipoprotein A-IV OS=Mus musculus GN=Apoa4 PE=1 SV=3	APOA4_MOUSE	Apoa4	45 kDa	8	5	5	10	5	6	3	6		6.5	2.12132	7.5	3.53553	5.5	0.707107	4.5	2.12132
79.1	Tubulin alpha-1A chain OS=Mus musculus GN=Tuba1a PE=1 SV=1	TBA1A_MOUSE	Tuba1a	50 kDa	13	13	8	8	10	13	6	4		13	0	8	0	11.5	2.12132	5	1.41421
275	Nidogen-1 OS=Mus musculus GN=Nid1 PE=1 SV=2	NID1_MOUSE	Nid1	137 kDa	4	5	4	0	1	5	11	12		4.5	0.707107	2	2.82843	3	2.82843	11.5	0.707107
276	Metalloreductase STEAP4 OS=Mus musculus GN=Steap4 PE=2 SV=1	STEA4_MOUSE	Steap4	53 kDa	9	11	4	0	9	9	2	0		10	1.41421	2	2.82843	9	0	1	1.41421
277	Transmembrane protein 119 OS=Mus musculus GN=Tmem119 PE=2 SV=1	TM119_MOUSE	Tmem119	29 kDa	4	7	3	0	7	5	0	0		5.5	2.12132	1.5	2.12132	6	1.41421	0	0
274	Dedicator of cytokinesis protein 2 OS=Mus musculus GN=Dock2 PE=1 SV=3	DOCK2_MOUSE	Dock2	212 kDa	11	18	0	0	12	4	0	1		14.5	4.94975	0	0	8	5.65685	0.5	0.707107
279	Coagulation factor X OS=Mus musculus GN=F10 PE=1 SV=1	FA10_MOUSE	F10	54 kDa	7	8	2	3	7	6	3	3		7.5	0.707107	2.5	0.707107	6.5	0.707107	3	0
280	Pleckstrin homology domain-containing family O member 2 OS=Mus musculus GN=Plekho2 PE=1 SV=1	PKHO2_MOUSE	Plekho2	54 kDa	7	15	2	0	8	7	1	0		11	5.65685	1	1.41421	7.5	0.707107	0.5	0.707107
278	Monocyte differentiation antigen CD14 OS=Mus musculus GN=Cd14 PE=1 SV=1	CD14_MOUSE	Cd14	39 kDa	7	9	6	0	8	5	0	0		8	1.41421	3	4.24264	6.5	2.12132	0	0
285	Ig kappa chain V-V region MOPC 41 OS=Mus musculus GN=Gm5571 PE=1 SV=1	KV5A7_MOUSE	Gm5571	14 kDa	4	3	3	3	3	3	4	4		3.5	0.707107	3	0	3	0	4	0
284	Ig heavy chain V region AMPC1 OS=Mus musculus PE=1 SV=1	HVM34_MOUSE		13 kDa	2	2	2	2	2	3	3	2		2	0	2	0	2.5	0.707107	2.5	0.707107
283	Tyrosine-protein kinase HCK OS=Mus musculus GN=Hck PE=1 SV=4	HCK_MOUSE	Hck	59 kDa	9	11	4	0	7	8	6	6		10	1.41421	2	2.82843	7.5	0.707107	6	0
286	OX-2 membrane glycoprotein OS=Mus musculus GN=Cd200 PE=1 SV=1	OX2G_MOUSE	Cd200	31 kDa	6	5	3	1	5	5	0	1		5.5	0.707107	2	1.41421	5	0	0.5	0.707107
282	Ectonucleoside triphosphate diphosphohydrolase 2 OS=Mus musculus GN=Entpd2 PE=1 SV=2	ENTP2_MOUSE	Entpd2	54 kDa	8	8	6	0	6	9	1	0		8	0	3	4.24264	7.5	2.12132	0.5	0.707107
288	Ig kappa chain V-V region K2 (Fragment) OS=Mus musculus PE=1 SV=1	KV5A3_MOUSE		13 kDa	3	3	2	3	3	3	3	3		3	0	2.5	0.707107	3	0	3	0
292	Ig kappa chain V-V region MOPC 149 OS=Mus musculus PE=1 SV=1	KV5A4_MOUSE		12 kDa	2	2	2	2	2	2	2	2		2	0	2	0	2	0	2	0
290	Rho-related GTP-binding protein RhoG OS=Mus musculus GN=Rhog PE=2 SV=1	RHOG_MOUSE	Rhog	21 kDa	8	10	4	0	5	7	2	3		9	1.41421	2	2.82843	6	1.41421	2.5	0.707107
289	Periostin OS=Mus musculus GN=Postn PE=1 SV=2	POSTN_MOUSE	Postn	93 kDa	6	5	5	3	4	6	0	5		5.5	0.707107	4	1.41421	5	1.41421	2.5	3.53553
291	Erythrocyte band 7 integral membrane protein OS=Mus musculus GN=Stom PE=1 SV=3	STOM_MOUSE	Stom	31 kDa	4	8	3	1	7	9	0	0		6	2.82843	2	1.41421	8	1.41421	0	0
287	Catenin delta-1 OS=Mus musculus GN=Ctnnd1 PE=1 SV=2	CTND1_MOUSE	Ctnnd1	105 kDa	7	6	2	0	11	8	1	0		6.5	0.707107	1	1.41421	9.5	2.12132	0.5	0.707107
193.1	Ras-related protein Rab-5C OS=Mus musculus GN=Rab5c PE=1 SV=2	RAB5C_MOUSE	Rab5c	23 kDa	6	7	3	0	7	7	1	0		6.5	0.707107	1.5	2.12132	7	0	0.5	0.707107
296	Ig kappa chain V19-17 OS=Mus musculus GN=Igk-V19-17 PE=1 SV=1	KV5A1_MOUSE	Igk-V19-17	16 kDa	3	3	2	3	3	3	3	3		3	0	2.5	0.707107	3	0	3	0
293	Golgi-associated plant pathogenesis-related protein 1 OS=Mus musculus GN=Glipr2 PE=2 SV=3	GAPR1_MOUSE	Glipr2	17 kDa	6	5	3	0	4	5	3	3		5.5	0.707107	1.5	2.12132	4.5	0.707107	3	0
294	Interferon-induced guanylate-binding protein 2 OS=Mus musculus GN=Gbp2 PE=1 SV=1	GBP2_MOUSE	Gbp2	67 kDa	9	7	3	0	5	5	1	1		8	1.41421	1.5	2.12132	5	0	1	0
295	Fermitin family homolog 3 OS=Mus musculus GN=Fermt3 PE=1 SV=1	URP2_MOUSE	Fermt3	76 kDa	9	12	2	0	10	8	0	1		10.5	2.12132	1	1.41421	9	1.41421	0.5	0.707107
300	Embigin OS=Mus musculus GN=Emb PE=1 SV=2	EMB_MOUSE	Emb	37 kDa	6	7	4	0	6	6	2	1		6.5	0.707107	2	2.82843	6	0	1.5	0.707107
301	Fibulin-2 OS=Mus musculus GN=Fbln2 PE=1 SV=2	FBLN2_MOUSE	Fbln2	132 kDa	8	4	6	0	11	6	0	1		6	2.82843	3	4.24264	8.5	3.53553	0.5	0.707107
302	Vascular cell adhesion protein 1 OS=Mus musculus GN=Vcam1 PE=1 SV=1	VCAM1_MOUSE	Vcam1	81 kDa	9	13	3	0	5	7	0	0		11	2.82843	1.5	2.12132	6	1.41421	0	0
299	Alcohol dehydrogenase 1 OS=Mus musculus GN=Adh1 PE=1 SV=2	ADH1_MOUSE	Adh1	40 kDa	4	0	0	0	1	13	0	0		2	2.82843	0	0	7	8.48528	0	0
79.2	Tubulin alpha-4A chain OS=Mus musculus GN=Tuba4a PE=1 SV=1	TBA4A_MOUSE	Tuba4a	50 kDa	12	11	7	8	9	11	5	3		11.5	0.707107	7.5	0.707107	10	1.41421	4	1.41421
303	N-acetylated-alpha-linked acidic dipeptidase 2 OS=Mus musculus GN=Naalad2 PE=1 SV=2	NALD2_MOUSE	Naalad2	83 kDa	10	12	2	0	9	10	0	0		11	1.41421	1	1.41421	9.5	0.707107	0	0
306	Retinoic acid-induced protein 3 OS=Mus musculus GN=Gprc5a PE=1 SV=1	RAI3_MOUSE	Gprc5a	40 kDa	4	3	2	1	4	4	2	0		3.5	0.707107	1.5	0.707107	4	0	1	1.41421
305	Phospholipid scramblase 1 OS=Mus musculus GN=Plscr1 PE=2 SV=1	PLS1_MOUSE	Plscr1	36 kDa	5	6	4	0	5	4	1	1		5.5	0.707107	2	2.82843	4.5	0.707107	1	0
307	Podocalyxin OS=Mus musculus GN=Podxl PE=1 SV=2	PODXL_MOUSE	Podxl	53 kDa	5	4	4	1	5	3	2	2		4.5	0.707107	2.5	2.12132	4	1.41421	2	0
111.1	14-3-3 protein zeta/delta OS=Mus musculus GN=Ywhaz PE=1 SV=1	1433Z_MOUSE	Ywhaz	28 kDa	8	7	4	0	6	10	5	0		7.5	0.707107	2	2.82843	8	2.82843	2.5	3.53553
180.1	Ig heavy chain V region B1-8/186-2 OS=Mus musculus GN=Ighv1-72 PE=1 SV=1	HVM07_MOUSE (+1)	Ighv1-72	15 kDa	2	2	1	2	1	2	2	3		2	0	1.5	0.707107	1.5	0.707107	2.5	0.707107
310	Adenosylhomocysteinase OS=Mus musculus GN=Ahcy PE=1 SV=3	SAHH_MOUSE	Ahcy	48 kDa	7	7	3	3	5	9	0	0		7	0	3	0	7	2.82843	0	0
308	Neutral amino acid transporter B(0) OS=Mus musculus GN=Slc1a5 PE=1 SV=2	AAAT_MOUSE	Slc1a5	58 kDa	4	6	3	0	4	5	0	0		5	1.41421	1.5	2.12132	4.5	0.707107	0	0
309	Keratin, type I cytoskeletal 16 OS=Mus musculus GN=Krt16 PE=1 SV=3	K1C16_MOUSE	Krt16	52 kDa	2	0	0	14	2	2	8	0		1	1.41421	7	9.89949	2	0	4	5.65685
311	Sarcoplasmic/endoplasmic reticulum calcium ATPase 1 OS=Mus musculus GN=Atp2a1 PE=1 SV=1	AT2A1_MOUSE	Atp2a1	109 kDa	5	11	4	4	1	8	0	0		8	4.24264	4	0	4.5	4.94975	0	0
312	Serine/threonine-protein kinase 10 OS=Mus musculus GN=Stk10 PE=1 SV=2	STK10_MOUSE	Stk10	112 kDa	8	12	0	0	12	11	0	0		10	2.82843	0	0	11.5	0.707107	0	0
321	Ras-related C3 botulinum toxin substrate 1 OS=Mus musculus GN=Rac1 PE=1 SV=1	RAC1_MOUSE	Rac1	21 kDa	8	7	7	4	7	7	4	5		7.5	0.707107	5.5	2.12132	7	0	4.5	0.707107
313	Retinal dehydrogenase 1 OS=Mus musculus GN=Aldh1a1 PE=1 SV=5	AL1A1_MOUSE	Aldh1a1	54 kDa	6	6	4	1	8	9	1	1		6	0	2.5	2.12132	8.5	0.707107	1	0
315	Coagulation factor V OS=Mus musculus GN=F5 PE=1 SV=1	FA5_MOUSE	F5	247 kDa	3	6	4	2	7	6	0	7		4.5	2.12132	3	1.41421	6.5	0.707107	3.5	4.94975
318	Olfactomedin-4 OS=Mus musculus GN=Olfm4 PE=2 SV=1	OLFM4_MOUSE	Olfm4	57 kDa	4	3	2	0	4	2	1	2		3.5	0.707107	1	1.41421	3	1.41421	1.5	0.707107
319	Polymeric immunoglobulin receptor OS=Mus musculus GN=Pigr PE=1 SV=1	PIGR_MOUSE	Pigr	85 kDa	5	4	1	1	1	0	9	6		4.5	0.707107	1	0	0.5	0.707107	7.5	2.12132
314	Chloride intracellular channel protein 4 OS=Mus musculus GN=Clic4 PE=1 SV=3	CLIC4_MOUSE	Clic4	29 kDa	10	7	1	0	10	6	1	1		8.5	2.12132	0.5	0.707107	8	2.82843	1	0
317	Sphingomyelin phosphodiesterase 3 OS=Mus musculus GN=Smpd3 PE=1 SV=1	NSMA2_MOUSE	Smpd3	71 kDa	6	7	1	0	8	7	1	0		6.5	0.707107	0.5	0.707107	7.5	0.707107	0.5	0.707107
316	Heat shock protein beta-1 OS=Mus musculus GN=Hspb1 PE=1 SV=3	HSPB1_MOUSE	Hspb1	23 kDa	5	7	3	0	5	5	0	0		6	1.41421	1.5	2.12132	5	0	0	0
322	WD repeat-containing protein 1 OS=Mus musculus GN=Wdr1 PE=1 SV=3	WDR1_MOUSE	Wdr1	66 kDa	10	10	3	0	6	9	0	0		10	0	1.5	2.12132	7.5	2.12132	0	0
320	Receptor-type tyrosine-protein phosphatase alpha OS=Mus musculus GN=Ptpra PE=1 SV=3	PTPRA_MOUSE	Ptpra	94 kDa	9	7	2	0	8	6	0	0		8	1.41421	1	1.41421	7	1.41421	0	0
323	Angiotensinogen OS=Mus musculus GN=Agt PE=1 SV=1	ANGT_MOUSE	Agt	52 kDa	6	5	2	2	5	5	1	2		5.5	0.707107	2	0	5	0	1.5	0.707107
180.2	Ig heavy chain V region 102 OS=Mus musculus PE=1 SV=1	HVM06_MOUSE		13 kDa	3	3	1	3	2	3	3	5		3	0	2	1.41421	2.5	0.707107	4	1.41421
325	Lumican OS=Mus musculus GN=Lum PE=1 SV=2	LUM_MOUSE	Lum	38 kDa	1	1	3	3	1	5	0	1		1	0	3	0	3	2.82843	0.5	0.707107
327	Tyrosine-protein phosphatase non-receptor type substrate 1 OS=Mus musculus GN=Sirpa PE=1 SV=1	SHPS1_MOUSE	Sirpa	56 kDa	4	5	3	0	5	3	0	1		4.5	0.707107	1.5	2.12132	4	1.41421	0.5	0.707107
324	Carbonic anhydrase 3 OS=Mus musculus GN=Ca3 PE=1 SV=3	CAH3_MOUSE	Ca3	29 kDa	9	3	2	0	1	11	0	0		6	4.24264	1	1.41421	6	7.07107	0	0
326	Zinc transporter ZIP8 OS=Mus musculus GN=Slc39a8 PE=2 SV=1	S39A8_MOUSE	Slc39a8	50 kDa	3	4	0	0	3	3	0	0		3.5	0.707107	0	0	3	0	0	0
328	Engulfment and cell motility protein 1 OS=Mus musculus GN=Elmo1 PE=1 SV=2	ELMO1_MOUSE	Elmo1	84 kDa	6	8	1	0	5	4	0	1		7	1.41421	0.5	0.707107	4.5	0.707107	0.5	0.707107
86.1	Keratin, type I cytoskeletal 14 OS=Mus musculus GN=Krt14 PE=1 SV=2	K1C14_MOUSE	Krt14	53 kDa	0	0	0	20	3	0	18	0		0	0	10	14.1421	1.5	2.12132	9	12.7279
329	Insulin-like growth factor-binding protein complex acid labile subunit OS=Mus musculus GN=Igfals PE=2 SV=1	ALS_MOUSE	Igfals	67 kDa	2	1	6	3	6	4	4	11		1.5	0.707107	4.5	2.12132	5	1.41421	7.5	4.94975
331	Ig heavy chain V region 3 OS=Mus musculus GN=Ighv1-61 PE=1 SV=1	HVM05_MOUSE	Ighv1-61	13 kDa	3	3	1	2	0	2	2	3		3	0	1.5	0.707107	1	1.41421	2.5	0.707107
330	Calpain-2 catalytic subunit OS=Mus musculus GN=Capn2 PE=2 SV=4	CAN2_MOUSE	Capn2	80 kDa	5	7	5	0	6	7	0	0		6	1.41421	2.5	3.53553	6.5	0.707107	0	0
334	Interferon-induced transmembrane protein 3 OS=Mus musculus GN=Ifitm3 PE=1 SV=1	IFM3_MOUSE	Ifitm3	15 kDa	3	3	3	0	3	3	0	2		3	0	1.5	2.12132	3	0	1	1.41421
333	Hyaluronan synthase 1 OS=Mus musculus GN=Has1 PE=1 SV=1	HYAS1_MOUSE	Has1	66 kDa	5	8	1	0	3	9	0	0		6.5	2.12132	0.5	0.707107	6	4.24264	0	0
340	Leukemia inhibitory factor receptor OS=Mus musculus GN=Lifr PE=1 SV=1	LIFR_MOUSE	Lifr	123 kDa	3	3	6	7	2	6	3	3		3	0	6.5	0.707107	4	2.82843	3	0
22.3	Radixin OS=Mus musculus GN=Rdx PE=1 SV=3	RADI_MOUSE	Rdx	69 kDa	17	17	6	5	18	15	7	6		17	0	5.5	0.707107	16.5	2.12132	6.5	0.707107
111.2	14-3-3 protein theta OS=Mus musculus GN=Ywhaq PE=1 SV=1	1433T_MOUSE	Ywhaq	28 kDa	9	8	3	0	7	10	4	3		8.5	0.707107	1.5	2.12132	8.5	2.12132	3.5	0.707107
342	Pentraxin-related protein PTX3 OS=Mus musculus GN=Ptx3 PE=1 SV=2	PTX3_MOUSE	Ptx3	42 kDa	5	3	2	0	4	3	8	5		4	1.41421	1	1.41421	3.5	0.707107	6.5	2.12132
338	Gamma-glutamyltransferase 5 OS=Mus musculus GN=Ggt5 PE=2 SV=2	GGT5_MOUSE	Ggt5	62 kDa	6	11	1	0	3	3	0	1		8.5	3.53553	0.5	0.707107	3	0	0.5	0.707107
337	Filamin-B OS=Mus musculus GN=Flnb PE=1 SV=3	FLNB_MOUSE	Flnb	278 kDa	19	18	2	6	7	4	0	0		18.5	0.707107	4	2.82843	5.5	2.12132	0	0
336	F-actin-capping protein subunit beta OS=Mus musculus GN=Capzb PE=1 SV=3	CAPZB_MOUSE	Capzb	31 kDa	8	8	2	0	6	4	1	0		8	0	1	1.41421	5	1.41421	0.5	0.707107
339	Integrin beta-3 OS=Mus musculus GN=Itgb3 PE=1 SV=2	ITB3_MOUSE	Itgb3	87 kDa	5	8	2	0	6	7	0	0		6.5	2.12132	1	1.41421	6.5	0.707107	0	0
341	Nck-associated protein 1 OS=Mus musculus GN=Nckap1 PE=1 SV=2	NCKP1_MOUSE	Nckap1	129 kDa	10	8	2	0	9	8	0	0		9	1.41421	1	1.41421	8.5	0.707107	0	0
335	Serine/threonine-protein phosphatase 2A 65 kDa regulatory subunit A alpha isoform OS=Mus musculus GN=Ppp2r1a PE=1 SV=3	2AAA_MOUSE	Ppp2r1a	65 kDa	6	7	1	0	7	5	0	0		6.5	0.707107	0.5	0.707107	6	1.41421	0	0
346	Haptoglobin OS=Mus musculus GN=Hp PE=1 SV=1	HPT_MOUSE	Hp	39 kDa	4	2	3	1	4	6	7	3		3	1.41421	2	1.41421	5	1.41421	5	2.82843
347	Isocitrate dehydrogenase [NADP] cytoplasmic OS=Mus musculus GN=Idh1 PE=1 SV=2	IDHC_MOUSE	Idh1	47 kDa	4	4	2	4	6	8	1	1		4	0	3	1.41421	7	1.41421	1	0
344	Folate receptor alpha OS=Mus musculus GN=Folr1 PE=1 SV=2	FOLR1_MOUSE	Folr1	29 kDa	5	5	4	0	4	4	1	0		5	0	2	2.82843	4	0	0.5	0.707107
343	EGF-containing fibulin-like extracellular matrix protein 1 OS=Mus musculus GN=Efemp1 PE=2 SV=1	FBLN3_MOUSE	Efemp1	55 kDa	1	1	4	8	0	0	4	9		1	0	6	2.82843	0	0	6.5	3.53553
345	Guanine nucleotide-binding protein G(s) subunit alpha isoforms XLas OS=Mus musculus GN=Gnas PE=2 SV=1	GNAS1_MOUSE (+1)	Gnas	122 kDa	9	12	3	0	8	6	0	0		10.5	2.12132	1.5	2.12132	7	1.41421	0	0
348	Rho GTPase-activating protein 18 OS=Mus musculus GN=Arhgap18 PE=2 SV=1	RHG18_MOUSE	Arhgap18	75 kDa	5	7	2	0	6	5	0	0		6	1.41421	1	1.41421	5.5	0.707107	0	0
350	Dihydropyrimidinase-related protein 2 OS=Mus musculus GN=Dpysl2 PE=1 SV=2	DPYL2_MOUSE	Dpysl2	62 kDa	7	11	2	0	6	7	1	1		9	2.82843	1	1.41421	6.5	0.707107	1	0
352	Urokinase plasminogen activator surface receptor OS=Mus musculus GN=Plaur PE=1 SV=1	UPAR_MOUSE	Plaur	35 kDa	4	4	1	0	4	3	1	1		4	0	0.5	0.707107	3.5	0.707107	1	0
351	Phosphoglucomutase-1 OS=Mus musculus GN=Pgm1 PE=1 SV=4	PGM1_MOUSE	Pgm1	61 kDa	7	5	1	0	1	10	0	0		6	1.41421	0.5	0.707107	5.5	6.36396	0	0
137.1	Multidrug resistance protein 1B OS=Mus musculus GN=Abcb1b PE=1 SV=1	MDR1B_MOUSE	Abcb1b	141 kDa	15	19	6	1	18	16	2	2		17	2.82843	3.5	3.53553	17	1.41421	2	0
358	Superoxide dismutase [Cu-Zn] OS=Mus musculus GN=Sod1 PE=1 SV=2	SODC_MOUSE	Sod1	16 kDa	4	5	4	2	3	4	3	0		4.5	0.707107	3	1.41421	3.5	0.707107	1.5	2.12132
281.1	Copine-3 OS=Mus musculus GN=Cpne3 PE=2 SV=2	CPNE3_MOUSE	Cpne3	60 kDa	6	9	2	0	7	6	2	4		7.5	2.12132	1	1.41421	6.5	0.707107	3	1.41421
353	Sodium/potassium-transporting ATPase subunit beta-3 OS=Mus musculus GN=Atp1b3 PE=1 SV=1	AT1B3_MOUSE	Atp1b3	32 kDa	4	4	2	0	5	3	1	1		4	0	1	1.41421	4	1.41421	1	0
356	40S ribosomal protein S2 OS=Mus musculus GN=Rps2 PE=2 SV=3	RS2_MOUSE	Rps2	31 kDa	4	4	2	2	7	6	0	0		4	0	2	0	6.5	0.707107	0	0
354	Rab GDP dissociation inhibitor beta OS=Mus musculus GN=Gdi2 PE=1 SV=1	GDIB_MOUSE	Gdi2	51 kDa	4	6	1	0	5	8	1	0		5	1.41421	0.5	0.707107	6.5	2.12132	0.5	0.707107
357	Solute carrier organic anion transporter family member 2A1 OS=Mus musculus GN=Slco2a1 PE=1 SV=2	SO2A1_MOUSE	Slco2a1	70 kDa	7	6	2	0	6	4	0	0		6.5	0.707107	1	1.41421	5	1.41421	0	0
355	Malate dehydrogenase, cytoplasmic OS=Mus musculus GN=Mdh1 PE=1 SV=3	MDHC_MOUSE	Mdh1	37 kDa	6	5	1	0	5	9	0	0		5.5	0.707107	0.5	0.707107	7	2.82843	0	0
364	Ras-related C3 botulinum toxin substrate 2 OS=Mus musculus GN=Rac2 PE=2 SV=1	RAC2_MOUSE	Rac2	21 kDa	7	7	5	3	6	6	4	5		7	0	4	1.41421	6	0	4.5	0.707107
359	Calmodulin OS=Mus musculus GN=Calm1 PE=1 SV=2	CALM_MOUSE	Calm1	17 kDa	4	5	2	1	4	3	4	0		4.5	0.707107	1.5	0.707107	3.5	0.707107	2	2.82843
367	Syntaxin-binding protein 3 OS=Mus musculus GN=Stxbp3 PE=1 SV=1	STXB3_MOUSE	Stxbp3	68 kDa	7	10	1	0	8	8	0	0		8.5	2.12132	0.5	0.707107	8	0	0	0
362	Niban-like protein 1 OS=Mus musculus GN=Fam129b PE=2 SV=2	NIBL1_MOUSE	Fam129b	85 kDa	9	7	3	0	4	7	0	0		8	1.41421	1.5	2.12132	5.5	2.12132	0	0
365	Septin-7 OS=Mus musculus GN=Sept7 PE=1 SV=1	SEPT7_MOUSE	2020-09-07	51 kDa	6	6	3	0	5	7	0	0		6	0	1.5	2.12132	6	1.41421	0	0
361	Myoferlin OS=Mus musculus GN=Myof PE=1 SV=2	MYOF_MOUSE	Myof	233 kDa	9	8	2	0	6	5	0	0		8.5	0.707107	1	1.41421	5.5	0.707107	0	0
366	Synaptosomal-associated protein 23 OS=Mus musculus GN=Snap23 PE=1 SV=1	SNP23_MOUSE	Snap23	23 kDa	4	7	1	0	5	5	0	0		5.5	2.12132	0.5	0.707107	5	0	0	0
360	Copine-1 OS=Mus musculus GN=Cpne1 PE=1 SV=1	CPNE1_MOUSE	Cpne1	59 kDa	5	5	0	0	6	6	0	2		5	0	0	0	6	0	1	1.41421
363	Glycogen phosphorylase, liver form OS=Mus musculus GN=Pygl PE=1 SV=4	PYGL_MOUSE	Pygl	97 kDa	12	7	0	0	7	15	0	0		9.5	3.53553	0	0	11	5.65685	0	0
235.1	Histone H1.4 OS=Mus musculus GN=Hist1h1e PE=1 SV=2	H14_MOUSE	Hist1h1e	22 kDa	5	3	0	0	2	2	0	0		4	1.41421	0	0	2	0	0	0
368	Small proline-rich protein 2B OS=Mus musculus GN=Sprr2b PE=2 SV=1	SPR2B_MOUSE (+4)	Sprr2b	11 kDa	0	0	0	1	0	0	1	0		0	0	0.5	0.707107	0	0	0.5	0.707107
369	Complement C1q tumor necrosis factor-related protein 3 OS=Mus musculus GN=C1qtnf3 PE=2 SV=1	C1QT3_MOUSE	C1qtnf3	27 kDa	4	3	1	1	1	3	4	2		3.5	0.707107	1	0	2	1.41421	3	1.41421
370	Catenin beta-1 OS=Mus musculus GN=Ctnnb1 PE=1 SV=1	CTNB1_MOUSE	Ctnnb1	85 kDa	8	11	3	3	10	7	4	0		9.5	2.12132	3	0	8.5	2.12132	2	2.82843
304.1	Ig kappa chain V-III region PC 7043 OS=Mus musculus PE=1 SV=1	KV3AD_MOUSE		12 kDa	4	3	3	3	3	3	3	3		3.5	0.707107	3	0	3	0	3	0
375	Ig kappa chain V-VI region NQ2-6.1 OS=Mus musculus PE=2 SV=1	KV6AB_MOUSE		12 kDa	1	1	1	1	1	1	1	1		1	0	1	0	1	0	1	0
297.1	H-2 class I histocompatibility antigen, K-B alpha chain OS=Mus musculus GN=H2-K1 PE=1 SV=1	HA1B_MOUSE	H2-K1	41 kDa	6	9	3	0	9	7	4	3		7.5	2.12132	1.5	2.12132	8	1.41421	3.5	0.707107
373	Paralemmin-1 OS=Mus musculus GN=Palm PE=1 SV=1	PALM_MOUSE	Palm	42 kDa	3	5	1	0	5	6	1	1		4	1.41421	0.5	0.707107	5.5	0.707107	1	0
372	Lipopolysaccharide-binding protein OS=Mus musculus GN=Lbp PE=1 SV=2	LBP_MOUSE	Lbp	53 kDa	7	6	4	3	4	3	0	0		6.5	0.707107	3.5	0.707107	3.5	0.707107	0	0
371	Destrin OS=Mus musculus GN=Dstn PE=1 SV=3	DEST_MOUSE	Dstn	19 kDa	6	6	3	0	5	7	0	0		6	0	1.5	2.12132	6	1.41421	0	0
374	Peroxiredoxin-6 OS=Mus musculus GN=Prdx6 PE=1 SV=3	PRDX6_MOUSE	Prdx6	25 kDa	6	6	0	0	6	6	0	1		6	0	0	0	6	0	0.5	0.707107
377	Ig heavy chain V region MOPC 47A OS=Mus musculus PE=1 SV=1	HVM17_MOUSE		13 kDa	1	1	1	1	1	1	1	1		1	0	1	0	1	0	1	0
376	Lipolysis-stimulated lipoprotein receptor OS=Mus musculus GN=Lsr PE=1 SV=1	LSR_MOUSE	Lsr	66 kDa	5	4	1	0	7	3	0	1		4.5	0.707107	0.5	0.707107	5	2.82843	0.5	0.707107
380	Carboxypeptidase N catalytic chain OS=Mus musculus GN=Cpn1 PE=2 SV=1	CBPN_MOUSE	Cpn1	52 kDa	5	4	2	4	2	4	2	3		4.5	0.707107	3	1.41421	3	1.41421	2.5	0.707107
382	Programmed cell death 6-interacting protein OS=Mus musculus GN=Pdcd6ip PE=1 SV=3	PDC6I_MOUSE	Pdcd6ip	96 kDa	5	9	1	0	8	5	0	1		7	2.82843	0.5	0.707107	6.5	2.12132	0.5	0.707107
379	Alpha-adducin OS=Mus musculus GN=Add1 PE=1 SV=2	ADDA_MOUSE	Add1	81 kDa	4	8	1	0	7	7	0	1		6	2.82843	0.5	0.707107	7	0	0.5	0.707107
384	Spectrin beta chain, non-erythrocytic 1 OS=Mus musculus GN=Sptbn1 PE=1 SV=2	SPTB2_MOUSE	Sptbn1	274 kDa	10	6	2	0	5	5	0	1		8	2.82843	1	1.41421	5	0	0.5	0.707107
381	Rho GDP-dissociation inhibitor 1 OS=Mus musculus GN=Arhgdia PE=1 SV=3	GDIR1_MOUSE	Arhgdia	23 kDa	3	5	3	0	4	4	0	0		4	1.41421	1.5	2.12132	4	0	0	0
383	Deoxynucleoside triphosphate triphosphohydrolase SAMHD1 OS=Mus musculus GN=Samhd1 PE=1 SV=2	SAMH1_MOUSE	Samhd1	73 kDa	8	5	0	0	5	6	0	0		6.5	2.12132	0	0	5.5	0.707107	0	0
86.2	Keratin, type I cytoskeletal 42 OS=Mus musculus GN=Krt42 PE=1 SV=1	K1C42_MOUSE	Krt42	50 kDa	0	0	0	19	0	0	12	0		0	0	9.5	13.435	0	0	6	8.48528
389	Ig kappa chain V-II region 7S34.1 OS=Mus musculus PE=1 SV=1	KV2A6_MOUSE		12 kDa	1	1	2	2	1	2	2	2		1	0	2	0	1.5	0.707107	2	0
192.1	Ig kappa chain V-III region PC 2880/PC 1229 OS=Mus musculus PE=1 SV=1	KV3A1_MOUSE		12 kDa	5	2	3	5	2	5	5	5		3.5	2.12132	4	1.41421	3.5	2.12132	5	0
387	Nicastrin OS=Mus musculus GN=Ncstn PE=1 SV=3	NICA_MOUSE	Ncstn	78 kDa	6	6	3	0	5	5	1	1		6	0	1.5	2.12132	5	0	1	0
386	Laminin subunit alpha-4 OS=Mus musculus GN=Lama4 PE=1 SV=2	LAMA4_MOUSE	Lama4	202 kDa	2	2	0	0	3	2	4	12		2	0	0	0	2.5	0.707107	8	5.65685
388	Peroxiredoxin-2 OS=Mus musculus GN=Prdx2 PE=1 SV=3	PRDX2_MOUSE	Prdx2	22 kDa	4	5	3	0	4	5	0	0		4.5	0.707107	1.5	2.12132	4.5	0.707107	0	0
385	Ectonucleotide pyrophosphatase/phosphodiesterase family member 6 OS=Mus musculus GN=Enpp6 PE=2 SV=1	ENPP6_MOUSE	Enpp6	51 kDa	3	5	1	0	4	3	0	0		4	1.41421	0.5	0.707107	3.5	0.707107	0	0
41.2	Keratin, type II cytoskeletal 6A OS=Mus musculus GN=Krt6a PE=1 SV=3	K2C6A_MOUSE	Krt6a	59 kDa	2	0	0	21	0	0	10	0		1	1.41421	10.5	14.8492	0	0	5	7.07107
178.1	Ig heavy chain V region 6.96 OS=Mus musculus PE=4 SV=1	HVM57_MOUSE		11 kDa	2	2	2	2	2	2	2	2		2	0	2	0	2	0	2	0
41.3	Keratin, type II cytoskeletal 1 OS=Mus musculus GN=Krt1 PE=1 SV=4	K2C1_MOUSE	Krt1	66 kDa	4	2	3	4	4	2	5	0		3	1.41421	3.5	0.707107	3	1.41421	2.5	3.53553
393	Protein-glutamine gamma-glutamyltransferase K OS=Mus musculus GN=Tgm1 PE=1 SV=2	TGM1_MOUSE	Tgm1	90 kDa	6	4	1	0	3	3	2	0		5	1.41421	0.5	0.707107	3	0	1	1.41421
392	Spectrin alpha chain, non-erythrocytic 1 OS=Mus musculus GN=Sptan1 PE=1 SV=4	SPTN1_MOUSE	Sptan1	285 kDa	5	3	2	0	4	4	0	1		4	1.41421	1	1.41421	4	0	0.5	0.707107
394	Protein S100-A8 OS=Mus musculus GN=S100a8 PE=1 SV=3	S10A8_MOUSE	S100a8	10 kDa	1	1	0	0	1	1	1	1		1	0	0	0	1	0	1	0
391	Inactive tyrosine-protein kinase 7 OS=Mus musculus GN=Ptk7 PE=1 SV=1	PTK7_MOUSE	Ptk7	118 kDa	6	7	3	0	8	3	0	0		6.5	0.707107	1.5	2.12132	5.5	3.53553	0	0
390	CD48 antigen OS=Mus musculus GN=Cd48 PE=1 SV=1	CD48_MOUSE	Cd48	27 kDa	4	5	1	0	4	1	0	0		4.5	0.707107	0.5	0.707107	2.5	2.12132	0	0
86.3	Keratin, type I cytoskeletal 17 OS=Mus musculus GN=Krt17 PE=1 SV=3	K1C17_MOUSE	Krt17	48 kDa	0	0	2	21	0	0	13	0		0	0	11.5	13.435	0	0	6.5	9.19239
395	Fetuin-B OS=Mus musculus GN=Fetub PE=1 SV=1	FETUB_MOUSE	Fetub	43 kDa	2	1	5	5	1	3	1	2		1.5	0.707107	5	0	2	1.41421	1.5	0.707107
399	Ig kappa chain V-IV region S107B OS=Mus musculus PE=4 SV=1	KV4A1_MOUSE		14 kDa	1	2	1	2	1	1	1	1		1.5	0.707107	1.5	0.707107	1	0	1	0
398	Wiskott-Aldrich syndrome protein family member 2 OS=Mus musculus GN=Wasf2 PE=1 SV=1	WASF2_MOUSE	Wasf2	54 kDa	4	7	1	0	5	5	0	1		5.5	2.12132	0.5	0.707107	5	0	0.5	0.707107
396	Junctional adhesion molecule A OS=Mus musculus GN=F11r PE=1 SV=2	JAM1_MOUSE	F11r	32 kDa	3	4	3	0	4	5	0	0		3.5	0.707107	1.5	2.12132	4.5	0.707107	0	0
397	Keratin, type II cytoskeletal 2 epidermal OS=Mus musculus GN=Krt2 PE=1 SV=1	K22E_MOUSE	Krt2	71 kDa	0	0	1	6	4	0	8	0		0	0	3.5	3.53553	2	2.82843	4	5.65685
406	Tetraspanin-8 OS=Mus musculus GN=Tspan8 PE=2 SV=1	TSN8_MOUSE	Tspan8	26 kDa	3	2	2	2	4	3	1	1		2.5	0.707107	2	0	3.5	0.707107	1	0
403	L-lactate dehydrogenase B chain OS=Mus musculus GN=Ldhb PE=1 SV=2	LDHB_MOUSE	Ldhb	37 kDa	7	7	3	2	3	7	0	0		7	0	2.5	0.707107	5	2.82843	0	0
402	Heat shock protein HSP 90-alpha OS=Mus musculus GN=Hsp90aa1 PE=1 SV=4	HS90A_MOUSE	Hsp90aa1	85 kDa	15	8	3	3	11	8	0	0		11.5	4.94975	3	0	9.5	2.12132	0	0
404	Ras-related protein Rab-35 OS=Mus musculus GN=Rab35 PE=1 SV=1	RAB35_MOUSE	Rab35	23 kDa	9	7	2	0	6	4	2	0		8	1.41421	1	1.41421	5	1.41421	1	1.41421
272.1	AP-2 complex subunit beta OS=Mus musculus GN=Ap2b1 PE=1 SV=1	AP2B1_MOUSE	Ap2b1	105 kDa	7	5	4	0	5	6	0	0		6	1.41421	2	2.82843	5.5	0.707107	0	0
405	Toll-like receptor 2 OS=Mus musculus GN=Tlr2 PE=1 SV=1	TLR2_MOUSE	Tlr2	89 kDa	3	5	0	0	4	2	0	1		4	1.41421	0	0	3	1.41421	0.5	0.707107
401	Actin-related protein 2 OS=Mus musculus GN=Actr2 PE=1 SV=1	ARP2_MOUSE	Actr2	45 kDa	6	7	0	0	4	4	0	0		6.5	0.707107	0	0	4	0	0	0
415	Ig lambda-1 chain V region OS=Mus musculus PE=1 SV=2	LV1A_MOUSE (+1)		12 kDa	2	2	2	2	2	2	2	2		2	0	2	0	2	0	2	0
411	Ras-related protein Rab-10 OS=Mus musculus GN=Rab10 PE=1 SV=1	RAB10_MOUSE	Rab10	23 kDa	6	5	3	0	4	3	3	2		5.5	0.707107	1.5	2.12132	3.5	0.707107	2.5	0.707107
410	Cathelin-related antimicrobial peptide OS=Mus musculus GN=Camp PE=2 SV=1	CRAMP_MOUSE	Camp	20 kDa	3	4	0	0	3	3	2	2		3.5	0.707107	0	0	3	0	2	0
414	60S ribosomal protein L4 OS=Mus musculus GN=Rpl4 PE=1 SV=3	RL4_MOUSE	Rpl4	47 kDa	5	1	2	1	6	3	0	0		3	2.82843	1.5	0.707107	4.5	2.12132	0	0
412	Ras-related protein Rab-7a OS=Mus musculus GN=Rab7a PE=1 SV=2	RAB7A_MOUSE	Rab7a	23 kDa	4	5	1	0	4	4	1	0		4.5	0.707107	0.5	0.707107	4	0	0.5	0.707107
409	Collectin-12 OS=Mus musculus GN=Colec12 PE=1 SV=1	COL12_MOUSE	Colec12	81 kDa	7	6	0	0	6	4	0	0		6.5	0.707107	0	0	5	1.41421	0	0
413	Ribonuclease inhibitor OS=Mus musculus GN=Rnh1 PE=1 SV=1	RINI_MOUSE	Rnh1	50 kDa	5	6	0	0	5	6	0	0		5.5	0.707107	0	0	5.5	0.707107	0	0
408	Betaine--homocysteine S-methyltransferase 1 OS=Mus musculus GN=Bhmt PE=1 SV=1	BHMT1_MOUSE	Bhmt	45 kDa	1	0	0	0	3	10	0	0		0.5	0.707107	0	0	6.5	4.94975	0	0
423	Ig kappa chain V-III region ABPC 22/PC 9245 OS=Mus musculus PE=1 SV=1	KV3AA_MOUSE (+1)		12 kDa	3	3	2	3	2	2	3	3		3	0	2.5	0.707107	2	0	3	0
421	Proteasome subunit alpha type-6 OS=Mus musculus GN=Psma6 PE=1 SV=1	PSA6_MOUSE	Psma6	27 kDa	3	3	2	1	3	4	3	3		3	0	1.5	0.707107	3.5	0.707107	3	0
420	Proteasome subunit alpha type-2 OS=Mus musculus GN=Psma2 PE=1 SV=3	PSA2_MOUSE	Psma2	26 kDa	2	2	1	2	1	3	3	2		2	0	1.5	0.707107	2	1.41421	2.5	0.707107
47.2	Complement C1s-B subcomponent OS=Mus musculus GN=C1sb PE=2 SV=1	CS1B_MOUSE	C1sb	77 kDa	0	8	9	10	5	6	13	10		4	5.65685	9.5	0.707107	5.5	0.707107	11.5	2.12132
417	Aldehyde dehydrogenase family 3 member B1 OS=Mus musculus GN=Aldh3b1 PE=2 SV=1	AL3B1_MOUSE	Aldh3b1	52 kDa	3	7	0	0	4	5	1	1		5	2.82843	0	0	4.5	0.707107	1	0
416	Gamma-adducin OS=Mus musculus GN=Add3 PE=1 SV=2	ADDG_MOUSE	Add3	79 kDa	3	6	1	0	4	2	0	0		4.5	2.12132	0.5	0.707107	3	1.41421	0	0
378.1	Plexin-A4 OS=Mus musculus GN=Plxna4 PE=1 SV=3	PLXA4_MOUSE	Plxna4	213 kDa	9	6	1	0	5	5	0	0		7.5	2.12132	0.5	0.707107	5	0	0	0
418	CD166 antigen OS=Mus musculus GN=Alcam PE=1 SV=3	CD166_MOUSE	Alcam	65 kDa	4	4	1	0	3	4	0	0		4	0	0.5	0.707107	3.5	0.707107	0	0
419	Integrin-linked protein kinase OS=Mus musculus GN=Ilk PE=1 SV=2	ILK_MOUSE	Ilk	51 kDa	6	8	0	0	1	4	0	0		7	1.41421	0	0	2.5	2.12132	0	0
422	MARCKS-related protein OS=Mus musculus GN=Marcksl1 PE=1 SV=2	MRP_MOUSE	Marcksl1	20 kDa	1	2	0	0	2	2	0	0		1.5	0.707107	0	0	2	0	0	0
124.1	Ig kappa chain V-V region HP R16.7 OS=Mus musculus PE=1 SV=1	KV5AB_MOUSE (+1)		12 kDa	5	5	4	4	4	5	3	4		5	0	4	0	4.5	0.707107	3.5	0.707107
429	Apolipoprotein M OS=Mus musculus GN=Apom PE=1 SV=1	APOM_MOUSE	Apom	21 kDa	2	3	2	3	1	2	2	3		2.5	0.707107	2.5	0.707107	1.5	0.707107	2.5	0.707107
431	Ig heavy chain V region 3-6 OS=Mus musculus GN=Ighv3-6 PE=1 SV=1	HVM60_MOUSE	Ighv3-6	13 kDa	1	1	1	1	1	1	2	1		1	0	1	0	1	0	1.5	0.707107
427	Peroxiredoxin-5, mitochondrial OS=Mus musculus GN=Prdx5 PE=1 SV=2	PRDX5_MOUSE	Prdx5	22 kDa	4	6	1	0	4	2	0	0		5	1.41421	0.5	0.707107	3	1.41421	0	0
426	Hemoglobin subunit alpha OS=Mus musculus GN=Hba PE=1 SV=2	HBA_MOUSE	Hba	15 kDa	2	5	2	1	1	5	0	0		3.5	2.12132	1.5	0.707107	3	2.82843	0	0
430	Cytochrome b-245 light chain OS=Mus musculus GN=Cyba PE=1 SV=3	CY24A_MOUSE	Cyba	21 kDa	3	3	0	0	1	3	1	1		3	0	0	0	2	1.41421	1	0
425	Platelet glycoprotein 4 OS=Mus musculus GN=Cd36 PE=1 SV=2	CD36_MOUSE	Cd36	53 kDa	5	6	0	0	6	4	0	0		5.5	0.707107	0	0	5	1.41421	0	0
428	Tyrosine-protein phosphatase non-receptor type 6 OS=Mus musculus GN=Ptpn6 PE=1 SV=2	PTN6_MOUSE	Ptpn6	68 kDa	6	4	0	0	6	4	0	0		5	1.41421	0	0	5	1.41421	0	0
436	Ig kappa chain V-I region S107A OS=Mus musculus GN=Igkv7-33 PE=2 SV=1	KV1A1_MOUSE	Igkv7-33	13 kDa	3	3	3	3	2	3	5	4		3	0	3	0	2.5	0.707107	4.5	0.707107
432	Transforming growth factor-beta-induced protein ig-h3 OS=Mus musculus GN=Tgfbi PE=2 SV=1	BGH3_MOUSE	Tgfbi	75 kDa	4	2	1	3	2	2	3	3		3	1.41421	2	1.41421	2	0	3	0
435	Serine protease HTRA1 OS=Mus musculus GN=Htra1 PE=1 SV=2	HTRA1_MOUSE	Htra1	51 kDa	3	3	1	0	3	3	4	5		3	0	0.5	0.707107	3	0	4.5	0.707107
439	Protein XRP2 OS=Mus musculus GN=Rp2 PE=1 SV=3	XRP2_MOUSE	Rp2	39 kDa	4	4	1	0	4	4	1	1		4	0	0.5	0.707107	4	0	1	0
433	Voltage-dependent calcium channel subunit alpha-2/delta-1 OS=Mus musculus GN=Cacna2d1 PE=1 SV=1	CA2D1_MOUSE	Cacna2d1	125 kDa	3	7	4	0	2	4	0	0		5	2.82843	2	2.82843	3	1.41421	0	0
434	Guanine deaminase OS=Mus musculus GN=Gda PE=1 SV=1	GUAD_MOUSE	Gda	51 kDa	4	5	1	0	3	5	0	0		4.5	0.707107	0.5	0.707107	4	1.41421	0	0
437	Neurogenic locus notch homolog protein 2 OS=Mus musculus GN=Notch2 PE=1 SV=1	NOTC2_MOUSE	Notch2	265 kDa	6	7	0	0	3	2	0	0		6.5	0.707107	0	0	2.5	0.707107	0	0
438	Transgelin-2 OS=Mus musculus GN=Tagln2 PE=1 SV=4	TAGL2_MOUSE	Tagln2	22 kDa	5	2	0	0	4	5	0	0		3.5	2.12132	0	0	4.5	0.707107	0	0
440	Apolipoprotein D OS=Mus musculus GN=Apod PE=2 SV=1	APOD_MOUSE	Apod	22 kDa	1	2	1	3	3	1	3	6		1.5	0.707107	2	1.41421	2	1.41421	4.5	2.12132
449	Ig kappa chain V-V region L7 (Fragment) OS=Mus musculus GN=Gm10881 PE=1 SV=1	KV5A9_MOUSE	Gm10881	13 kDa	2	2	1	1	1	2	2	2		2	0	1	0	1.5	0.707107	2	0
228.1	ADP-ribosylation factor 1 OS=Mus musculus GN=Arf1 PE=1 SV=2	ARF1_MOUSE (+1)	Arf1	21 kDa	6	6	3	2	5	6	2	2		6	0	2.5	0.707107	5.5	0.707107	2	0
332.1	Ras-related protein Rab-8A OS=Mus musculus GN=Rab8a PE=1 SV=2	RAB8A_MOUSE	Rab8a	24 kDa	7	7	2	0	5	7	3	2		7	0	1	1.41421	6	1.41421	2.5	0.707107
444	Monocarboxylate transporter 4 OS=Mus musculus GN=Slc16a3 PE=1 SV=1	MOT4_MOUSE	Slc16a3	50 kDa	2	5	2	0	4	3	1	2		3.5	2.12132	1	1.41421	3.5	0.707107	1.5	0.707107
448	Tyrosine-protein kinase Fgr OS=Mus musculus GN=Fgr PE=1 SV=2	FGR_MOUSE	Fgr	59 kDa	2	6	2	0	4	3	1	2		4	2.82843	1	1.41421	3.5	0.707107	1.5	0.707107
441	Complement factor D OS=Mus musculus GN=Cfd PE=1 SV=1	CFAD_MOUSE	Cfd	28 kDa	1	0	3	4	1	2	2	1		0.5	0.707107	3.5	0.707107	1.5	0.707107	1.5	0.707107
446	Ras-related protein R-Ras OS=Mus musculus GN=Rras PE=2 SV=1	RRAS_MOUSE	Rras	24 kDa	5	5	5	0	6	6	2	2		5	0	2.5	3.53553	6	0	2	0
108.1	Histone H2AX OS=Mus musculus GN=H2afx PE=1 SV=2	H2AX_MOUSE	H2afx	15 kDa	4	4	0	0	5	4	3	2		4	0	0	0	4.5	0.707107	2.5	0.707107
111.3	14-3-3 protein epsilon OS=Mus musculus GN=Ywhae PE=1 SV=1	1433E_MOUSE	Ywhae	29 kDa	7	5	2	0	5	6	0	0		6	1.41421	1	1.41421	5.5	0.707107	0	0
447	Serpin B6 OS=Mus musculus GN=Serpinb6 PE=1 SV=1	SPB6_MOUSE	Serpinb6	43 kDa	5	5	2	0	2	4	0	0		5	0	1	1.41421	3	1.41421	0	0
442	Collagen alpha-1(I) chain OS=Mus musculus GN=Col1a1 PE=1 SV=4	CO1A1_MOUSE	Col1a1	138 kDa	2	0	4	7	1	0	0	5		1	1.41421	5.5	2.12132	0.5	0.707107	2.5	3.53553
445	Rhophilin-2 OS=Mus musculus GN=Rhpn2 PE=1 SV=2	RHPN2_MOUSE	Rhpn2	77 kDa	3	8	1	0	4	4	0	0		5.5	3.53553	0.5	0.707107	4	0	0	0
443	Importin subunit beta-1 OS=Mus musculus GN=Kpnb1 PE=1 SV=2	IMB1_MOUSE	Kpnb1	97 kDa	4	4	0	0	4	2	0	0		4	0	0	0	3	1.41421	0	0
170.1	Alpha-actinin-4 OS=Mus musculus GN=Actn4 PE=1 SV=1	ACTN4_MOUSE	Actn4	105 kDa	13	15	3	1	12	8	5	4		14	1.41421	2	1.41421	10	2.82843	4.5	0.707107
41.4	Keratin, type II cytoskeletal 79 OS=Mus musculus GN=Krt79 PE=2 SV=2	K2C79_MOUSE	Krt79	58 kDa	2	1	1	5	2	1	5	0		1.5	0.707107	3	2.82843	1.5	0.707107	2.5	3.53553
170.2	Alpha-actinin-1 OS=Mus musculus GN=Actn1 PE=1 SV=1	ACTN1_MOUSE	Actn1	103 kDa	14	11	3	0	10	7	4	4		12.5	2.12132	1.5	2.12132	8.5	2.12132	4	0
453	Four and a half LIM domains protein 1 OS=Mus musculus GN=Fhl1 PE=1 SV=3	FHL1_MOUSE	Fhl1	32 kDa	5	2	4	0	4	4	0	0		3.5	2.12132	2	2.82843	4	0	0	0
456	Phospholipid scramblase 3 OS=Mus musculus GN=Plscr3 PE=1 SV=1	PLS3_MOUSE	Plscr3	32 kDa	3	3	1	0	3	3	0	0		3	0	0.5	0.707107	3	0	0	0
451	Brain-specific angiogenesis inhibitor 1-associated protein 2 OS=Mus musculus GN=Baiap2 PE=1 SV=2	BAIP2_MOUSE	Baiap2	59 kDa	5	5	1	0	6	3	0	0		5	0	0.5	0.707107	4.5	2.12132	0	0
452	Beta-enolase OS=Mus musculus GN=Eno3 PE=1 SV=3	ENOB_MOUSE	Eno3	47 kDa	12	8	0	3	0	9	0	0		10	2.82843	1.5	2.12132	4.5	6.36396	0	0
454	Core histone macro-H2A.1 OS=Mus musculus GN=H2afy PE=1 SV=3	H2AY_MOUSE	H2afy	40 kDa	7	5	0	0	4	1	0	0		6	1.41421	0	0	2.5	2.12132	0	0
455	Plakophilin-1 OS=Mus musculus GN=Pkp1 PE=2 SV=1	PKP1_MOUSE	Pkp1	81 kDa	0	0	0	1	0	0	13	0		0	0	0.5	0.707107	0	0	6.5	9.19239
467	Ig lambda-2 chain V region OS=Mus musculus PE=4 SV=1	LV2A_MOUSE		12 kDa	2	2	2	2	2	2	2	2		2	0	2	0	2	0	2	0
85.1	Tubulin beta-5 chain OS=Mus musculus GN=Tubb5 PE=1 SV=1	TBB5_MOUSE	Tubb5	50 kDa	18	18	8	7	19	17	5	5		18	0	7.5	0.707107	18	1.41421	5	0
230.1	Ras-related protein Rap-2b OS=Mus musculus GN=Rap2b PE=1 SV=1	RAP2B_MOUSE	Rap2b	21 kDa	7	7	4	1	2	5	2	2		7	0	2.5	2.12132	3.5	2.12132	2	0
142.1	Ras-related protein Rap-1b OS=Mus musculus GN=Rap1b PE=2 SV=2	RAP1B_MOUSE	Rap1b	21 kDa	10	13	4	1	7	9	5	7		11.5	2.12132	2.5	2.12132	8	1.41421	6	1.41421
465	Protein EVI2B OS=Mus musculus GN=Evi2b PE=1 SV=1	EVI2B_MOUSE	Evi2b	48 kDa	2	2	1	0	2	2	1	1		2	0	0.5	0.707107	2	0	1	0
461	Vitamin K-dependent protein Z OS=Mus musculus GN=Proz PE=1 SV=1	PROZ_MOUSE	Proz	44 kDa	2	2	0	1	1	2	3	5		2	0	0.5	0.707107	1.5	0.707107	4	1.41421
468	Ig heavy chain V region MOPC 141 OS=Mus musculus PE=3 SV=1	HVM43_MOUSE (+1)		16 kDa	1	1	0	1	1	1	1	1		1	0	0.5	0.707107	1	0	1	0
101.2	Cytoplasmic FMR1-interacting protein 2 OS=Mus musculus GN=Cyfip2 PE=1 SV=2	CYFP2_MOUSE	Cyfip2	146 kDa	17	16	4	0	15	12	1	2		16.5	0.707107	2	2.82843	13.5	2.12132	1.5	0.707107
458	Band 4.1-like protein 2 OS=Mus musculus GN=Epb41l2 PE=1 SV=2	E41L2_MOUSE	Epb41l2	110 kDa	2	3	1	0	5	3	0	1		2.5	0.707107	0.5	0.707107	4	1.41421	0.5	0.707107
463	Vinculin OS=Mus musculus GN=Vcl PE=1 SV=4	VINC_MOUSE	Vcl	117 kDa	4	4	0	0	3	5	0	1		4	0	0	0	4	1.41421	0.5	0.707107
460	Eukaryotic translation initiation factor 5A-1 OS=Mus musculus GN=Eif5a PE=1 SV=2	IF5A1_MOUSE	Eif5a	17 kDa	5	3	1	0	3	2	0	0		4	1.41421	0.5	0.707107	2.5	0.707107	0	0
459	Rho GDP-dissociation inhibitor 2 OS=Mus musculus GN=Arhgdib PE=2 SV=3	GDIR2_MOUSE	Arhgdib	23 kDa	3	5	1	0	1	5	0	0		4	1.41421	0.5	0.707107	3	2.82843	0	0
462	40S ribosomal protein S8 OS=Mus musculus GN=Rps8 PE=1 SV=2	RS8_MOUSE	Rps8	24 kDa	3	3	1	0	4	4	0	0		3	0	0.5	0.707107	4	0	0	0
457	ATP-binding cassette sub-family A member 9 OS=Mus musculus GN=Abca9 PE=2 SV=2	ABCA9_MOUSE	Abca9	183 kDa	4	5	0	0	6	3	0	0		4.5	0.707107	0	0	4.5	2.12132	0	0
464	Zyxin OS=Mus musculus GN=Zyx PE=1 SV=2	ZYX_MOUSE	Zyx	61 kDa	5	4	0	0	2	2	0	0		4.5	0.707107	0	0	2	0	0	0
466	Ig kappa chain V region Mem5 (Fragment) OS=Mus musculus PE=1 SV=1	KVM5_MOUSE		13 kDa	0	1	0	1	0	1	1	2		0.5	0.707107	0.5	0.707107	0.5	0.707107	1.5	0.707107
476	Protein Z-dependent protease inhibitor OS=Mus musculus GN=Serpina10 PE=1 SV=1	ZPI_MOUSE	Serpina10	52 kDa	3	4	2	1	2	2	1	4		3.5	0.707107	1.5	0.707107	2	0	2.5	2.12132
85.2	Tubulin beta-4B chain OS=Mus musculus GN=Tubb4b PE=1 SV=1	TBB4B_MOUSE	Tubb4b	50 kDa	19	17	8	6	17	19	5	4		18	1.41421	7	1.41421	18	1.41421	4.5	0.707107
482	Ig heavy chain V region 93G7 OS=Mus musculus PE=2 SV=1	HVM02_MOUSE (+1)		16 kDa	1	1	1	1	1	1	1	1		1	0	1	0	1	0	1	0
477	Selenoprotein P OS=Mus musculus GN=Sepp1 PE=2 SV=3	SEPP1_MOUSE	Sepp1	43 kDa	2	1	2	3	1	2	3	2		1.5	0.707107	2.5	0.707107	1.5	0.707107	2.5	0.707107
479	Lymphocyte antigen 6C2 OS=Mus musculus GN=Ly6c2 PE=1 SV=1	LY6C2_MOUSE	Ly6c2	14 kDa	2	2	2	0	1	1	1	1		2	0	1	1.41421	1	0	1	0
480	Collagen alpha-2(I) chain OS=Mus musculus GN=Col1a2 PE=2 SV=2	CO1A2_MOUSE	Col1a2	130 kDa	2	1	1	1	1	0	2	1		1.5	0.707107	1	0	0.5	0.707107	1.5	0.707107
478	Ig kappa chain V-VI region NQ6-8.3.1 OS=Mus musculus PE=2 SV=1	KV6A9_MOUSE		12 kDa	1	0	0	1	1	2	1	2		0.5	0.707107	0.5	0.707107	1.5	0.707107	1.5	0.707107
469	Annexin A5 OS=Mus musculus GN=Anxa5 PE=1 SV=1	ANXA5_MOUSE	Anxa5	36 kDa	3	2	3	0	3	6	1	0		2.5	0.707107	1.5	2.12132	4.5	2.12132	0.5	0.707107
481	Protein S100-A6 OS=Mus musculus GN=S100a6 PE=1 SV=3	S10A6_MOUSE	S100a6	10 kDa	2	2	0	0	2	2	1	1		2	0	0	0	2	0	1	0
474	60S ribosomal protein L3 OS=Mus musculus GN=Rpl3 PE=1 SV=3	RL3_MOUSE	Rpl3	46 kDa	5	3	1	0	4	3	0	0		4	1.41421	0.5	0.707107	3.5	0.707107	0	0
470	Protein FAM151A OS=Mus musculus GN=Fam151a PE=2 SV=1	F151A_MOUSE	Fam151a	67 kDa	5	4	1	0	2	4	0	0		4.5	0.707107	0.5	0.707107	3	1.41421	0	0
473	Leukocyte immunoglobulin-like receptor subfamily B member 3 OS=Mus musculus GN=Lilrb3 PE=1 SV=1	LIRB3_MOUSE	Lilrb3	93 kDa	2	7	0	0	2	2	0	1		4.5	3.53553	0	0	2	0	0.5	0.707107
472	Leukosialin OS=Mus musculus GN=Spn PE=1 SV=1	LEUK_MOUSE	Spn	40 kDa	2	1	0	0	4	2	1	0		1.5	0.707107	0	0	3	1.41421	0.5	0.707107
349.1	Ras-related protein Rab-1A OS=Mus musculus GN=Rab1A PE=1 SV=3	RAB1A_MOUSE	Rab1A	23 kDa	6	9	1	0	5	5	0	0		7.5	2.12132	0.5	0.707107	5	0	0	0
475	40S ribosomal protein S16 OS=Mus musculus GN=Rps16 PE=2 SV=4	RS16_MOUSE	Rps16	16 kDa	5	4	0	0	2	4	0	0		4.5	0.707107	0	0	3	1.41421	0	0
471	Minor histocompatibility protein HA-1 OS=Mus musculus GN=Hmha1 PE=1 SV=2	HMHA1_MOUSE	Hmha1	123 kDa	5	8	0	0	3	1	0	0		6.5	2.12132	0	0	2	1.41421	0	0
490	Pigment epithelium-derived factor OS=Mus musculus GN=Serpinf1 PE=1 SV=2	PEDF_MOUSE	Serpinf1	46 kDa	3	2	0	1	4	2	1	1		2.5	0.707107	0.5	0.707107	3	1.41421	1	0
487	Low affinity immunoglobulin gamma Fc region receptor II OS=Mus musculus GN=Fcgr2 PE=1 SV=2	FCGR2_MOUSE	Fcgr2	37 kDa	3	4	2	0	4	4	0	1		3.5	0.707107	1	1.41421	4	0	0.5	0.707107
493	Thioredoxin OS=Mus musculus GN=Txn PE=1 SV=3	THIO_MOUSE	Txn	12 kDa	3	3	0	0	3	2	1	0		3	0	0	0	2.5	0.707107	0.5	0.707107
491	Proteoglycan 4 OS=Mus musculus GN=Prg4 PE=1 SV=2	PRG4_MOUSE	Prg4	116 kDa	1	3	1	5	2	0	0	0		2	1.41421	3	2.82843	1	1.41421	0	0
485	C5a anaphylatoxin chemotactic receptor 1 OS=Mus musculus GN=C5ar1 PE=1 SV=2	C5AR1_MOUSE	C5ar1	39 kDa	3	3	0	0	5	3	0	1		3	0	0	0	4	1.41421	0.5	0.707107
492	Septin-2 OS=Mus musculus GN=Sept2 PE=1 SV=2	SEPT2_MOUSE	2020-09-02	42 kDa	3	5	0	0	2	4	0	0		4	1.41421	0	0	3	1.41421	0	0
488	Glucose-6-phosphate 1-dehydrogenase X OS=Mus musculus GN=G6pdx PE=1 SV=3	G6PD1_MOUSE	G6pdx	59 kDa	4	3	0	0	4	8	0	0		3.5	0.707107	0	0	6	2.82843	0	0
489	Tyrosine-protein kinase JAK1 OS=Mus musculus GN=Jak1 PE=1 SV=1	JAK1_MOUSE	Jak1	133 kDa	5	4	0	0	2	1	0	0		4.5	0.707107	0	0	1.5	0.707107	0	0
486	Cullin-associated NEDD8-dissociated protein 1 OS=Mus musculus GN=Cand1 PE=2 SV=2	CAND1_MOUSE	Cand1	136 kDa	5	5	0	0	3	1	0	0		5	0	0	0	2	1.41421	0	0
484	Argininosuccinate synthase OS=Mus musculus GN=Ass1 PE=1 SV=1	ASSY_MOUSE	Ass1	47 kDa	0	0	0	0	0	12	0	0		0	0	0	0	6	8.48528	0	0
506	Peptidyl-prolyl cis-trans isomerase C OS=Mus musculus GN=Ppic PE=1 SV=1	PPIC_MOUSE	Ppic	23 kDa	3	2	1	2	1	2	1	1		2.5	0.707107	1.5	0.707107	1.5	0.707107	1	0
507	Ig kappa chain V-III region PC 3741/TEPC 111 OS=Mus musculus PE=1 SV=1	KV3A8_MOUSE		12 kDa	3	3	2	4	2	2	3	3		3	0	3	1.41421	2	0	3	0
502	60S ribosomal protein L18 OS=Mus musculus GN=Rpl18 PE=2 SV=3	RL18_MOUSE	Rpl18	22 kDa	4	3	1	1	3	3	0	0		3.5	0.707107	1	0	3	0	0	0
496	ADP-ribosylation factor 6 OS=Mus musculus GN=Arf6 PE=1 SV=2	ARF6_MOUSE	Arf6	20 kDa	2	3	1	0	2	2	1	0		2.5	0.707107	0.5	0.707107	2	0	0.5	0.707107
494	Membrane primary amine oxidase OS=Mus musculus GN=Aoc3 PE=2 SV=3	AOC3_MOUSE	Aoc3	85 kDa	3	4	3	0	2	4	0	0		3.5	0.707107	1.5	2.12132	3	1.41421	0	0
501	Receptor-type tyrosine-protein phosphatase F OS=Mus musculus GN=Ptprf PE=1 SV=1	PTPRF_MOUSE	Ptprf	211 kDa	3	5	1	0	4	3	0	0		4	1.41421	0.5	0.707107	3.5	0.707107	0	0
504	Vasodilator-stimulated phosphoprotein OS=Mus musculus GN=Vasp PE=1 SV=4	VASP_MOUSE	Vasp	40 kDa	3	5	0	0	4	3	0	1		4	1.41421	0	0	3.5	0.707107	0.5	0.707107
499	Coatomer subunit alpha OS=Mus musculus GN=Copa PE=1 SV=2	COPA_MOUSE	Copa	138 kDa	5	4	1	0	2	1	0	0		4.5	0.707107	0.5	0.707107	1.5	0.707107	0	0
508	Synaptophysin-like protein 1 OS=Mus musculus GN=Sypl1 PE=1 SV=2	SYPL1_MOUSE	Sypl1	29 kDa	2	2	0	0	2	2	0	0		2	0	0	0	2	0	0	0
498	Chloride intracellular channel protein 3 OS=Mus musculus GN=Clic3 PE=2 SV=2	CLIC3_MOUSE	Clic3	27 kDa	4	4	0	0	4	4	0	0		4	0	0	0	4	0	0	0
505	Zinc-alpha-2-glycoprotein OS=Mus musculus GN=Azgp1 PE=1 SV=2	ZA2G_MOUSE	Azgp1	35 kDa	0	0	6	6	2	2	0	0		0	0	6	0	2	0	0	0
495	Adenine phosphoribosyltransferase OS=Mus musculus GN=Aprt PE=1 SV=2	APT_MOUSE	Aprt	20 kDa	3	2	0	0	2	3	0	0		2.5	0.707107	0	0	2.5	0.707107	0	0
497	Brain-specific angiogenesis inhibitor 1-associated protein 2-like protein 1 OS=Mus musculus GN=Baiap2l1 PE=1 SV=1	BI2L1_MOUSE	Baiap2l1	57 kDa	4	5	0	0	3	2	0	0		4.5	0.707107	0	0	2.5	0.707107	0	0
503	Uroplakin-1b OS=Mus musculus GN=Upk1b PE=2 SV=3	UPK1B_MOUSE	Upk1b	30 kDa	1	5	0	0	1	3	0	0		3	2.82843	0	0	2	1.41421	0	0
500	Glutamine synthetase OS=Mus musculus GN=Glul PE=1 SV=6	GLNA_MOUSE	Glul	42 kDa	2	0	0	0	0	12	0	0		1	1.41421	0	0	6	8.48528	0	0
519	Ig kappa chain V-II region 17S29.1 OS=Mus musculus PE=1 SV=1	KV2A5_MOUSE		12 kDa	1	1	1	1	1	1	1	1		1	0	1	0	1	0	1	0
509	Coagulation factor XII OS=Mus musculus GN=F12 PE=2 SV=2	FA12_MOUSE	F12	66 kDa	1	1	3	5	0	0	2	4		1	0	4	1.41421	0	0	3	1.41421
518	Complement decay-accelerating factor, GPI-anchored OS=Mus musculus GN=Cd55 PE=2 SV=2	DAF1_MOUSE	Cd55	43 kDa	3	3	2	0	3	3	0	0		3	0	1	1.41421	3	0	0	0
514	60S ribosomal protein L14 OS=Mus musculus GN=Rpl14 PE=1 SV=3	RL14_MOUSE	Rpl14	24 kDa	3	3	0	1	2	3	0	0		3	0	0.5	0.707107	2.5	0.707107	0	0
517	Syntaxin-4 OS=Mus musculus GN=Stx4 PE=1 SV=1	STX4_MOUSE	Stx4	34 kDa	2	5	0	0	3	2	1	0		3.5	2.12132	0	0	2.5	0.707107	0.5	0.707107
512	Receptor-type tyrosine-protein phosphatase eta OS=Mus musculus GN=Ptprj PE=1 SV=2	PTPRJ_MOUSE	Ptprj	137 kDa	1	6	1	0	4	2	0	0		3.5	3.53553	0.5	0.707107	3	1.41421	0	0
513	GTP-binding nuclear protein Ran OS=Mus musculus GN=Ran PE=1 SV=3	RAN_MOUSE	Ran	24 kDa	4	4	0	0	3	3	0	0		4	0	0	0	3	0	0	0
511	Protein HEG homolog 1 OS=Mus musculus GN=Heg1 PE=1 SV=1	HEG1_MOUSE	Heg1	142 kDa	4	4	0	0	4	5	0	0		4	0	0	0	4.5	0.707107	0	0
516	SLIT-ROBO Rho GTPase-activating protein 2 OS=Mus musculus GN=Srgap2 PE=1 SV=2	SRGP2_MOUSE	Srgap2	121 kDa	2	3	0	0	6	2	0	0		2.5	0.707107	0	0	4	2.82843	0	0
510	Glutamate carboxypeptidase 2 OS=Mus musculus GN=Folh1 PE=2 SV=2	FOLH1_MOUSE	Folh1	85 kDa	3	6	0	0	4	2	0	0		4.5	2.12132	0	0	3	1.41421	0	0
515	60S ribosomal protein L6 OS=Mus musculus GN=Rpl6 PE=1 SV=3	RL6_MOUSE	Rpl6	34 kDa	5	2	0	0	5	1	0	0		3.5	2.12132	0	0	3	2.82843	0	0
178.2	Ig heavy chain V region MOPC 21 (Fragment) OS=Mus musculus PE=1 SV=1	HVM16_MOUSE		15 kDa	2	2	2	2	2	2	2	2		2	0	2	0	2	0	2	0
522	Collectin-11 OS=Mus musculus GN=Colec11 PE=2 SV=2	COL11_MOUSE	Colec11	29 kDa	1	1	1	2	1	1	2	3		1	0	1.5	0.707107	1	0	2.5	0.707107
525	Lactadherin OS=Mus musculus GN=Mfge8 PE=1 SV=3	MFGM_MOUSE	Mfge8	51 kDa	5	2	1	0	3	2	0	3		3.5	2.12132	0.5	0.707107	2.5	0.707107	1.5	2.12132
523	MLV-related proviral Env polyprotein OS=Mus musculus PE=1 SV=3	ENV1_MOUSE		70 kDa	2	4	1	0	2	2	0	1		3	1.41421	0.5	0.707107	2	0	0.5	0.707107
124.2	Ig kappa chain V-V region HP 91A3 OS=Mus musculus PE=1 SV=1	KV5AF_MOUSE		12 kDa	4	3	2	2	2	3	1	3		3.5	0.707107	2	0	2.5	0.707107	2	1.41421
521	F-actin-capping protein subunit alpha-2 OS=Mus musculus GN=Capza2 PE=1 SV=3	CAZA2_MOUSE	Capza2	33 kDa	3	3	1	0	5	3	0	0		3	0	0.5	0.707107	4	1.41421	0	0
520	Retinal dehydrogenase 2 OS=Mus musculus GN=Aldh1a2 PE=2 SV=2	AL1A2_MOUSE	Aldh1a2	57 kDa	3	3	1	0	4	6	0	0		3	0	0.5	0.707107	5	1.41421	0	0
524	Eukaryotic initiation factor 4A-I OS=Mus musculus GN=Eif4a1 PE=1 SV=1	IF4A1_MOUSE	Eif4a1	46 kDa	4	3	1	0	4	4	0	0		3.5	0.707107	0.5	0.707107	4	0	0	0
526	Tyrosine-protein phosphatase non-receptor type 13 OS=Mus musculus GN=Ptpn13 PE=1 SV=2	PTN13_MOUSE	Ptpn13	270 kDa	2	4	1	0	2	2	0	0		3	1.41421	0.5	0.707107	2	0	0	0
527	Solute carrier family 43 member 3 OS=Mus musculus GN=Slc43a3 PE=2 SV=1	S43A3_MOUSE	Slc43a3	56 kDa	2	2	1	0	3	2	0	0		2	0	0.5	0.707107	2.5	0.707107	0	0
528	Galectin-7 OS=Mus musculus GN=Lgals7 PE=2 SV=3	LEG7_MOUSE	Lgals7	15 kDa	1	1	2	0	2	1	0	0		1	0	1	1.41421	1.5	0.707107	0	0
17.2	Myosin-10 OS=Mus musculus GN=Myh10 PE=1 SV=2	MYH10_MOUSE	Myh10	229 kDa	19	9	11	0	13	17	0	0		14	7.07107	5.5	7.77817	15	2.82843	0	0
529	Cysteine-rich protein 1 OS=Mus musculus GN=Crip1 PE=1 SV=2	CRIP1_MOUSE	Crip1	9 kDa	2	0	1	0	1	1	0	0		1	1.41421	0.5	0.707107	1	0	0	0
532	F-actin-capping protein subunit alpha-1 OS=Mus musculus GN=Capza1 PE=1 SV=4	CAZA1_MOUSE	Capza1	33 kDa	4	4	2	0	5	3	1	0		4	0	1	1.41421	4	1.41421	0.5	0.707107
541	Proteasome subunit beta type-6 OS=Mus musculus GN=Psmb6 PE=1 SV=3	PSB6_MOUSE	Psmb6	25 kDa	1	1	0	0	0	2	2	3		1	0	0	0	1	1.41421	2.5	0.707107
538	Leucine-rich repeat-containing protein 1 OS=Mus musculus GN=Lrrc1 PE=2 SV=2	LRRC1_MOUSE	Lrrc1	59 kDa	4	3	1	0	3	3	0	0		3.5	0.707107	0.5	0.707107	3	0	0	0
543	60S ribosomal protein L15 OS=Mus musculus GN=Rpl15 PE=2 SV=4	RL15_MOUSE	Rpl15	24 kDa	2	4	0	1	2	3	0	0		3	1.41421	0.5	0.707107	2.5	0.707107	0	0
537	Phosphatidylcholine-sterol acyltransferase OS=Mus musculus GN=Lcat PE=1 SV=2	LCAT_MOUSE	Lcat	50 kDa	1	0	2	2	0	1	0	8		0.5	0.707107	2	0	0.5	0.707107	4	5.65685
536	Heat shock 70 kDa protein 4 OS=Mus musculus GN=Hspa4 PE=1 SV=1	HSP74_MOUSE	Hspa4	94 kDa	2	2	0	0	3	4	0	0		2	0	0	0	3.5	0.707107	0	0
534	Guanine nucleotide-binding protein subunit alpha-13 OS=Mus musculus GN=Gna13 PE=1 SV=1	GNA13_MOUSE	Gna13	44 kDa	4	6	0	0	5	5	0	0		5	1.41421	0	0	5	0	0	0
193.2	Ras-related protein Rab-5B OS=Mus musculus GN=Rab5b PE=1 SV=1	RAB5B_MOUSE	Rab5b	24 kDa	5	3	0	0	5	5	0	0		4	1.41421	0	0	5	0	0	0
531	Atrial natriuretic peptide receptor 1 OS=Mus musculus GN=Npr1 PE=2 SV=2	ANPRA_MOUSE	Npr1	119 kDa	3	5	0	0	3	2	0	0		4	1.41421	0	0	2.5	0.707107	0	0
542	26S proteasome non-ATPase regulatory subunit 2 OS=Mus musculus GN=Psmd2 PE=1 SV=1	PSMD2_MOUSE	Psmd2	100 kDa	4	5	0	0	2	2	0	0		4.5	0.707107	0	0	2	0	0	0
539	Multiple PDZ domain protein OS=Mus musculus GN=Mpdz PE=1 SV=2	MPDZ_MOUSE	Mpdz	219 kDa	4	4	0	0	1	3	0	0		4	0	0	0	2	1.41421	0	0
540	Purine nucleoside phosphorylase OS=Mus musculus GN=Pnp PE=1 SV=2	PNPH_MOUSE	Pnp	32 kDa	5	2	0	0	1	3	0	0		3.5	2.12132	0	0	2	1.41421	0	0
544	Syntaxin-11 OS=Mus musculus GN=Stx11 PE=2 SV=1	STX11_MOUSE	Stx11	33 kDa	2	3	0	0	2	1	0	0		2.5	0.707107	0	0	1.5	0.707107	0	0
535	Glutathione S-transferase Mu 1 OS=Mus musculus GN=Gstm1 PE=1 SV=2	GSTM1_MOUSE	Gstm1	26 kDa	2	2	0	0	1	5	0	0		2	0	0	0	3	2.82843	0	0
533	Cordon-bleu protein-like 1 OS=Mus musculus GN=Cobll1 PE=1 SV=2	COBL1_MOUSE	Cobll1	137 kDa	7	3	0	0	1	1	0	0		5	2.82843	0	0	1	0	0	0
530	Cytosolic 10-formyltetrahydrofolate dehydrogenase OS=Mus musculus GN=Aldh1l1 PE=1 SV=1	AL1L1_MOUSE	Aldh1l1	99 kDa	0	0	0	0	0	10	0	0		0	0	0	0	5	7.07107	0	0
557	Ferritin heavy chain OS=Mus musculus GN=Fth1 PE=1 SV=2	FRIH_MOUSE	Fth1	21 kDa	2	1	1	3	1	2	3	2		1.5	0.707107	2	1.41421	1.5	0.707107	2.5	0.707107
558	Leucine-rich repeat and IQ domain-containing protein 4 OS=Mus musculus GN=Lrriq4 PE=2 SV=1	LRIQ4_MOUSE	Lrriq4	68 kDa	1	1	1	1	1	1	1	1		1	0	1	0	1	0	1	0
230.2	Ras-related protein Rap-2c OS=Mus musculus GN=Rap2c PE=1 SV=1	RAP2C_MOUSE	Rap2c	21 kDa	6	6	0	0	2	3	2	2		6	0	0	0	2.5	0.707107	2	0
560	Sodium/potassium-transporting ATPase subunit beta-1-interacting protein 4 OS=Mus musculus GN=Nkain4 PE=1 SV=1	NKAI4_MOUSE	Nkain4	23 kDa	1	1	1	1	1	1	0	0		1	0	1	0	1	0	0	0
556	Interferon-induced transmembrane protein 2 OS=Mus musculus GN=Ifitm2 PE=1 SV=1	IFM2_MOUSE	Ifitm2	16 kDa	3	3	2	0	2	3	0	0		3	0	1	1.41421	2.5	0.707107	0	0
552	T-complex protein 1 subunit delta OS=Mus musculus GN=Cct4 PE=1 SV=3	TCPD_MOUSE	Cct4	58 kDa	3	2	1	0	3	2	0	0		2.5	0.707107	0.5	0.707107	2.5	0.707107	0	0
548	Glutathione S-transferase theta-1 OS=Mus musculus GN=Gstt1 PE=1 SV=4	GSTT1_MOUSE	Gstt1	27 kDa	2	2	1	0	2	7	0	0		2	0	0.5	0.707107	4.5	3.53553	0	0
555	Importin-5 OS=Mus musculus GN=Ipo5 PE=1 SV=3	IPO5_MOUSE	Ipo5	124 kDa	3	1	1	0	2	2	0	0		2	1.41421	0.5	0.707107	2	0	0	0
551	STE20-like serine/threonine-protein kinase OS=Mus musculus GN=Slk PE=1 SV=2	SLK_MOUSE	Slk	141 kDa	2	4	1	0	5	2	0	0		3	1.41421	0.5	0.707107	3.5	2.12132	0	0
545	2',3'-cyclic-nucleotide 3'-phosphodiesterase OS=Mus musculus GN=Cnp PE=1 SV=3	CN37_MOUSE	Cnp	47 kDa	2	4	1	0	4	1	0	0		3	1.41421	0.5	0.707107	2.5	2.12132	0	0
561.1	Protein-arginine deiminase type-4 OS=Mus musculus GN=Padi4 PE=2 SV=3	PADI4_MOUSE	Padi4	74 kDa	1	4	0	1	1	1	0	0		2.5	2.12132	0.5	0.707107	1	0	0	0
549	Protein LAP2 OS=Mus musculus GN=Erbb2ip PE=1 SV=3	LAP2_MOUSE	Erbb2ip	157 kDa	2	3	0	0	2	2	0	1		2.5	0.707107	0	0	2	0	0.5	0.707107
547	Epidermal growth factor receptor kinase substrate 8 OS=Mus musculus GN=Eps8 PE=1 SV=2	EPS8_MOUSE	Eps8	92 kDa	4	5	0	0	3	2	0	0		4.5	0.707107	0	0	2.5	0.707107	0	0
554	60S ribosomal protein L8 OS=Mus musculus GN=Rpl8 PE=1 SV=2	RL8_MOUSE	Rpl8	28 kDa	2	2	0	0	2	3	0	0		2	0	0	0	2.5	0.707107	0	0
546	Protein EFR3 homolog A OS=Mus musculus GN=Efr3a PE=1 SV=1	EFR3A_MOUSE	Efr3a	93 kDa	5	3	0	0	1	1	0	0		4	1.41421	0	0	1	0	0	0
550	Mast cell-expressed membrane protein 1 OS=Mus musculus GN=Mcemp1 PE=2 SV=1	MCEM1_MOUSE	Mcemp1	21 kDa	1	2	0	0	3	2	0	0		1.5	0.707107	0	0	2.5	0.707107	0	0
553	AP-2 complex subunit mu OS=Mus musculus GN=Ap2m1 PE=1 SV=1	AP2M1_MOUSE	Ap2m1	50 kDa	4	3	0	0	1	4	0	0		3.5	0.707107	0	0	2.5	2.12132	0	0
559	Metallothionein-1 OS=Mus musculus GN=Mt1 PE=1 SV=1	MT1_MOUSE	Mt1	6 kDa	1	1	0	0	1	1	0	0		1	0	0	0	1	0	0	0
576	Apolipoprotein C-III OS=Mus musculus GN=Apoc3 PE=1 SV=2	APOC3_MOUSE	Apoc3	11 kDa	0	1	1	1	1	1	1	1		0.5	0.707107	1	0	1	0	1	0
298.1	Serine/threonine-protein phosphatase PP1-alpha catalytic subunit OS=Mus musculus GN=Ppp1ca PE=1 SV=1	PP1A_MOUSE	Ppp1ca	38 kDa	6	5	3	0	6	5	2	1		5.5	0.707107	1.5	2.12132	5.5	0.707107	1.5	0.707107
400.1	Alpha-1-acid glycoprotein 1 OS=Mus musculus GN=Orm1 PE=1 SV=1	A1AG1_MOUSE	Orm1	24 kDa	2	0	2	2	0	2	2	2		1	1.41421	2	0	1	1.41421	2	0
567	Lipoprotein lipase OS=Mus musculus GN=Lpl PE=1 SV=3	LIPL_MOUSE	Lpl	53 kDa	1	2	0	0	1	3	3	3		1.5	0.707107	0	0	2	1.41421	3	0
565	Dimethylaniline monooxygenase [N-oxide-forming] 2 OS=Mus musculus GN=Fmo2 PE=1 SV=3	FMO2_MOUSE	Fmo2	61 kDa	2	2	1	1	1	6	0	0		2	0	1	0	3.5	3.53553	0	0
571	40S ribosomal protein S3 OS=Mus musculus GN=Rps3 PE=1 SV=1	RS3_MOUSE	Rps3	27 kDa	4	1	1	2	2	2	0	0		2.5	2.12132	1.5	0.707107	2	0	0	0
564	Collagen alpha-2(VI) chain OS=Mus musculus GN=Col6a2 PE=2 SV=3	CO6A2_MOUSE	Col6a2	110 kDa	1	0	3	4	0	1	2	1		0.5	0.707107	3.5	0.707107	0.5	0.707107	1.5	0.707107
407.1	AP-2 complex subunit alpha-2 OS=Mus musculus GN=Ap2a2 PE=1 SV=2	AP2A2_MOUSE	Ap2a2	104 kDa	6	8	2	0	4	2	0	0		7	1.41421	1	1.41421	3	1.41421	0	0
568	Glycogen phosphorylase, brain form OS=Mus musculus GN=Pygb PE=1 SV=3	PYGB_MOUSE	Pygb	97 kDa	5	5	1	0	5	8	0	0		5	0	0.5	0.707107	6.5	2.12132	0	0
575	Coagulation factor XI OS=Mus musculus GN=F11 PE=2 SV=2	FA11_MOUSE	F11	70 kDa	0	2	0	3	0	1	2	1		1	1.41421	1.5	2.12132	0.5	0.707107	1.5	0.707107
272.2	AP-1 complex subunit beta-1 OS=Mus musculus GN=Ap1b1 PE=1 SV=2	AP1B1_MOUSE	Ap1b1	104 kDa	6	5	2	0	3	6	0	0		5.5	0.707107	1	1.41421	4.5	2.12132	0	0
574	Guanine nucleotide-binding protein G(I)/G(S)/G(O) subunit gamma-12 OS=Mus musculus GN=Gng12 PE=1 SV=3	GBG12_MOUSE	Gng12	8 kDa	3	2	0	0	1	2	0	1		2.5	0.707107	0	0	1.5	0.707107	0.5	0.707107
573	Vimentin OS=Mus musculus GN=Vim PE=1 SV=3	VIME_MOUSE	Vim	54 kDa	3	3	0	0	4	2	0	0		3	0	0	0	3	1.41421	0	0
570	60S ribosomal protein L17 OS=Mus musculus GN=Rpl17 PE=2 SV=3	RL17_MOUSE	Rpl17	21 kDa	3	3	0	0	2	2	0	0		3	0	0	0	2	0	0	0
572	Bifunctional glutamate/proline--tRNA ligase OS=Mus musculus GN=Eprs PE=1 SV=4	SYEP_MOUSE	Eprs	170 kDa	5	4	0	0	2	1	0	0		4.5	0.707107	0	0	1.5	0.707107	0	0
569	Raftlin OS=Mus musculus GN=Rftn1 PE=1 SV=4	RFTN1_MOUSE	Rftn1	62 kDa	3	5	0	0	2	1	0	0		4	1.41421	0	0	1.5	0.707107	0	0
566	Creatine kinase B-type OS=Mus musculus GN=Ckb PE=1 SV=1	KCRB_MOUSE	Ckb	43 kDa	3	1	1	0	0	6	0	0		2	1.41421	0.5	0.707107	3	4.24264	0	0
562	Disintegrin and metalloproteinase domain-containing protein 17 OS=Mus musculus GN=Adam17 PE=1 SV=3	ADA17_MOUSE	Adam17	93 kDa	2	3	0	0	1	2	0	0		2.5	0.707107	0	0	1.5	0.707107	0	0
563	Acid sphingomyelinase-like phosphodiesterase 3b OS=Mus musculus GN=Smpdl3b PE=1 SV=1	ASM3B_MOUSE	Smpdl3b	52 kDa	5	3	0	0	3	0	0	0		4	1.41421	0	0	1.5	2.12132	0	0
178.3	Ig heavy chain V region 345 OS=Mus musculus PE=1 SV=1	HVM55_MOUSE		13 kDa	2	2	0	2	2	2	2	2		2	0	1	1.41421	2	0	2	0
142.2	Ras-related protein Rap-1A OS=Mus musculus GN=Rap1a PE=2 SV=1	RAP1A_MOUSE	Rap1a	21 kDa	10	12	4	0	6	9	4	5		11	1.41421	2	2.82843	7.5	2.12132	4.5	0.707107
582	Collagen alpha-1(XV) chain OS=Mus musculus GN=Col15a1 PE=1 SV=2	COFA1_MOUSE	Col15a1	140 kDa	1	2	1	0	2	2	1	1		1.5	0.707107	0.5	0.707107	2	0	1	0
483.1	Poly(rC)-binding protein 1 OS=Mus musculus GN=Pcbp1 PE=1 SV=1	PCBP1_MOUSE	Pcbp1	37 kDa	3	3	1	0	2	3	0	0		3	0	0.5	0.707107	2.5	0.707107	0	0
332.2	Ras-related protein Rab-8B OS=Mus musculus GN=Rab8b PE=1 SV=1	RAB8B_MOUSE	Rab8b	24 kDa	6	5	0	0	4	4	0	2		5.5	0.707107	0	0	4	0	1	1.41421
578	BTB/POZ domain-containing protein KCTD12 OS=Mus musculus GN=Kctd12 PE=1 SV=1	KCD12_MOUSE	Kctd12	36 kDa	3	3	1	0	3	2	0	0		3	0	0.5	0.707107	2.5	0.707107	0	0
579	E3 ubiquitin-protein ligase NEDD4 OS=Mus musculus GN=Nedd4 PE=1 SV=3	NEDD4_MOUSE	Nedd4	103 kDa	4	3	0	0	3	2	0	0		3.5	0.707107	0	0	2.5	0.707107	0	0
581	Annexin A7 OS=Mus musculus GN=Anxa7 PE=2 SV=2	ANXA7_MOUSE	Anxa7	50 kDa	3	3	0	0	2	1	0	0		3	0	0	0	1.5	0.707107	0	0
65.2	Heat shock 70 kDa protein 1A OS=Mus musculus GN=Hspa1a PE=1 SV=2	HS71A_MOUSE (+1)	Hspa1a	70 kDa	5	7	3	0	5	4	0	0		6	1.41421	1.5	2.12132	4.5	0.707107	0	0
580	E3 ubiquitin-protein ligase UBR4 OS=Mus musculus GN=Ubr4 PE=1 SV=1	UBR4_MOUSE	Ubr4	572 kDa	8	3	0	0	1	0	0	0		5.5	3.53553	0	0	0.5	0.707107	0	0
606	Lymphocyte antigen 6G (Fragment) OS=Mus musculus GN=Ly6g PE=2 SV=1	LY6G_MOUSE	Ly6g	12 kDa	1	1	1	0	1	1	1	1		1	0	0.5	0.707107	1	0	1	0
585	Chitinase-like protein 3 OS=Mus musculus GN=Chil3 PE=1 SV=2	CHIL3_MOUSE	Chil3	44 kDa	1	1	0	0	2	5	1	2		1	0	0	0	3.5	2.12132	1.5	0.707107
605	Apolipoprotein A-II OS=Mus musculus GN=Apoa2 PE=1 SV=2	APOA2_MOUSE	Apoa2	11 kDa	1	0	1	1	1	1	1	1		0.5	0.707107	1	0	1	0	1	0
590	Myoglobin OS=Mus musculus GN=Mb PE=1 SV=3	MYG_MOUSE	Mb	17 kDa	3	3	1	0	0	1	1	0		3	0	0.5	0.707107	0.5	0.707107	0.5	0.707107
604	Regulator of G-protein signaling 19 OS=Mus musculus GN=Rgs19 PE=2 SV=1	RGS19_MOUSE	Rgs19	25 kDa	1	2	1	0	1	1	0	0		1.5	0.707107	0.5	0.707107	1	0	0	0
598	40S ribosomal protein S4, X isoform OS=Mus musculus GN=Rps4x PE=2 SV=2	RS4X_MOUSE	Rps4x	30 kDa	4	2	0	1	1	4	0	0		3	1.41421	0.5	0.707107	2.5	2.12132	0	0
599	Integrin alpha-4 OS=Mus musculus GN=Itga4 PE=1 SV=1	ITA4_MOUSE	Itga4	116 kDa	3	3	1	0	2	2	0	0		3	0	0.5	0.707107	2	0	0	0
602	Cytochrome b reductase 1 OS=Mus musculus GN=Cybrd1 PE=1 SV=2	CYBR1_MOUSE	Cybrd1	32 kDa	1	1	0	0	2	2	1	0		1	0	0	0	2	0	0.5	0.707107
597	Synaptic vesicle membrane protein VAT-1 homolog OS=Mus musculus GN=Vat1 PE=1 SV=3	VAT1_MOUSE	Vat1	43 kDa	2	2	0	0	3	4	0	0		2	0	0	0	3.5	0.707107	0	0
584	Aminopeptidase Q OS=Mus musculus GN=Aqpep PE=2 SV=3	AMPQ_MOUSE	Aqpep	63 kDa	3	2	0	0	4	3	0	0		2.5	0.707107	0	0	3.5	0.707107	0	0
601	Proteasome activator complex subunit 1 OS=Mus musculus GN=Psme1 PE=2 SV=2	PSME1_MOUSE	Psme1	29 kDa	2	0	2	0	3	2	0	0		1	1.41421	1	1.41421	2.5	0.707107	0	0
586	Protein crumbs homolog 2 OS=Mus musculus GN=Crb2 PE=2 SV=3	CRUM2_MOUSE	Crb2	135 kDa	2	3	0	0	3	1	0	0		2.5	0.707107	0	0	2	1.41421	0	0
596	Transient receptor potential cation channel subfamily V member 2 OS=Mus musculus GN=Trpv2 PE=1 SV=2	TRPV2_MOUSE	Trpv2	86 kDa	1	4	0	0	2	2	0	0		2.5	2.12132	0	0	2	0	0	0
592	26S protease regulatory subunit 7 OS=Mus musculus GN=Psmc2 PE=1 SV=5	PRS7_MOUSE	Psmc2	49 kDa	3	4	0	0	2	1	0	0		3.5	0.707107	0	0	1.5	0.707107	0	0
588	Protein diaphanous homolog 1 OS=Mus musculus GN=Diaph1 PE=1 SV=1	DIAP1_MOUSE	Diaph1	139 kDa	2	6	0	0	2	1	0	0		4	2.82843	0	0	1.5	0.707107	0	0
591	Plexin-B1 OS=Mus musculus GN=Plxnb1 PE=1 SV=2	PLXB1_MOUSE	Plxnb1	231 kDa	2	7	0	0	2	2	0	0		4.5	3.53553	0	0	2	0	0	0
593	26S protease regulatory subunit 8 OS=Mus musculus GN=Psmc5 PE=1 SV=1	PRS8_MOUSE	Psmc5	46 kDa	4	1	0	0	1	1	0	0		2.5	2.12132	0	0	1	0	0	0
587	High affinity cationic amino acid transporter 1 OS=Mus musculus GN=Slc7a1 PE=1 SV=1	CTR1_MOUSE	Slc7a1	67 kDa	3	2	0	0	1	1	0	0		2.5	0.707107	0	0	1	0	0	0
600	Abl interactor 1 OS=Mus musculus GN=Abi1 PE=1 SV=3	ABI1_MOUSE	Abi1	52 kDa	2	3	0	0	3	1	0	0		2.5	0.707107	0	0	2	1.41421	0	0
594	Bifunctional purine biosynthesis protein PURH OS=Mus musculus GN=Atic PE=1 SV=2	PUR9_MOUSE	Atic	64 kDa	4	4	0	0	0	4	0	0		4	0	0	0	2	2.82843	0	0
603	60S ribosomal protein L10-like OS=Mus musculus GN=Rpl10l PE=2 SV=1	RL10L_MOUSE (+1)	Rpl10l	25 kDa	2	1	0	0	0	2	0	0		1.5	0.707107	0	0	1	1.41421	0	0
589	Flotillin-2 OS=Mus musculus GN=Flot2 PE=1 SV=2	FLOT2_MOUSE	Flot2	47 kDa	6	3	0	0	1	0	0	0		4.5	2.12132	0	0	0.5	0.707107	0	0
595	40S ribosomal protein S3a OS=Mus musculus GN=Rps3a PE=1 SV=3	RS3A_MOUSE	Rps3a	30 kDa	4	0	0	0	0	3	0	0		2	2.82843	0	0	1.5	2.12132	0	0
632	Ig kappa chain V-III region PC 2154 OS=Mus musculus PE=1 SV=1	KV3AM_MOUSE		12 kDa	1	1	1	1	0	1	1	1		1	0	1	0	0.5	0.707107	1	0
631	Formyl peptide receptor 2 OS=Mus musculus GN=Fpr2 PE=1 SV=1	FPR2_MOUSE	Fpr2	39 kDa	1	1	1	0	1	1	1	1		1	0	0.5	0.707107	1	0	1	0
625	Isochorismatase domain-containing protein 1 OS=Mus musculus GN=Isoc1 PE=1 SV=1	ISOC1_MOUSE	Isoc1	32 kDa	1	1	2	1	2	2	0	0		1	0	1.5	0.707107	2	0	0	0
618	Neutrophil elastase OS=Mus musculus GN=Elane PE=2 SV=1	ELNE_MOUSE	Elane	29 kDa	1	2	0	0	3	2	0	2		1.5	0.707107	0	0	2.5	0.707107	1	1.41421
619	Sodium/hydrogen exchanger 1 OS=Mus musculus GN=Slc9a1 PE=1 SV=1	SL9A1_MOUSE	Slc9a1	91 kDa	2	2	1	0	3	2	0	0		2	0	0.5	0.707107	2.5	0.707107	0	0
620	Sorcin OS=Mus musculus GN=Sri PE=1 SV=1	SORCN_MOUSE	Sri	22 kDa	2	3	1	0	2	2	0	0		2.5	0.707107	0.5	0.707107	2	0	0	0
624	Pyridoxal kinase OS=Mus musculus GN=Pdxk PE=1 SV=1	PDXK_MOUSE	Pdxk	35 kDa	2	1	1	0	2	2	0	0		1.5	0.707107	0.5	0.707107	2	0	0	0
629	Disabled homolog 2 OS=Mus musculus GN=Dab2 PE=1 SV=2	DAB2_MOUSE	Dab2	82 kDa	1	1	1	0	2	2	0	0		1	0	0.5	0.707107	2	0	0	0
628	Caveolin-1 OS=Mus musculus GN=Cav1 PE=1 SV=1	CAV1_MOUSE	Cav1	21 kDa	2	2	1	0	1	1	0	0		2	0	0.5	0.707107	1	0	0	0
621	ADP-ribosyl cyclase/cyclic ADP-ribose hydrolase 1 OS=Mus musculus GN=Cd38 PE=1 SV=2	CD38_MOUSE	Cd38	34 kDa	3	2	0	0	2	1	0	0		2.5	0.707107	0	0	1.5	0.707107	0	0
615	Sodium/nucleoside cotransporter 2 OS=Mus musculus GN=Slc28a2 PE=2 SV=2	S28A2_MOUSE	Slc28a2	73 kDa	2	3	0	0	4	2	0	0		2.5	0.707107	0	0	3	1.41421	0	0
617	Coronin-1B OS=Mus musculus GN=Coro1b PE=1 SV=1	COR1B_MOUSE	Coro1b	54 kDa	3	3	0	0	2	3	0	0		3	0	0	0	2.5	0.707107	0	0
627	Endothelial protein C receptor OS=Mus musculus GN=Procr PE=2 SV=3	EPCR_MOUSE	Procr	27 kDa	1	2	0	0	2	1	0	0		1.5	0.707107	0	0	1.5	0.707107	0	0
610	Leukotriene B4 receptor 1 OS=Mus musculus GN=Ltb4r PE=2 SV=1	LT4R1_MOUSE	Ltb4r	38 kDa	2	3	0	0	4	0	1	0		2.5	0.707107	0	0	2	2.82843	0.5	0.707107
622	Proteasome activator complex subunit 2 OS=Mus musculus GN=Psme2 PE=2 SV=4	PSME2_MOUSE	Psme2	27 kDa	3	2	0	0	2	1	0	0		2.5	0.707107	0	0	1.5	0.707107	0	0
623	Fibroblast growth factor 1 OS=Mus musculus GN=Fgf1 PE=2 SV=1	FGF1_MOUSE	Fgf1	17 kDa	2	2	0	0	2	1	0	0		2	0	0	0	1.5	0.707107	0	0
616	Exportin-1 OS=Mus musculus GN=Xpo1 PE=1 SV=1	XPO1_MOUSE	Xpo1	123 kDa	5	2	0	0	1	2	0	0		3.5	2.12132	0	0	1.5	0.707107	0	0
614	Ras GTPase-activating protein 3 OS=Mus musculus GN=Rasa3 PE=1 SV=2	RASA3_MOUSE	Rasa3	96 kDa	1	3	0	0	5	1	0	0		2	1.41421	0	0	3	2.82843	0	0
613	Plasminogen activator inhibitor 1 OS=Mus musculus GN=Serpine1 PE=1 SV=1	PAI1_MOUSE	Serpine1	45 kDa	1	0	0	0	1	0	3	5		0.5	0.707107	0	0	0.5	0.707107	4	1.41421
630	Bile salt export pump OS=Mus musculus GN=Abcb11 PE=1 SV=2	ABCBB_MOUSE	Abcb11	147 kDa	1	1	0	0	1	1	0	0		1	0	0	0	1	0	0	0
626	Coronin-1C OS=Mus musculus GN=Coro1c PE=1 SV=2	COR1C_MOUSE	Coro1c	53 kDa	2	3	0	0	2	0	0	0		2.5	0.707107	0	0	1	1.41421	0	0
609	Ribosomal protein S6 kinase alpha-1 OS=Mus musculus GN=Rps6ka1 PE=1 SV=1	KS6A1_MOUSE	Rps6ka1	82 kDa	0	4	0	0	1	4	0	0		2	2.82843	0	0	2.5	2.12132	0	0
612	Oviduct-specific glycoprotein OS=Mus musculus GN=Ovgp1 PE=2 SV=1	OVGP1_MOUSE	Ovgp1	79 kDa	0	0	1	5	3	0	0	0		0	0	3	2.82843	1.5	2.12132	0	0
611	MAGUK p55 subfamily member 5 OS=Mus musculus GN=Mpp5 PE=1 SV=1	MPP5_MOUSE	Mpp5	77 kDa	2	6	0	0	0	1	0	0		4	2.82843	0	0	0.5	0.707107	0	0
124.3	Ig kappa chain V-V region MOPC 173 OS=Mus musculus PE=1 SV=1	KV5AA_MOUSE		12 kDa	3	3	3	3	3	2	3	3		3	0	3	0	2.5	0.707107	3	0
650	Proteasome subunit alpha type-3 OS=Mus musculus GN=Psma3 PE=1 SV=3	PSA3_MOUSE	Psma3	28 kDa	1	1	1	0	0	2	2	1		1	0	0.5	0.707107	1	1.41421	1.5	0.707107
349.2	Ras-related protein Rab-1B OS=Mus musculus GN=Rab1b PE=1 SV=1	RAB1B_MOUSE	Rab1b	22 kDa	4	7	2	0	4	5	0	0		5.5	2.12132	1	1.41421	4.5	0.707107	0	0
658	Multifunctional protein ADE2 OS=Mus musculus GN=Paics PE=1 SV=4	PUR6_MOUSE	Paics	47 kDa	1	2	1	0	2	1	0	0		1.5	0.707107	0.5	0.707107	1.5	0.707107	0	0
643	Versican core protein OS=Mus musculus GN=Vcan PE=1 SV=2	CSPG2_MOUSE	Vcan	367 kDa	3	3	1	0	2	1	0	0		3	0	0.5	0.707107	1.5	0.707107	0	0
642	Tetraspanin-14 OS=Mus musculus GN=Tspan14 PE=1 SV=1	TSN14_MOUSE	Tspan14	31 kDa	2	3	0	0	2	1	0	1		2.5	0.707107	0	0	1.5	0.707107	0.5	0.707107
648	40S ribosomal protein S26 OS=Mus musculus GN=Rps26 PE=3 SV=3	RS26_MOUSE	Rps26	13 kDa	1	1	0	1	0	3	1	0		1	0	0.5	0.707107	1.5	2.12132	0.5	0.707107
111.4	14-3-3 protein eta OS=Mus musculus GN=Ywhah PE=1 SV=2	1433F_MOUSE	Ywhah	28 kDa	6	3	2	0	5	8	2	0		4.5	2.12132	1	1.41421	6.5	2.12132	1	1.41421
636	Pancreatic alpha-amylase OS=Mus musculus GN=Amy2 PE=1 SV=2	AMYP_MOUSE	Amy2	57 kDa	0	0	4	3	0	1	2	4		0	0	3.5	0.707107	0.5	0.707107	3	1.41421
645	Multidrug resistance-associated protein 1 OS=Mus musculus GN=Abcc1 PE=1 SV=1	MRP1_MOUSE	Abcc1	171 kDa	3	3	1	0	1	1	0	0		3	0	0.5	0.707107	1	0	0	0
640	Myosin regulatory light chain 12B OS=Mus musculus GN=Myl12b PE=1 SV=2	ML12B_MOUSE	Myl12b	20 kDa	3	3	0	0	2	1	0	0		3	0	0	0	1.5	0.707107	0	0
649	Low affinity immunoglobulin gamma Fc region receptor III OS=Mus musculus GN=Fcgr3 PE=1 SV=1	FCGR3_MOUSE	Fcgr3	30 kDa	2	3	0	0	3	0	0	2		2.5	0.707107	0	0	1.5	2.12132	1	1.41421
651	Proteasome subunit beta type-9 OS=Mus musculus GN=Psmb9 PE=1 SV=1	PSB9_MOUSE (+1)	Psmb9	23 kDa	0	2	1	0	0	0	2	2		1	1.41421	0.5	0.707107	0	0	2	0
24.2	Filamin-C OS=Mus musculus GN=Flnc PE=1 SV=3	FLNC_MOUSE	Flnc	291 kDa	9	10	0	0	8	7	0	0		9.5	0.707107	0	0	7.5	0.707107	0	0
638	EMILIN-2 OS=Mus musculus GN=Emilin2 PE=1 SV=1	EMIL2_MOUSE	Emilin2	117 kDa	0	2	2	1	4	0	0	0		1	1.41421	1.5	0.707107	2	2.82843	0	0
655	Actin-related protein 2/3 complex subunit 2 OS=Mus musculus GN=Arpc2 PE=1 SV=3	ARPC2_MOUSE	Arpc2	34 kDa	2	1	0	0	1	1	0	0		1.5	0.707107	0	0	1	0	0	0
644	Guanylate-binding protein 5 OS=Mus musculus GN=Gbp5 PE=1 SV=2	GBP5_MOUSE	Gbp5	67 kDa	1	2	0	0	3	1	0	0		1.5	0.707107	0	0	2	1.41421	0	0
654	Neutrophil cytosol factor 1 OS=Mus musculus GN=Ncf1 PE=2 SV=3	NCF1_MOUSE	Ncf1	45 kDa	2	1	0	0	2	1	0	0		1.5	0.707107	0	0	1.5	0.707107	0	0
659	Guanine nucleotide-binding protein G(I)/G(S)/G(O) subunit gamma-5 OS=Mus musculus GN=Gng5 PE=3 SV=2	GBG5_MOUSE	Gng5	7 kDa	1	2	0	0	1	1	0	0		1.5	0.707107	0	0	1	0	0	0
635	Alcohol dehydrogenase class-3 OS=Mus musculus GN=Adh5 PE=1 SV=3	ADHX_MOUSE	Adh5	40 kDa	1	0	1	0	1	4	0	0		0.5	0.707107	0.5	0.707107	2.5	2.12132	0	0
641	Major vault protein OS=Mus musculus GN=Mvp PE=1 SV=4	MVP_MOUSE	Mvp	96 kDa	1	5	1	0	0	1	0	0		3	2.82843	0.5	0.707107	0.5	0.707107	0	0
653	Metallothionein-2 OS=Mus musculus GN=Mt2 PE=1 SV=2	MT2_MOUSE	Mt2	6 kDa	1	2	0	0	1	1	0	0		1.5	0.707107	0	0	1	0	0	0
634	Long-chain-fatty-acid--CoA ligase 4 OS=Mus musculus GN=Acsl4 PE=2 SV=2	ACSL4_MOUSE	Acsl4	79 kDa	1	1	0	0	3	1	0	0		1	0	0	0	2	1.41421	0	0
646	40S ribosomal protein S11 OS=Mus musculus GN=Rps11 PE=1 SV=3	RS11_MOUSE	Rps11	18 kDa	3	2	0	1	0	4	0	0		2.5	0.707107	0.5	0.707107	2	2.82843	0	0
657	Podoplanin OS=Mus musculus GN=Pdpn PE=1 SV=2	PDPN_MOUSE	Pdpn	18 kDa	2	2	0	0	0	2	0	0		2	0	0	0	1	1.41421	0	0
656	Proteolipid protein 2 OS=Mus musculus GN=Plp2 PE=2 SV=1	PLP2_MOUSE	Plp2	17 kDa	1	2	0	0	0	1	0	0		1.5	0.707107	0	0	0.5	0.707107	0	0
633	Amyloid beta A4 precursor protein-binding family B member 1-interacting protein OS=Mus musculus GN=Apbb1ip PE=1 SV=2	AB1IP_MOUSE	Apbb1ip	74 kDa	3	4	0	0	3	0	0	0		3.5	0.707107	0	0	1.5	2.12132	0	0
652	High affinity immunoglobulin gamma Fc receptor I OS=Mus musculus GN=Fcgr1 PE=1 SV=1	FCGR1_MOUSE	Fcgr1	45 kDa	1	1	0	0	2	0	0	0		1	0	0	0	1	1.41421	0	0
637	Eukaryotic translation initiation factor 3 subunit A OS=Mus musculus GN=Eif3a PE=1 SV=5	EIF3A_MOUSE	Eif3a	162 kDa	4	1	0	0	3	0	0	0		2.5	2.12132	0	0	1.5	2.12132	0	0
647	Tenascin OS=Mus musculus GN=Tnc PE=1 SV=1	TENA_MOUSE	Tnc	232 kDa	0	0	1	0	0	0	3	2		0	0	0.5	0.707107	0	0	2.5	0.707107
639	Ectonucleoside triphosphate diphosphohydrolase 1 OS=Mus musculus GN=Entpd1 PE=2 SV=1	ENTP1_MOUSE	Entpd1	57 kDa	2	4	0	0	1	0	0	0		3	1.41421	0	0	0.5	0.707107	0	0
660	Mas-related G-protein coupled receptor member F OS=Mus musculus GN=Mrgprf PE=2 SV=1	MRGRF_MOUSE	Mrgprf	39 kDa	1	1	0	0	0	1	0	0		1	0	0	0	0.5	0.707107	0	0
80.2	Ig lambda-3 chain C region OS=Mus musculus GN=Iglc3 PE=1 SV=1	LAC3_MOUSE	Iglc3	11 kDa	4	4	3	4	4	4	5	4		4	0	3.5	0.707107	4	0	4.5	0.707107
102.2	Guanine nucleotide-binding protein subunit beta-4 OS=Mus musculus GN=Gnb4 PE=2 SV=4	GBB4_MOUSE	Gnb4	37 kDa	6	6	3	3	5	5	3	2		6	0	3	0	5	0	2.5	0.707107
687	Syntenin-1 OS=Mus musculus GN=Sdcbp PE=1 SV=1	SDCB1_MOUSE	Sdcbp	32 kDa	1	1	0	0	1	1	1	1		1	0	0	0	1	0	1	0
688	Ig kappa chain V-II region VKappa167 OS=Mus musculus GN=Gm5153 PE=4 SV=1	KV2A2_MOUSE (+1)	Gm5153	13 kDa	1	0	1	1	0	1	1	1		0.5	0.707107	1	0	0.5	0.707107	1	0
682	Galectin-3 OS=Mus musculus GN=Lgals3 PE=1 SV=3	LEG3_MOUSE	Lgals3	28 kDa	1	1	0	0	1	2	1	1		1	0	0	0	1.5	0.707107	1	0
674	Rho-related GTP-binding protein RhoB OS=Mus musculus GN=Rhob PE=1 SV=1	RHOB_MOUSE	Rhob	22 kDa	4	5	3	0	3	4	0	0		4.5	0.707107	1.5	2.12132	3.5	0.707107	0	0
607.1	Dedicator of cytokinesis protein 11 OS=Mus musculus GN=Dock11 PE=1 SV=1	DOC11_MOUSE	Dock11	238 kDa	2	3	1	0	2	1	0	0		2.5	0.707107	0.5	0.707107	1.5	0.707107	0	0
671	Vacuolar protein sorting-associated protein 35 OS=Mus musculus GN=Vps35 PE=1 SV=1	VPS35_MOUSE	Vps35	92 kDa	3	1	1	0	3	1	0	0		2	1.41421	0.5	0.707107	2	1.41421	0	0
681	Claudin-10 OS=Mus musculus GN=Cldn10 PE=1 SV=2	CLD10_MOUSE	Cldn10	25 kDa	2	2	1	0	1	1	0	0		2	0	0.5	0.707107	1	0	0	0
677	40S ribosomal protein S9 OS=Mus musculus GN=Rps9 PE=1 SV=3	RS9_MOUSE	Rps9	23 kDa	1	1	0	1	1	4	0	0		1	0	0.5	0.707107	2.5	2.12132	0	0
679	Trifunctional purine biosynthetic protein adenosine-3 OS=Mus musculus GN=Gart PE=2 SV=3	PUR2_MOUSE	Gart	108 kDa	2	2	0	0	2	2	0	0		2	0	0	0	2	0	0	0
684	Tumor necrosis factor alpha-induced protein 2 OS=Mus musculus GN=Tnfaip2 PE=2 SV=2	TNAP2_MOUSE	Tnfaip2	78 kDa	2	3	0	0	2	2	0	0		2.5	0.707107	0	0	2	0	0	0
678	Echinoderm microtubule-associated protein-like 2 OS=Mus musculus GN=Eml2 PE=2 SV=1	EMAL2_MOUSE	Eml2	71 kDa	2	1	0	0	1	3	0	0		1.5	0.707107	0	0	2	1.41421	0	0
670	Selenium-binding protein 1 OS=Mus musculus GN=Selenbp1 PE=1 SV=2	SBP1_MOUSE (+1)	Selenbp1	53 kDa	2	1	0	0	2	4	0	0		1.5	0.707107	0	0	3	1.41421	0	0
669	Nectin-2 OS=Mus musculus GN=Pvrl2 PE=1 SV=2	PVRL2_MOUSE	Pvrl2	57 kDa	2	3	1	0	2	0	0	0		2.5	0.707107	0.5	0.707107	1	1.41421	0	0
675	TBC1 domain family member 10A OS=Mus musculus GN=Tbc1d10a PE=2 SV=1	TB10A_MOUSE	Tbc1d10a	56 kDa	2	3	0	0	1	1	0	0		2.5	0.707107	0	0	1	0	0	0
680	4-trimethylaminobutyraldehyde dehydrogenase OS=Mus musculus GN=Aldh9a1 PE=1 SV=1	AL9A1_MOUSE	Aldh9a1	54 kDa	1	3	0	0	1	1	0	0		2	1.41421	0	0	1	0	0	0
664	Dedicator of cytokinesis protein 10 OS=Mus musculus GN=Dock10 PE=1 SV=3	DOC10_MOUSE	Dock10	246 kDa	2	3	0	0	1	1	0	0		2.5	0.707107	0	0	1	0	0	0
672	1-phosphatidylinositol 4,5-bisphosphate phosphodiesterase beta-3 OS=Mus musculus GN=Plcb3 PE=2 SV=2	PLCB3_MOUSE	Plcb3	139 kDa	0	3	0	0	3	1	0	0		1.5	2.12132	0	0	2	1.41421	0	0
686	60S ribosomal protein L28 OS=Mus musculus GN=Rpl28 PE=1 SV=2	RL28_MOUSE	Rpl28	16 kDa	1	1	0	0	0	2	0	0		1	0	0	0	1	1.41421	0	0
683	60S ribosomal protein L7 OS=Mus musculus GN=Rpl7 PE=1 SV=2	RL7_MOUSE	Rpl7	31 kDa	2	2	0	0	0	1	0	0		2	0	0	0	0.5	0.707107	0	0
676	Dedicator of cytokinesis protein 8 OS=Mus musculus GN=Dock8 PE=1 SV=4	DOCK8_MOUSE	Dock8	239 kDa	2	3	0	0	1	1	0	0		2.5	0.707107	0	0	1	0	0	0
667	Arachidonate 5-lipoxygenase OS=Mus musculus GN=Alox5 PE=1 SV=3	LOX5_MOUSE	Alox5	78 kDa	3	4	0	0	0	1	0	0		3.5	0.707107	0	0	0.5	0.707107	0	0
663	Carcinoembryonic antigen-related cell adhesion molecule 1 OS=Mus musculus GN=Ceacam1 PE=1 SV=1	CEAM1_MOUSE	Ceacam1	57 kDa	0	4	0	0	2	1	0	0		2	2.82843	0	0	1.5	0.707107	0	0
666	LIM and senescent cell antigen-like-containing domain protein 1 OS=Mus musculus GN=Lims1 PE=1 SV=3	LIMS1_MOUSE	Lims1	37 kDa	1	5	0	0	2	0	0	0		3	2.82843	0	0	1	1.41421	0	0
583.1	Guanine nucleotide-binding protein G(q) subunit alpha OS=Mus musculus GN=Gnaq PE=1 SV=4	GNAQ_MOUSE	Gnaq	42 kDa	2	4	0	0	2	0	0	0		3	1.41421	0	0	1	1.41421	0	0
685	DnaJ homolog subfamily C member 5 OS=Mus musculus GN=Dnajc5 PE=1 SV=1	DNJC5_MOUSE	Dnajc5	22 kDa	2	1	0	0	0	1	0	0		1.5	0.707107	0	0	0.5	0.707107	0	0
665	Desmoglein-1-alpha OS=Mus musculus GN=Dsg1a PE=2 SV=2	DSG1A_MOUSE (+1)	Dsg1a	115 kDa	0	0	0	2	0	0	4	0		0	0	1	1.41421	0	0	2	2.82843
673	Ras-related protein Ral-B OS=Mus musculus GN=Ralb PE=2 SV=1	RALB_MOUSE	Ralb	23 kDa	1	4	0	0	1	1	0	0		2.5	2.12132	0	0	1	0	0	0
668	S-adenosylmethionine synthase isoform type-1 OS=Mus musculus GN=Mat1a PE=2 SV=1	METK1_MOUSE	Mat1a	44 kDa	0	0	0	0	0	5	0	0		0	0	0	0	2.5	3.53553	0	0
39.2	Talin-2 OS=Mus musculus GN=Tln2 PE=1 SV=3	TLN2_MOUSE	Tln2	254 kDa	0	4	2	0	0	0	0	0		2	2.82843	1	1.41421	0	0	0	0
708	Ig kappa chain V-V region MOPC 21 OS=Mus musculus PE=1 SV=1	KV5A2_MOUSE		15 kDa	3	3	0	3	2	2	3	3		3	0	1.5	2.12132	2	0	3	0
701	Hepatocyte growth factor activator OS=Mus musculus GN=Hgfac PE=1 SV=1	HGFA_MOUSE	Hgfac	71 kDa	1	0	0	1	0	1	2	2		0.5	0.707107	0.5	0.707107	0.5	0.707107	2	0
707	Carboxy-terminal domain RNA polymerase II polypeptide A small phosphatase 1 OS=Mus musculus GN=Ctdsp1 PE=1 SV=1	CTDS1_MOUSE	Ctdsp1	29 kDa	1	2	1	0	1	2	0	0		1.5	0.707107	0.5	0.707107	1.5	0.707107	0	0
709	Rho-related GTP-binding protein RhoJ OS=Mus musculus GN=Rhoj PE=1 SV=2	RHOJ_MOUSE	Rhoj	24 kDa	2	2	2	0	2	2	0	0		2	0	1	1.41421	2	0	0	0
702	Rho-associated protein kinase 1 OS=Mus musculus GN=Rock1 PE=1 SV=1	ROCK1_MOUSE	Rock1	158 kDa	2	2	0	0	2	2	0	0		2	0	0	0	2	0	0	0
235.2	Histone H1.2 OS=Mus musculus GN=Hist1h1c PE=1 SV=2	H12_MOUSE	Hist1h1c	21 kDa	5	4	0	0	3	3	0	0		4.5	0.707107	0	0	3	0	0	0
691	Platelet-activating factor acetylhydrolase IB subunit alpha OS=Mus musculus GN=Pafah1b1 PE=1 SV=2	LIS1_MOUSE	Pafah1b1	47 kDa	1	1	0	0	2	3	0	0		1	0	0	0	2.5	0.707107	0	0
700	Coagulation factor IX OS=Mus musculus GN=F9 PE=2 SV=3	FA9_MOUSE	F9	53 kDa	2	2	0	0	2	1	0	0		2	0	0	0	1.5	0.707107	0	0
230.3	Ras-related protein Rap-2a OS=Mus musculus GN=Rap2a PE=1 SV=2	RAP2A_MOUSE	Rap2a	21 kDa	7	8	3	0	0	4	0	0		7.5	0.707107	1.5	2.12132	2	2.82843	0	0
689	ADP-dependent glucokinase OS=Mus musculus GN=Adpgk PE=1 SV=2	ADPGK_MOUSE	Adpgk	54 kDa	2	4	0	0	1	1	0	0		3	1.41421	0	0	1	0	0	0
695	Glutathione peroxidase 1 OS=Mus musculus GN=Gpx1 PE=1 SV=2	GPX1_MOUSE	Gpx1	22 kDa	3	1	0	0	2	1	0	0		2	1.41421	0	0	1.5	0.707107	0	0
705	60S ribosomal protein L13 OS=Mus musculus GN=Rpl13 PE=2 SV=3	RL13_MOUSE	Rpl13	24 kDa	2	2	0	0	1	1	0	0		2	0	0	0	1	0	0	0
706	Phospholipid scramblase 4 OS=Mus musculus GN=Plscr4 PE=2 SV=2	PLS4_MOUSE	Plscr4	37 kDa	2	1	0	0	2	2	0	0		1.5	0.707107	0	0	2	0	0	0
692	Tetraspanin-4 OS=Mus musculus GN=Tspan4 PE=2 SV=1	TSN4_MOUSE	Tspan4	26 kDa	1	1	0	0	3	2	0	0		1	0	0	0	2.5	0.707107	0	0
696	Heterogeneous nuclear ribonucleoprotein U OS=Mus musculus GN=Hnrnpu PE=1 SV=1	HNRPU_MOUSE	Hnrnpu	88 kDa	3	3	0	0	2	0	0	0		3	0	0	0	1	1.41421	0	0
693	Lysosome-associated membrane glycoprotein 1 OS=Mus musculus GN=Lamp1 PE=1 SV=2	LAMP1_MOUSE	Lamp1	44 kDa	3	0	0	0	1	2	0	0		1.5	2.12132	0	0	1.5	0.707107	0	0
690	Tyrosine-protein kinase SYK OS=Mus musculus GN=Syk PE=1 SV=2	KSYK_MOUSE	Syk	71 kDa	0	2	0	0	5	1	0	0		1	1.41421	0	0	3	2.82843	0	0
698	Ketimine reductase mu-crystallin OS=Mus musculus GN=Crym PE=1 SV=1	CRYM_MOUSE	Crym	34 kDa	1	0	0	0	1	2	0	0		0.5	0.707107	0	0	1.5	0.707107	0	0
699	TBC1 domain family member 10B OS=Mus musculus GN=Tbc1d10b PE=1 SV=2	TB10B_MOUSE	Tbc1d10b	87 kDa	0	1	0	0	2	1	0	0		0.5	0.707107	0	0	1.5	0.707107	0	0
710	Tumor necrosis factor alpha-induced protein 8 OS=Mus musculus GN=Tnfaip8 PE=2 SV=1	TFIP8_MOUSE	Tnfaip8	23 kDa	1	1	0	0	1	0	0	0		1	0	0	0	0.5	0.707107	0	0
697	Septin-8 OS=Mus musculus GN=Sept8 PE=1 SV=4	SEPT8_MOUSE	2020-09-08	50 kDa	3	4	0	0	2	0	0	0		3.5	0.707107	0	0	1	1.41421	0	0
703	Serum amyloid A-2 protein OS=Mus musculus GN=Saa2 PE=1 SV=1	SAA2_MOUSE	Saa2	14 kDa	2	3	0	0	0	1	0	0		2.5	0.707107	0	0	0.5	0.707107	0	0
694	Major prion protein OS=Mus musculus GN=Prnp PE=1 SV=2	PRIO_MOUSE	Prnp	28 kDa	3	1	0	0	1	0	0	0		2	1.41421	0	0	0.5	0.707107	0	0
704	Puromycin-sensitive aminopeptidase OS=Mus musculus GN=Npepps PE=1 SV=2	PSA_MOUSE	Npepps	103 kDa	1	0	0	0	2	2	0	0		0.5	0.707107	0	0	2	0	0	0
41.5	Keratin, type II cytoskeletal 2 oral OS=Mus musculus GN=Krt76 PE=2 SV=1	K22O_MOUSE	Krt76	63 kDa	0	0	0	8	0	0	8	0		0	0	4	5.65685	0	0	4	5.65685
192.2	Ig kappa chain V-III region 50S10.1 OS=Mus musculus PE=1 SV=1	KV3A4_MOUSE		12 kDa	4	2	2	4	2	4	3	4		3	1.41421	3	1.41421	3	1.41421	3.5	0.707107
731	Serum amyloid A-1 protein OS=Mus musculus GN=Saa1 PE=1 SV=2	SAA1_MOUSE	Saa1	14 kDa	2	2	0	0	1	1	0	1		2	0	0	0	1	0	0.5	0.707107
726	Calpain small subunit 1 OS=Mus musculus GN=Capns1 PE=2 SV=1	CPNS1_MOUSE	Capns1	28 kDa	2	1	1	0	2	1	0	0		1.5	0.707107	0.5	0.707107	1.5	0.707107	0	0
720	Mannosyl-oligosaccharide 1,2-alpha-mannosidase IA OS=Mus musculus GN=Man1a1 PE=1 SV=1	MA1A1_MOUSE	Man1a1	73 kDa	1	1	2	1	1	0	0	0		1	0	1.5	0.707107	0.5	0.707107	0	0
735	Sodium- and chloride-dependent neutral and basic amino acid transporter B(0+) OS=Mus musculus GN=Slc6a14 PE=2 SV=1	S6A14_MOUSE	Slc6a14	71 kDa	1	1	1	0	1	1	0	0		1	0	0.5	0.707107	1	0	0	0
734	Leucyl-cystinyl aminopeptidase OS=Mus musculus GN=Lnpep PE=1 SV=1	LCAP_MOUSE	Lnpep	117 kDa	1	1	0	0	1	1	1	0		1	0	0	0	1	0	0.5	0.707107
722	60S ribosomal protein L27a OS=Mus musculus GN=Rpl27a PE=2 SV=5	RL27A_MOUSE	Rpl27a	17 kDa	1	1	0	0	1	2	0	0		1	0	0	0	1.5	0.707107	0	0
719	Leucine-rich repeat-containing protein 25 OS=Mus musculus GN=Lrrc25 PE=1 SV=1	LRC25_MOUSE	Lrrc25	33 kDa	2	2	0	0	1	2	0	0		2	0	0	0	1.5	0.707107	0	0
718	Kin of IRRE-like protein 1 OS=Mus musculus GN=Kirrel PE=1 SV=1	KIRR1_MOUSE	Kirrel	87 kDa	2	1	0	0	2	2	0	0		1.5	0.707107	0	0	2	0	0	0
721	Proteasome subunit alpha type-5 OS=Mus musculus GN=Psma5 PE=1 SV=1	PSA5_MOUSE	Psma5	26 kDa	1	1	0	0	0	2	2	0		1	0	0	0	1	1.41421	1	1.41421
725	Proteasome subunit beta type-8 OS=Mus musculus GN=Psmb8 PE=1 SV=2	PSB8_MOUSE	Psmb8	30 kDa	2	0	0	0	0	2	1	1		1	1.41421	0	0	1	1.41421	1	0
723	Protein FAM65A OS=Mus musculus GN=Fam65a PE=1 SV=2	FA65A_MOUSE	Fam65a	132 kDa	1	1	0	0	3	1	0	0		1	0	0	0	2	1.41421	0	0
729	Valine--tRNA ligase OS=Mus musculus GN=Vars PE=2 SV=1	SYVC_MOUSE	Vars	140 kDa	2	1	0	0	1	1	0	0		1.5	0.707107	0	0	1	0	0	0
714	Actin-related protein 2/3 complex subunit 3 OS=Mus musculus GN=Arpc3 PE=1 SV=3	ARPC3_MOUSE	Arpc3	21 kDa	3	1	0	0	1	1	0	0		2	1.41421	0	0	1	0	0	0
732	Disks large homolog 1 OS=Mus musculus GN=Dlg1 PE=1 SV=1	DLG1_MOUSE	Dlg1	100 kDa	1	1	0	0	1	1	0	0		1	0	0	0	1	0	0	0
717	Ras-related protein Rab-14 OS=Mus musculus GN=Rab14 PE=1 SV=3	RAB14_MOUSE	Rab14	24 kDa	4	2	0	0	2	2	0	0		3	1.41421	0	0	2	0	0	0
111.5	14-3-3 protein beta/alpha OS=Mus musculus GN=Ywhab PE=1 SV=3	1433B_MOUSE	Ywhab	28 kDa	5	6	0	0	6	6	0	0		5.5	0.707107	0	0	6	0	0	0
730	Protein transport protein Sec31A OS=Mus musculus GN=Sec31a PE=1 SV=2	SC31A_MOUSE	Sec31a	134 kDa	1	1	0	0	1	1	0	0		1	0	0	0	1	0	0	0
727	Interleukin-1 receptor accessory protein OS=Mus musculus GN=Il1rap PE=1 SV=1	IL1AP_MOUSE	Il1rap	66 kDa	1	0	2	1	0	1	1	0		0.5	0.707107	1.5	0.707107	0.5	0.707107	0.5	0.707107
724	Protein S100-A4 OS=Mus musculus GN=S100a4 PE=1 SV=1	S10A4_MOUSE	S100a4	12 kDa	1	2	0	0	1	2	0	0		1.5	0.707107	0	0	1.5	0.707107	0	0
281.2	Copine-2 OS=Mus musculus GN=Cpne2 PE=2 SV=1	CPNE2_MOUSE	Cpne2	61 kDa	0	3	0	0	2	2	0	0		1.5	2.12132	0	0	2	0	0	0
715	Tropomyosin alpha-3 chain OS=Mus musculus GN=Tpm3 PE=2 SV=3	TPM3_MOUSE	Tpm3	33 kDa	1	2	0	0	0	2	0	0		1.5	0.707107	0	0	1	1.41421	0	0
713	Aldehyde dehydrogenase, mitochondrial OS=Mus musculus GN=Aldh2 PE=1 SV=1	ALDH2_MOUSE	Aldh2	57 kDa	2	3	0	0	0	3	0	0		2.5	0.707107	0	0	1.5	2.12132	0	0
711	Bifunctional ATP-dependent dihydroxyacetone kinase/FAD-AMP lyase (cyclizing) OS=Mus musculus GN=Dak PE=2 SV=1	DHAK_MOUSE	Dak	60 kDa	2	1	0	0	0	3	0	0		1.5	0.707107	0	0	1.5	2.12132	0	0
733	Ig heavy chain V region OS=Mus musculus PE=1 SV=1	HVM00_MOUSE		13 kDa	0	0	0	1	0	0	1	1		0	0	0.5	0.707107	0	0	1	0
716	Aldose reductase OS=Mus musculus GN=Akr1b1 PE=1 SV=3	ALDR_MOUSE	Akr1b1	36 kDa	1	0	0	0	1	2	0	0		0.5	0.707107	0	0	1.5	0.707107	0	0
728	Galactokinase OS=Mus musculus GN=Galk1 PE=2 SV=2	GALK1_MOUSE	Galk1	42 kDa	1	2	0	0	0	2	0	0		1.5	0.707107	0	0	1	1.41421	0	0
736	Neurobeachin-like protein 2 OS=Mus musculus GN=Nbeal2 PE=2 SV=2	NBEL2_MOUSE	Nbeal2	302 kDa	1	0	1	1	1	0	0	0		0.5	0.707107	1	0	0.5	0.707107	0	0
41.6	Keratin, type II cytoskeletal 75 OS=Mus musculus GN=Krt75 PE=1 SV=1	K2C75_MOUSE	Krt75	60 kDa	0	0	0	11	0	0	9	0		0	0	5.5	7.77817	0	0	4.5	6.36396
712	Prelamin-A/C OS=Mus musculus GN=Lmna PE=1 SV=2	LMNA_MOUSE	Lmna	74 kDa	0	0	0	0	0	0	7	0		0	0	0	0	0	0	3.5	4.94975
771	Ig kappa chain V-III region PC 6684 OS=Mus musculus PE=1 SV=1	KV3AI_MOUSE		12 kDa	4	3	4	4	3	3	4	4		3.5	0.707107	4	0	3	0	4	0
766	Guanine nucleotide-binding protein subunit beta-2-like 1 OS=Mus musculus GN=Gnb2l1 PE=1 SV=3	GBLP_MOUSE	Gnb2l1	35 kDa	1	1	0	1	2	1	0	0		1	0	0.5	0.707107	1.5	0.707107	0	0
770	60S ribosomal protein L18a OS=Mus musculus GN=Rpl18a PE=1 SV=1	RL18A_MOUSE	Rpl18a	21 kDa	1	1	1	0	2	1	0	0		1	0	0.5	0.707107	1.5	0.707107	0	0
780	CD109 antigen OS=Mus musculus GN=Cd109 PE=2 SV=1	CD109_MOUSE	Cd109	162 kDa	1	1	1	0	1	1	0	0		1	0	0.5	0.707107	1	0	0	0
782	Ig lambda-1 chain V region S178 OS=Mus musculus PE=1 SV=1	LV1C_MOUSE		12 kDa	1	0	1	1	0	0	1	1		0.5	0.707107	1	0	0	0	1	0
757	Ras-related protein Rab-3D OS=Mus musculus GN=Rab3d PE=1 SV=1	RAB3D_MOUSE	Rab3d	24 kDa	5	4	0	0	3	3	2	0		4.5	0.707107	0	0	3	0	1	1.41421
754	Probable ubiquitin carboxyl-terminal hydrolase FAF-X OS=Mus musculus GN=Usp9x PE=1 SV=2	USP9X_MOUSE	Usp9x	291 kDa	2	2	0	0	1	1	0	0		2	0	0	0	1	0	0	0
763	fMet-Leu-Phe receptor OS=Mus musculus GN=Fpr1 PE=2 SV=1	FPR1_MOUSE	Fpr1	40 kDa	1	2	0	0	2	1	0	0		1.5	0.707107	0	0	1.5	0.707107	0	0
755	Fumarylacetoacetase OS=Mus musculus GN=Fah PE=1 SV=2	FAAA_MOUSE	Fah	46 kDa	0	1	1	0	1	2	0	0		0.5	0.707107	0.5	0.707107	1.5	0.707107	0	0
760	LRRN4 C-terminal-like protein OS=Mus musculus GN=Lrrn4cl PE=2 SV=1	LRN4L_MOUSE	Lrrn4cl	26 kDa	1	1	0	0	2	1	0	0		1	0	0	0	1.5	0.707107	0	0
773	Inositol-3-phosphate synthase 1 OS=Mus musculus GN=Isyna1 PE=2 SV=1	INO1_MOUSE	Isyna1	61 kDa	1	1	0	0	0	1	0	1		1	0	0	0	0.5	0.707107	0.5	0.707107
777	SLAM family member 5 OS=Mus musculus GN=Cd84 PE=1 SV=1	SLAF5_MOUSE	Cd84	37 kDa	1	0	1	0	1	1	0	0		0.5	0.707107	0.5	0.707107	1	0	0	0
781	Ubiquitin-like protein ISG15 OS=Mus musculus GN=Isg15 PE=1 SV=4	ISG15_MOUSE	Isg15	18 kDa	1	1	0	0	1	1	0	0		1	0	0	0	1	0	0	0
779	C-C chemokine receptor type 1 OS=Mus musculus GN=Ccr1 PE=2 SV=2	CCR1_MOUSE	Ccr1	41 kDa	1	1	0	0	1	1	0	0		1	0	0	0	1	0	0	0
752	40S ribosomal protein S6 OS=Mus musculus GN=Rps6 PE=1 SV=1	RS6_MOUSE	Rps6	29 kDa	2	1	0	0	1	2	0	0		1.5	0.707107	0	0	1.5	0.707107	0	0
764	Actin-related protein 2/3 complex subunit 4 OS=Mus musculus GN=Arpc4 PE=1 SV=3	ARPC4_MOUSE	Arpc4	20 kDa	1	1	0	0	2	2	0	0		1	0	0	0	2	0	0	0
756	Aminopeptidase B OS=Mus musculus GN=Rnpep PE=2 SV=2	AMPB_MOUSE	Rnpep	72 kDa	2	1	0	0	1	1	0	0		1.5	0.707107	0	0	1	0	0	0
751	Immunoglobulin superfamily member 6 OS=Mus musculus GN=Igsf6 PE=2 SV=1	IGSF6_MOUSE	Igsf6	26 kDa	1	2	0	0	1	1	0	0		1.5	0.707107	0	0	1	0	0	0
111.6	14-3-3 protein gamma OS=Mus musculus GN=Ywhag PE=1 SV=2	1433G_MOUSE	Ywhag	28 kDa	4	5	0	0	4	5	0	0		4.5	0.707107	0	0	4.5	0.707107	0	0
776	Leukocyte antigen CD37 OS=Mus musculus GN=Cd37 PE=2 SV=1	CD37_MOUSE	Cd37	32 kDa	1	1	0	0	1	1	0	0		1	0	0	0	1	0	0	0
759	Ubiquitin carboxyl-terminal hydrolase 5 OS=Mus musculus GN=Usp5 PE=1 SV=1	UBP5_MOUSE	Usp5	96 kDa	1	2	0	0	1	1	0	0		1.5	0.707107	0	0	1	0	0	0
577.1	Phosphoglycerate mutase 1 OS=Mus musculus GN=Pgam1 PE=1 SV=3	PGAM1_MOUSE	Pgam1	29 kDa	1	2	0	0	2	3	0	0		1.5	0.707107	0	0	2.5	0.707107	0	0
761	T-complex protein 1 subunit gamma OS=Mus musculus GN=Cct3 PE=1 SV=1	TCPG_MOUSE	Cct3	61 kDa	0	2	1	0	0	1	0	0		1	1.41421	0.5	0.707107	0.5	0.707107	0	0
765	Lysosome-associated membrane glycoprotein 2 OS=Mus musculus GN=Lamp2 PE=2 SV=2	LAMP2_MOUSE	Lamp2	46 kDa	2	2	0	0	0	2	0	0		2	0	0	0	1	1.41421	0	0
738	Alpha-amylase 1 OS=Mus musculus GN=Amy1 PE=1 SV=2	AMY1_MOUSE	Amy1	58 kDa	0	0	0	0	0	1	3	6		0	0	0	0	0.5	0.707107	4.5	2.12132
749	Fermitin family homolog 2 OS=Mus musculus GN=Fermt2 PE=1 SV=1	FERM2_MOUSE	Fermt2	78 kDa	1	3	0	0	2	0	0	0		2	1.41421	0	0	1	1.41421	0	0
742	Kinesin-1 heavy chain OS=Mus musculus GN=Kif5b PE=1 SV=3	KINH_MOUSE	Kif5b	110 kDa	2	3	0	0	0	1	0	0		2.5	0.707107	0	0	0.5	0.707107	0	0
758	UTP--glucose-1-phosphate uridylyltransferase OS=Mus musculus GN=Ugp2 PE=2 SV=3	UGPA_MOUSE	Ugp2	57 kDa	1	1	0	0	0	2	0	0		1	0	0	0	1	1.41421	0	0
762	Solute carrier family 23 member 2 OS=Mus musculus GN=Slc23a2 PE=1 SV=2	S23A2_MOUSE	Slc23a2	70 kDa	1	1	0	0	2	0	0	0		1	0	0	0	1	1.41421	0	0
767	Alcohol dehydrogenase [NADP(+)] OS=Mus musculus GN=Akr1a1 PE=1 SV=3	AK1A1_MOUSE	Akr1a1	37 kDa	1	0	0	0	1	2	0	0		0.5	0.707107	0	0	1.5	0.707107	0	0
740	Cysteine and glycine-rich protein 1 OS=Mus musculus GN=Csrp1 PE=1 SV=3	CSRP1_MOUSE	Csrp1	21 kDa	1	1	0	0	3	0	0	0		1	0	0	0	1.5	2.12132	0	0
745	Fibrillin-1 OS=Mus musculus GN=Fbn1 PE=1 SV=1	FBN1_MOUSE	Fbn1	312 kDa	0	0	1	0	0	0	1	3		0	0	0.5	0.707107	0	0	2	1.41421
772	Aspartate--tRNA ligase, cytoplasmic OS=Mus musculus GN=Dars PE=2 SV=2	SYDC_MOUSE	Dars	57 kDa	1	1	1	0	0	2	0	0		1	0	0.5	0.707107	1	1.41421	0	0
769	Dynamin-2 OS=Mus musculus GN=Dnm2 PE=1 SV=2	DYN2_MOUSE (+1)	Dnm2	98 kDa	0	1	0	0	2	1	0	0		0.5	0.707107	0	0	1.5	0.707107	0	0
424.1	Myosin-1 OS=Mus musculus GN=Myh1 PE=2 SV=1	MYH1_MOUSE	Myh1	223 kDa	3	3	0	0	0	2	0	0		3	0	0	0	1	1.41421	0	0
774	Rho guanine nucleotide exchange factor 1 OS=Mus musculus GN=Arhgef1 PE=1 SV=2	ARHG1_MOUSE	Arhgef1	103 kDa	1	1	0	0	0	1	0	0		1	0	0	0	0.5	0.707107	0	0
753	SUN domain-containing protein 2 OS=Mus musculus GN=Sun2 PE=1 SV=3	SUN2_MOUSE	Sun2	82 kDa	1	2	0	0	0	1	0	0		1.5	0.707107	0	0	0.5	0.707107	0	0
739	CD97 antigen OS=Mus musculus GN=Cd97 PE=1 SV=2	CD97_MOUSE	Cd97	90 kDa	0	4	0	0	1	1	0	0		2	2.82843	0	0	1	0	0	0
768	Ras-related protein Rab-18 OS=Mus musculus GN=Rab18 PE=2 SV=2	RAB18_MOUSE	Rab18	23 kDa	2	0	0	0	2	0	0	0		1	1.41421	0	0	1	1.41421	0	0
744	E3 ubiquitin-protein ligase RNF213 OS=Mus musculus GN=Rnf213 PE=2 SV=1	RN213_MOUSE	Rnf213	584 kDa	3	3	0	0	0	0	0	0		3	0	0	0	0	0	0	0
748	T-complex protein 1 subunit alpha OS=Mus musculus GN=Tcp1 PE=1 SV=3	TCPA_MOUSE	Tcp1	60 kDa	2	3	0	0	0	0	0	0		2.5	0.707107	0	0	0	0	0	0
746	Prolyl endopeptidase FAP OS=Mus musculus GN=Fap PE=1 SV=1	SEPR_MOUSE	Fap	88 kDa	0	0	0	0	0	0	2	4		0	0	0	0	0	0	3	1.41421
747	Collagen alpha-1(III) chain OS=Mus musculus GN=Col3a1 PE=1 SV=4	CO3A1_MOUSE	Col3a1	139 kDa	0	0	0	3	0	0	0	1		0	0	1.5	2.12132	0	0	0.5	0.707107
750	Probable G-protein coupled receptor 97 OS=Mus musculus GN=Gpr97 PE=2 SV=3	GPR97_MOUSE	Gpr97	60 kDa	1	2	0	0	0	0	0	0		1.5	0.707107	0	0	0	0	0	0
783	Coatomer subunit beta' OS=Mus musculus GN=Copb2 PE=2 SV=2	COPB2_MOUSE	Copb2	102 kDa	1	1	0	0	0	0	0	0		1	0	0	0	0	0	0	0
775	Fanconi anemia group J protein homolog OS=Mus musculus GN=Brip1 PE=2 SV=1	FANCJ_MOUSE	Brip1	131 kDa	1	0	0	0	0	1	0	0		0.5	0.707107	0	0	0.5	0.707107	0	0
41.7	Keratin, type II cuticular Hb4 OS=Mus musculus GN=Krt84 PE=2 SV=2	KRT84_MOUSE	Krt84	65 kDa	0	0	0	7	0	0	0	0		0	0	3.5	4.94975	0	0	0	0
741	Sorbitol dehydrogenase OS=Mus musculus GN=Sord PE=1 SV=3	DHSO_MOUSE	Sord	38 kDa	0	0	0	0	0	6	0	0		0	0	0	0	3	4.24264	0	0
743	NADP-dependent malic enzyme OS=Mus musculus GN=Me1 PE=1 SV=2	MAOX_MOUSE	Me1	64 kDa	0	0	0	0	0	5	0	0		0	0	0	0	2.5	3.53553	0	0
778	Solute carrier family 12 member 7 OS=Mus musculus GN=Slc12a7 PE=1 SV=1	S12A7_MOUSE	Slc12a7	119 kDa	0	1	0	0	0	0	0	0		0.5	0.707107	0	0	0	0	0	0
108.2	Histone H2A type 1-F OS=Mus musculus GN=Hist1h2af PE=1 SV=3	H2A1F_MOUSE (+5)	Hist1h2af	14 kDa	4	5	2	0	5	4	3	2		4.5	0.707107	1	1.41421	4.5	0.707107	2.5	0.707107
450.1	GTPase KRas OS=Mus musculus GN=Kras PE=1 SV=1	RASK_MOUSE	Kras	22 kDa	4	6	2	0	2	2	0	1		5	1.41421	1	1.41421	2	0	0.5	0.707107
41.8	Keratin, type II cytoskeletal 73 OS=Mus musculus GN=Krt73 PE=1 SV=1	K2C73_MOUSE	Krt73	59 kDa	3	0	2	4	3	0	7	0		1.5	2.12132	3	1.41421	1.5	2.12132	3.5	4.94975
784.1	Ras-related protein Rab-2A OS=Mus musculus GN=Rab2a PE=1 SV=1	RAB2A_MOUSE	Rab2a	24 kDa	1	3	0	0	1	1	0	0		2	1.41421	0	0	1	0	0	0
805	Phosphatidylinositol transfer protein alpha isoform OS=Mus musculus GN=Pitpna PE=1 SV=2	PIPNA_MOUSE	Pitpna	32 kDa	1	0	1	0	1	1	0	0		0.5	0.707107	0.5	0.707107	1	0	0	0
808	Glutamine--fructose-6-phosphate aminotransferase [isomerizing] 1 OS=Mus musculus GN=Gfpt1 PE=1 SV=3	GFPT1_MOUSE	Gfpt1	79 kDa	1	1	0	0	1	1	0	0		1	0	0	0	1	0	0	0
812	Transmembrane 4 L6 family member 1 OS=Mus musculus GN=Tm4sf1 PE=1 SV=1	T4S1_MOUSE	Tm4sf1	22 kDa	1	1	0	0	1	1	0	0		1	0	0	0	1	0	0	0
791	5'-nucleotidase OS=Mus musculus GN=Nt5e PE=1 SV=2	5NTD_MOUSE	Nt5e	64 kDa	1	1	0	0	2	1	0	0		1	0	0	0	1.5	0.707107	0	0
797	40S ribosomal protein S18 OS=Mus musculus GN=Rps18 PE=1 SV=3	RS18_MOUSE	Rps18	18 kDa	1	1	0	0	1	2	0	0		1	0	0	0	1.5	0.707107	0	0
809	Ig heavy chain V region 108A OS=Mus musculus GN=Igh-VJ558 PE=4 SV=1	HVM14_MOUSE	Igh-VJ558	13 kDa	1	0	0	0	0	1	1	1		0.5	0.707107	0	0	0.5	0.707107	1	0
806	Bone marrow stromal antigen 2 OS=Mus musculus GN=Bst2 PE=1 SV=1	BST2_MOUSE	Bst2	19 kDa	1	1	0	0	1	1	0	0		1	0	0	0	1	0	0	0
794	Rho GTPase-activating protein 1 OS=Mus musculus GN=Arhgap1 PE=1 SV=1	RHG01_MOUSE	Arhgap1	50 kDa	2	0	0	0	1	2	0	0		1	1.41421	0	0	1.5	0.707107	0	0
796	Ubiquitin-like-conjugating enzyme ATG3 OS=Mus musculus GN=Atg3 PE=1 SV=1	ATG3_MOUSE	Atg3	36 kDa	0	2	0	0	1	2	0	0		1	1.41421	0	0	1.5	0.707107	0	0
792	Macrophage scavenger receptor types I and II OS=Mus musculus GN=Msr1 PE=1 SV=3	MSRE_MOUSE	Msr1	50 kDa	1	2	0	0	0	1	0	0		1.5	0.707107	0	0	0.5	0.707107	0	0
804	Heterogeneous nuclear ribonucleoprotein K OS=Mus musculus GN=Hnrnpk PE=1 SV=1	HNRPK_MOUSE	Hnrnpk	51 kDa	1	1	0	0	1	0	0	0		1	0	0	0	0.5	0.707107	0	0
807	Fatty acid-binding protein, epidermal OS=Mus musculus GN=Fabp5 PE=1 SV=3	FABP5_MOUSE	Fabp5	15 kDa	0	1	0	1	0	1	0	0		0.5	0.707107	0.5	0.707107	0.5	0.707107	0	0
811	Phospholemman OS=Mus musculus GN=Fxyd1 PE=1 SV=1	PLM_MOUSE	Fxyd1	10 kDa	1	1	0	0	1	0	0	0		1	0	0	0	0.5	0.707107	0	0
793	ATP-dependent 6-phosphofructokinase, platelet type OS=Mus musculus GN=Pfkp PE=1 SV=1	PFKAP_MOUSE	Pfkp	85 kDa	1	0	0	0	2	1	0	0		0.5	0.707107	0	0	1.5	0.707107	0	0
789	Rho-related GTP-binding protein Rho6 OS=Mus musculus GN=Rnd1 PE=2 SV=1	RND1_MOUSE	Rnd1	26 kDa	1	2	0	0	1	0	0	0		1.5	0.707107	0	0	0.5	0.707107	0	0
661.1	Coatomer subunit gamma-1 OS=Mus musculus GN=Copg1 PE=2 SV=1	COPG1_MOUSE	Copg1	98 kDa	2	1	1	0	1	0	0	0		1.5	0.707107	0.5	0.707107	0.5	0.707107	0	0
798	Adenylate kinase isoenzyme 1 OS=Mus musculus GN=Ak1 PE=1 SV=1	KAD1_MOUSE	Ak1	22 kDa	1	2	0	0	0	0	0	0		1.5	0.707107	0	0	0	0	0	0
810	Neutrophil gelatinase-associated lipocalin OS=Mus musculus GN=Lcn2 PE=1 SV=1	NGAL_MOUSE	Lcn2	23 kDa	0	0	0	0	1	0	0	1		0	0	0	0	0.5	0.707107	0.5	0.707107
785	Protein FAM49B OS=Mus musculus GN=Fam49b PE=2 SV=1	FA49B_MOUSE	Fam49b	37 kDa	0	1	0	0	4	2	0	0		0.5	0.707107	0	0	3	1.41421	0	0
802	Cysteine-rich protein 2 OS=Mus musculus GN=Crip2 PE=1 SV=1	CRIP2_MOUSE	Crip2	23 kDa	1	1	0	0	0	0	0	0		1	0	0	0	0	0	0	0
788	Cerebral cavernous malformations protein 2 homolog OS=Mus musculus GN=Ccm2 PE=1 SV=1	CCM2_MOUSE	Ccm2	50 kDa	0	2	0	0	2	0	0	0		1	1.41421	0	0	1	1.41421	0	0
803	LIM and SH3 domain protein 1 OS=Mus musculus GN=Lasp1 PE=1 SV=1	LASP1_MOUSE	Lasp1	30 kDa	1	0	0	0	2	0	0	0		0.5	0.707107	0	0	1	1.41421	0	0
799	Macrophage-capping protein OS=Mus musculus GN=Capg PE=1 SV=2	CAPG_MOUSE	Capg	39 kDa	1	2	0	0	0	0	0	0		1.5	0.707107	0	0	0	0	0	0
790	SH3 domain-binding protein 4 OS=Mus musculus GN=Sh3bp4 PE=2 SV=1	SH3B4_MOUSE	Sh3bp4	108 kDa	2	1	0	0	1	0	0	0		1.5	0.707107	0	0	0.5	0.707107	0	0
795	60S ribosomal protein L13a OS=Mus musculus GN=Rpl13a PE=1 SV=4	RL13A_MOUSE	Rpl13a	23 kDa	0	1	0	1	2	0	0	0		0.5	0.707107	0.5	0.707107	1	1.41421	0	0
801	DnaJ homolog subfamily A member 2 OS=Mus musculus GN=Dnaja2 PE=1 SV=1	DNJA2_MOUSE	Dnaja2	46 kDa	1	1	0	0	0	1	0	0		1	0	0	0	0.5	0.707107	0	0
800	Integrin alpha-5 OS=Mus musculus GN=Itga5 PE=1 SV=3	ITA5_MOUSE	Itga5	115 kDa	2	0	0	0	0	0	0	0		1	1.41421	0	0	0	0	0	0
786	Protein POF1B OS=Mus musculus GN=Pof1b PE=2 SV=3	POF1B_MOUSE	Pof1b	68 kDa	0	0	0	0	0	0	3	0		0	0	0	0	0	0	1.5	2.12132
787	G-protein-signaling modulator 3 OS=Mus musculus GN=Gpsm3 PE=1 SV=2	GPSM3_MOUSE	Gpsm3	18 kDa	0	3	0	0	0	0	0	0		1.5	2.12132	0	0	0	0	0	0
85.3	Tubulin beta-2A chain OS=Mus musculus GN=Tubb2a PE=1 SV=1	TBB2A_MOUSE (+1)	Tubb2a	50 kDa	14	13	7	5	15	14	4	4		13.5	0.707107	6	1.41421	14.5	0.707107	4	0
424.2	Myosin-4 OS=Mus musculus GN=Myh4 PE=2 SV=1	MYH4_MOUSE	Myh4	223 kDa	5	3	2	2	0	2	0	0		4	1.41421	2	0	1	1.41421	0	0
228.2	ADP-ribosylation factor 5 OS=Mus musculus GN=Arf5 PE=1 SV=2	ARF5_MOUSE	Arf5	21 kDa	5	5	4	0	5	4	0	0		5	0	2	2.82843	4.5	0.707107	0	0
737.1	Neuronal proto-oncogene tyrosine-protein kinase Src OS=Mus musculus GN=Src PE=1 SV=4	SRC_MOUSE	Src	61 kDa	4	3	0	0	3	4	0	0		3.5	0.707107	0	0	3.5	0.707107	0	0
852	Anthrax toxin receptor 2 OS=Mus musculus GN=Antxr2 PE=2 SV=1	ANTR2_MOUSE	Antxr2	53 kDa	1	1	1	0	1	0	0	0		1	0	0.5	0.707107	0.5	0.707107	0	0
855	C-type lectin domain family 2 member D OS=Mus musculus GN=Clec2d PE=1 SV=1	CLC2D_MOUSE (+1)	Clec2d	24 kDa	1	1	0	0	1	1	0	0		1	0	0	0	1	0	0	0
864	Large neutral amino acids transporter small subunit 1 OS=Mus musculus GN=Slc7a5 PE=1 SV=2	LAT1_MOUSE	Slc7a5	56 kDa	1	1	0	0	1	1	0	0		1	0	0	0	1	0	0	0
866	Microfibril-associated glycoprotein 4 OS=Mus musculus GN=Mfap4 PE=1 SV=1	MFAP4_MOUSE	Mfap4	29 kDa	1	1	0	0	0	1	0	1		1	0	0	0	0.5	0.707107	0.5	0.707107
867	Neutrophil cytosol factor 4 OS=Mus musculus GN=Ncf4 PE=1 SV=2	NCF4_MOUSE	Ncf4	39 kDa	1	1	0	0	1	1	0	0		1	0	0	0	1	0	0	0
869	Placenta-expressed transcript 1 protein OS=Mus musculus GN=Plet1 PE=1 SV=1	PLET1_MOUSE	Plet1	25 kDa	1	1	0	0	1	1	0	0		1	0	0	0	1	0	0	0
872	26S proteasome non-ATPase regulatory subunit 12 OS=Mus musculus GN=Psmd12 PE=1 SV=4	PSD12_MOUSE	Psmd12	53 kDa	1	1	0	0	1	1	0	0		1	0	0	0	1	0	0	0
873	Retinol-binding protein 4 OS=Mus musculus GN=Rbp4 PE=2 SV=2	RET4_MOUSE	Rbp4	23 kDa	0	0	1	1	0	0	1	1		0	0	1	0	0	0	1	0
878	V-type proton ATPase catalytic subunit A OS=Mus musculus GN=Atp6v1a PE=1 SV=2	VATA_MOUSE	Atp6v1a	68 kDa	1	1	0	0	1	1	0	0		1	0	0	0	1	0	0	0
874	60S ribosomal protein L36a OS=Mus musculus GN=Rpl36a PE=1 SV=2	RL36A_MOUSE	Rpl36a	12 kDa	1	1	0	0	1	1	0	0		1	0	0	0	1	0	0	0
854	CD59A glycoprotein OS=Mus musculus GN=Cd59a PE=2 SV=1	CD59A_MOUSE	Cd59a	14 kDa	1	0	1	0	1	1	0	0		0.5	0.707107	0.5	0.707107	1	0	0	0
861	Growth arrest-specific protein 1 OS=Mus musculus GN=Gas1 PE=2 SV=2	GAS1_MOUSE	Gas1	36 kDa	1	1	0	0	1	1	0	0		1	0	0	0	1	0	0	0
857	Cysteine and glycine-rich protein 2 OS=Mus musculus GN=Csrp2 PE=1 SV=3	CSRP2_MOUSE	Csrp2	21 kDa	1	1	0	0	1	1	0	0		1	0	0	0	1	0	0	0
870	Vitamin K-dependent protein S OS=Mus musculus GN=Pros1 PE=2 SV=1	PROS_MOUSE	Pros1	75 kDa	0	1	0	1	1	0	0	1		0.5	0.707107	0.5	0.707107	0.5	0.707107	0.5	0.707107
876	Sorting nexin-9 OS=Mus musculus GN=Snx9 PE=1 SV=1	SNX9_MOUSE	Snx9	67 kDa	1	1	0	0	1	0	0	0		1	0	0	0	0.5	0.707107	0	0
825	C-X-C chemokine receptor type 2 OS=Mus musculus GN=Cxcr2 PE=2 SV=1	CXCR2_MOUSE	Cxcr2	40 kDa	0	1	0	0	2	1	0	0		0.5	0.707107	0	0	1.5	0.707107	0	0
826	Galectin-9 OS=Mus musculus GN=Lgals9 PE=1 SV=1	LEG9_MOUSE	Lgals9	40 kDa	2	1	0	0	0	1	0	0		1.5	0.707107	0	0	0.5	0.707107	0	0
827	Sodium/calcium exchanger 1 OS=Mus musculus GN=Slc8a1 PE=1 SV=1	NAC1_MOUSE	Slc8a1	108 kDa	1	2	0	0	1	0	0	0		1.5	0.707107	0	0	0.5	0.707107	0	0
830	26S protease regulatory subunit 6A OS=Mus musculus GN=Psmc3 PE=1 SV=2	PRS6A_MOUSE	Psmc3	50 kDa	1	1	0	0	2	0	0	0		1	0	0	0	1	1.41421	0	0
831	Ras-related protein Rab-21 OS=Mus musculus GN=Rab21 PE=1 SV=4	RAB21_MOUSE	Rab21	24 kDa	2	1	0	0	1	0	0	0		1.5	0.707107	0	0	0.5	0.707107	0	0
832	40S ribosomal protein S23 OS=Mus musculus GN=Rps23 PE=1 SV=3	RS23_MOUSE	Rps23	16 kDa	2	0	0	0	1	1	0	0		1	1.41421	0	0	1	0	0	0
836	Calcium-binding protein 39 OS=Mus musculus GN=Cab39 PE=1 SV=2	CAB39_MOUSE	Cab39	40 kDa	2	1	0	0	0	1	0	0		1.5	0.707107	0	0	0.5	0.707107	0	0
843	Laminin subunit beta-2 OS=Mus musculus GN=Lamb2 PE=2 SV=2	LAMB2_MOUSE	Lamb2	197 kDa	0	0	0	0	1	1	0	2		0	0	0	0	1	0	1	1.41421
847	Dynactin subunit 1 OS=Mus musculus GN=Dctn1 PE=1 SV=3	DCTN1_MOUSE	Dctn1	142 kDa	1	1	0	0	1	0	0	0		1	0	0	0	0.5	0.707107	0	0
848	Coatomer subunit beta OS=Mus musculus GN=Copb1 PE=1 SV=1	COPB_MOUSE	Copb1	107 kDa	1	1	0	0	1	0	0	0		1	0	0	0	0.5	0.707107	0	0
851	Ubiquitin-conjugating enzyme E2 D2 OS=Mus musculus GN=Ube2d2 PE=1 SV=1	UB2D2_MOUSE (+1)	Ube2d2	17 kDa	1	0	0	0	1	1	0	0		0.5	0.707107	0	0	1	0	0	0
823	C-type lectin domain family 7 member A OS=Mus musculus GN=Clec7a PE=1 SV=3	CLC7A_MOUSE	Clec7a	27 kDa	0	1	0	0	2	1	0	0		0.5	0.707107	0	0	1.5	0.707107	0	0
835	Prothymosin alpha OS=Mus musculus GN=Ptma PE=1 SV=2	PTMA_MOUSE	Ptma	12 kDa	1	0	0	0	1	2	0	0		0.5	0.707107	0	0	1.5	0.707107	0	0
859	Ephrin type-A receptor 2 OS=Mus musculus GN=Epha2 PE=1 SV=3	EPHA2_MOUSE	Epha2	109 kDa	1	1	0	0	1	0	0	0		1	0	0	0	0.5	0.707107	0	0
862	Ig kappa chain V-II region MOPC 167 OS=Mus musculus PE=1 SV=1	KV2A1_MOUSE		12 kDa	1	0	0	1	0	0	0	1		0.5	0.707107	0.5	0.707107	0	0	0.5	0.707107
868	Obg-like ATPase 1 OS=Mus musculus GN=Ola1 PE=1 SV=1	OLA1_MOUSE	Ola1	45 kDa	1	1	0	0	1	0	0	0		1	0	0	0	0.5	0.707107	0	0
875	Beta-2-syntrophin OS=Mus musculus GN=Sntb2 PE=1 SV=2	SNTB2_MOUSE	Sntb2	56 kDa	1	1	0	0	1	0	0	0		1	0	0	0	0.5	0.707107	0	0
853	Beta-2-microglobulin OS=Mus musculus GN=B2m PE=1 SV=2	B2MG_MOUSE	B2m	14 kDa	0	0	0	1	0	0	1	1		0	0	0.5	0.707107	0	0	1	0
871	Myeloblastin OS=Mus musculus GN=Prtn3 PE=2 SV=2	PRTN3_MOUSE	Prtn3	28 kDa	1	1	0	0	0	1	0	0		1	0	0	0	0.5	0.707107	0	0
849	S-formylglutathione hydrolase OS=Mus musculus GN=Esd PE=1 SV=1	ESTD_MOUSE	Esd	31 kDa	1	1	0	0	0	1	0	0		1	0	0	0	0.5	0.707107	0	0
846	G protein-coupled receptor kinase 6 OS=Mus musculus GN=Grk6 PE=1 SV=1	GRK6_MOUSE	Grk6	66 kDa	1	1	0	0	0	1	0	0		1	0	0	0	0.5	0.707107	0	0
865	Lipid phosphate phosphohydrolase 1 OS=Mus musculus GN=Ppap2a PE=1 SV=1	LPP1_MOUSE	Ppap2a	32 kDa	0	1	0	0	0	0	1	1		0.5	0.707107	0	0	0	0	1	0
834	Signal transducer and activator of transcription 3 OS=Mus musculus GN=Stat3 PE=1 SV=2	STAT3_MOUSE	Stat3	88 kDa	2	1	0	0	1	0	0	0		1.5	0.707107	0	0	0.5	0.707107	0	0
840	DNA topoisomerase 1 OS=Mus musculus GN=Top1 PE=1 SV=2	TOP1_MOUSE	Top1	91 kDa	1	2	0	0	1	0	0	0		1.5	0.707107	0	0	0.5	0.707107	0	0
829	Pleckstrin OS=Mus musculus GN=Plek PE=1 SV=1	PLEK_MOUSE	Plek	40 kDa	1	2	0	0	1	0	0	0		1.5	0.707107	0	0	0.5	0.707107	0	0
880	Reversion-inducing cysteine-rich protein with Kazal motifs OS=Mus musculus GN=Reck PE=2 SV=2	RECK_MOUSE	Reck	106 kDa	1	0	0	0	1	1	0	0		0.5	0.707107	0	0	1	0	0	0
860	Extended synaptotagmin-1 OS=Mus musculus GN=Esyt1 PE=1 SV=2	ESYT1_MOUSE	Esyt1	122 kDa	1	1	0	0	1	0	0	0		1	0	0	0	0.5	0.707107	0	0
877	Serine/threonine-protein kinase TAO1 OS=Mus musculus GN=Taok1 PE=1 SV=1	TAOK1_MOUSE	Taok1	116 kDa	1	1	0	0	0	1	0	0		1	0	0	0	0.5	0.707107	0	0
842	Immunity-related GTPase family M protein 1 OS=Mus musculus GN=Irgm1 PE=1 SV=1	IRGM1_MOUSE	Irgm1	47 kDa	0	1	0	0	2	0	0	0		0.5	0.707107	0	0	1	1.41421	0	0
837	Collectin-10 OS=Mus musculus GN=Colec10 PE=2 SV=1	COL10_MOUSE	Colec10	31 kDa	0	0	2	0	2	0	0	0		0	0	1	1.41421	1	1.41421	0	0
833	Secreted phosphoprotein 24 OS=Mus musculus GN=Spp2 PE=1 SV=2	SPP24_MOUSE	Spp2	23 kDa	0	0	0	2	0	0	2	0		0	0	1	1.41421	0	0	1	1.41421
817	CAD protein OS=Mus musculus GN=Cad PE=2 SV=1	PYR1_MOUSE	Cad	243 kDa	1	3	0	0	0	0	0	0		2	1.41421	0	0	0	0	0	0
822	High affinity immunoglobulin epsilon receptor subunit gamma OS=Mus musculus GN=Fcer1g PE=1 SV=1	FCERG_MOUSE	Fcer1g	10 kDa	0	2	0	0	1	0	0	0		1	1.41421	0	0	0.5	0.707107	0	0
824	C-reactive protein OS=Mus musculus GN=Crp PE=2 SV=2	CRP_MOUSE	Crp	25 kDa	0	0	1	0	0	0	0	2		0	0	0.5	0.707107	0	0	1	1.41421
828	Osteoclast-stimulating factor 1 OS=Mus musculus GN=Ostf1 PE=1 SV=2	OSTF1_MOUSE	Ostf1	24 kDa	0	1	0	0	2	0	0	0		0.5	0.707107	0	0	1	1.41421	0	0
850	FYN-binding protein OS=Mus musculus GN=Fyb PE=1 SV=2	FYB_MOUSE	Fyb	90 kDa	2	1	0	0	0	0	0	0		1.5	0.707107	0	0	0	0	0	0
879	Serine/threonine-protein kinase N1 OS=Mus musculus GN=Pkn1 PE=1 SV=3	PKN1_MOUSE	Pkn1	104 kDa	1	1	0	0	1	1	0	0		1	0	0	0	1	0	0	0
845	Hippocalcin-like protein 1 OS=Mus musculus GN=Hpcal1 PE=2 SV=2	HPCL1_MOUSE	Hpcal1	22 kDa	0	1	0	0	0	1	0	0		0.5	0.707107	0	0	0.5	0.707107	0	0
858	Eukaryotic translation initiation factor 3 subunit I OS=Mus musculus GN=Eif3i PE=1 SV=1	EIF3I_MOUSE	Eif3i	36 kDa	1	1	0	0	0	0	0	0		1	0	0	0	0	0	0	0
841	60S ribosomal protein L34 OS=Mus musculus GN=Rpl34 PE=1 SV=2	RL34_MOUSE	Rpl34	13 kDa	1	2	0	0	0	1	0	0		1.5	0.707107	0	0	0.5	0.707107	0	0
820	Estradiol 17 beta-dehydrogenase 5 OS=Mus musculus GN=Akr1c6 PE=1 SV=1	DHB5_MOUSE	Akr1c6	37 kDa	0	0	0	0	0	3	1	0		0	0	0	0	1.5	2.12132	0.5	0.707107
838	Immunoglobulin superfamily member 2 OS=Mus musculus GN=Cd101 PE=2 SV=1	IGSF2_MOUSE	Cd101	114 kDa	1	1	0	0	0	2	0	0		1	0	0	0	1	1.41421	0	0
821	Sushi, von Willebrand factor type A, EGF and pentraxin domain-containing protein 1 OS=Mus musculus GN=Svep1 PE=1 SV=1	SVEP1_MOUSE	Svep1	387 kDa	0	0	0	0	0	0	1	3		0	0	0	0	0	0	2	1.41421
844	Protein kinase C and casein kinase substrate in neurons protein 2 OS=Mus musculus GN=Pacsin2 PE=1 SV=1	PACN2_MOUSE	Pacsin2	56 kDa	1	0	0	0	1	1	0	0		0.5	0.707107	0	0	1	0	0	0
86.4	Keratin, type I cytoskeletal 19 OS=Mus musculus GN=Krt19 PE=1 SV=1	K1C19_MOUSE	Krt19	45 kDa	0	0	0	7	0	0	4	0		0	0	3.5	4.94975	0	0	2	2.82843
819	Plectin OS=Mus musculus GN=Plec PE=1 SV=3	PLEC_MOUSE	Plec	534 kDa	1	0	0	0	0	0	3	0		0.5	0.707107	0	0	0	0	1.5	2.12132
856	Cannabinoid receptor 2 OS=Mus musculus GN=Cnr2 PE=1 SV=1	CNR2_MOUSE	Cnr2	38 kDa	0	1	0	0	0	0	0	0		0.5	0.707107	0	0	0	0	0	0
814	Fructose-bisphosphate aldolase B OS=Mus musculus GN=Aldob PE=1 SV=3	ALDOB_MOUSE	Aldob	40 kDa	0	0	0	0	0	5	0	0		0	0	0	0	2.5	3.53553	0	0
662.1	Keratin, type I cuticular Ha6 OS=Mus musculus GN=Krt36 PE=1 SV=1	KRT36_MOUSE	Krt36	53 kDa	0	0	0	6	0	0	0	0		0	0	3	4.24264	0	0	0	0
815	Calpain-6 OS=Mus musculus GN=Capn6 PE=1 SV=2	CAN6_MOUSE	Capn6	75 kDa	0	4	0	0	0	0	0	0		2	2.82843	0	0	0	0	0	0
816	Glycine N-methyltransferase OS=Mus musculus GN=Gnmt PE=1 SV=3	GNMT_MOUSE	Gnmt	33 kDa	0	0	0	0	0	4	0	0		0	0	0	0	2	2.82843	0	0
818	Epiplakin OS=Mus musculus GN=Eppk1 PE=1 SV=2	EPIPL_MOUSE	Eppk1	725 kDa	0	0	0	0	0	0	3	0		0	0	0	0	0	0	1.5	2.12132
839	Ig kappa chain V-V region J606 OS=Mus musculus PE=1 SV=1	KV5AK_MOUSE		12 kDa	0	0	0	0	0	0	2	0		0	0	0	0	0	0	1	1.41421
41.9	Keratin, type II cytoskeletal 72 OS=Mus musculus GN=Krt72 PE=3 SV=1	K2C72_MOUSE	Krt72	57 kDa	0	0	0	0	0	0	3	0		0	0	0	0	0	0	1.5	2.12132
863	Ig kappa chain V-V region UPC 61 OS=Mus musculus PE=1 SV=1	KV5AH_MOUSE (+1)		12 kDa	0	0	0	0	0	0	1	0		0	0	0	0	0	0	0.5	0.707107
450.2	GTPase HRas OS=Mus musculus GN=Hras PE=1 SV=2	RASH_MOUSE	Hras	21 kDa	4	4	0	0	3	2	0	0		4	0	0	0	2.5	0.707107	0	0
193.3	Ras-related protein Rab-5A OS=Mus musculus GN=Rab5a PE=1 SV=1	RAB5A_MOUSE	Rab5a	24 kDa	3	3	0	0	3	4	0	0		3	0	0	0	3.5	0.707107	0	0
608.1	Protein kinase C beta type OS=Mus musculus GN=Prkcb PE=1 SV=4	KPCB_MOUSE	Prkcb	77 kDa	1	2	0	0	2	2	0	0		1.5	0.707107	0	0	2	0	0	0
916	Activator of 90 kDa heat shock protein ATPase homolog 1 OS=Mus musculus GN=Ahsa1 PE=2 SV=2	AHSA1_MOUSE	Ahsa1	38 kDa	1	1	0	0	0	1	0	0		1	0	0	0	0.5	0.707107	0	0
921	Endothelial cell-selective adhesion molecule OS=Mus musculus GN=Esam PE=1 SV=1	ESAM_MOUSE	Esam	42 kDa	1	1	0	0	1	0	0	0		1	0	0	0	0.5	0.707107	0	0
925	Casein kinase I isoform gamma-1 OS=Mus musculus GN=Csnk1g1 PE=1 SV=2	KC1G1_MOUSE	Csnk1g1	53 kDa	0	1	0	0	1	1	0	0		0.5	0.707107	0	0	1	0	0	0
928	Phospholipid scramblase 2 OS=Mus musculus GN=Plscr2 PE=2 SV=3	PLS2_MOUSE	Plscr2	34 kDa	1	1	0	0	1	0	0	0		1	0	0	0	0.5	0.707107	0	0
932	40S ribosomal protein S13 OS=Mus musculus GN=Rps13 PE=1 SV=2	RS13_MOUSE	Rps13	17 kDa	1	0	0	0	1	1	0	0		0.5	0.707107	0	0	1	0	0	0
933	40S ribosomal protein S24 OS=Mus musculus GN=Rps24 PE=2 SV=1	RS24_MOUSE	Rps24	15 kDa	1	0	0	0	1	1	0	0		0.5	0.707107	0	0	1	0	0	0
934	Reticulon-3 OS=Mus musculus GN=Rtn3 PE=1 SV=2	RTN3_MOUSE	Rtn3	104 kDa	1	1	0	0	0	1	0	0		1	0	0	0	0.5	0.707107	0	0
936	Serglycin OS=Mus musculus GN=Srgn PE=1 SV=1	SRGN_MOUSE	Srgn	17 kDa	0	1	0	0	1	1	0	0		0.5	0.707107	0	0	1	0	0	0
938	Protein tweety homolog 3 OS=Mus musculus GN=Ttyh3 PE=1 SV=1	TTYH3_MOUSE	Ttyh3	58 kDa	1	1	0	0	0	1	0	0		1	0	0	0	0.5	0.707107	0	0
939	Ubiquitin-conjugating enzyme E2 N OS=Mus musculus GN=Ube2n PE=1 SV=1	UBE2N_MOUSE	Ube2n	17 kDa	1	0	0	0	1	1	0	0		0.5	0.707107	0	0	1	0	0	0
940	Nuclease-sensitive element-binding protein 1 OS=Mus musculus GN=Ybx1 PE=1 SV=3	YBOX1_MOUSE	Ybx1	36 kDa	1	1	0	0	0	1	0	0		1	0	0	0	0.5	0.707107	0	0
917	Collagen alpha-1(XIV) chain OS=Mus musculus GN=Col14a1 PE=2 SV=2	COEA1_MOUSE	Col14a1	193 kDa	1	0	1	0	0	0	0	1		0.5	0.707107	0.5	0.707107	0	0	0.5	0.707107
937	Transmembrane protein 154 OS=Mus musculus GN=Tmem154 PE=1 SV=1	TM154_MOUSE	Tmem154	20 kDa	0	1	0	0	1	1	0	0		0.5	0.707107	0	0	1	0	0	0
926	Napsin-A OS=Mus musculus GN=Napsa PE=1 SV=1	NAPSA_MOUSE	Napsa	46 kDa	1	1	0	0	0	0	0	1		1	0	0	0	0	0	0.5	0.707107
931	RELT-like protein 1 OS=Mus musculus GN=Rell1 PE=2 SV=2	RELL1_MOUSE	Rell1	29 kDa	0	1	0	0	1	1	0	0		0.5	0.707107	0	0	1	0	0	0
941	Coactosin-like protein OS=Mus musculus GN=Cotl1 PE=1 SV=3	COTL1_MOUSE	Cotl1	16 kDa	1	0	0	0	1	1	0	0		0.5	0.707107	0	0	1	0	0	0
948	Folate receptor beta OS=Mus musculus GN=Folr2 PE=2 SV=1	FOLR2_MOUSE	Folr2	29 kDa	1	1	0	0	0	1	0	0		1	0	0	0	0.5	0.707107	0	0
920	EGF-like module-containing mucin-like hormone receptor-like 1 OS=Mus musculus GN=Emr1 PE=2 SV=1	EMR1_MOUSE	Emr1	102 kDa	1	1	0	0	0	1	0	0		1	0	0	0	0.5	0.707107	0	0
935	Phosphatidylinositol 3,4,5-trisphosphate 5-phosphatase 1 OS=Mus musculus GN=Inpp5d PE=1 SV=2	SHIP1_MOUSE	Inpp5d	134 kDa	1	1	0	0	1	0	0	0		1	0	0	0	0.5	0.707107	0	0
943	Nucleotide-binding oligomerization domain-containing protein 1 OS=Mus musculus GN=Nod1 PE=2 SV=1	NOD1_MOUSE	Nod1	108 kDa	1	1	0	0	1	0	0	0		1	0	0	0	0.5	0.707107	0	0
929	Proteasome subunit beta type-1 OS=Mus musculus GN=Psmb1 PE=1 SV=1	PSB1_MOUSE	Psmb1	26 kDa	0	0	0	0	1	0	1	1		0	0	0	0	0.5	0.707107	1	0
918	Tyrosine-protein kinase CSK OS=Mus musculus GN=Csk PE=1 SV=2	CSK_MOUSE	Csk	51 kDa	1	1	0	0	0	1	0	0		1	0	0	0	0.5	0.707107	0	0
947	Exportin-2 OS=Mus musculus GN=Cse1l PE=2 SV=1	XPO2_MOUSE	Cse1l	110 kDa	1	1	0	0	1	0	0	0		1	0	0	0	0.5	0.707107	0	0
927	Neutrophil cytosol factor 2 OS=Mus musculus GN=Ncf2 PE=1 SV=1	NCF2_MOUSE	Ncf2	59 kDa	1	1	0	0	0	0	0	0		1	0	0	0	0	0	0	0
946	Vacuolar protein sorting-associated protein 4B OS=Mus musculus GN=Vps4b PE=1 SV=2	VPS4B_MOUSE	Vps4b	49 kDa	1	1	0	0	0	1	0	0		1	0	0	0	0.5	0.707107	0	0
884	6-phosphogluconolactonase OS=Mus musculus GN=Pgls PE=2 SV=1	6PGL_MOUSE	Pgls	27 kDa	0	1	0	0	0	2	0	0		0.5	0.707107	0	0	1	1.41421	0	0
888	Ras-related protein Rab-31 OS=Mus musculus GN=Rab31 PE=1 SV=1	RAB31_MOUSE	Rab31	21 kDa	0	1	0	0	2	0	0	0		0.5	0.707107	0	0	1	1.41421	0	0
891	T-complex protein 1 subunit eta OS=Mus musculus GN=Cct7 PE=1 SV=1	TCPH_MOUSE	Cct7	60 kDa	0	2	0	0	0	1	0	0		1	1.41421	0	0	0.5	0.707107	0	0
886	Calpain-1 catalytic subunit OS=Mus musculus GN=Capn1 PE=1 SV=1	CAN1_MOUSE	Capn1	82 kDa	1	2	0	0	0	0	0	0		1.5	0.707107	0	0	0	0	0	0
889	Signal transducer and activator of transcription 1 OS=Mus musculus GN=Stat1 PE=1 SV=1	STAT1_MOUSE	Stat1	87 kDa	1	0	0	0	2	0	0	0		0.5	0.707107	0	0	1	1.41421	0	0
890	Syntaxin-binding protein 1 OS=Mus musculus GN=Stxbp1 PE=1 SV=2	STXB1_MOUSE	Stxbp1	68 kDa	1	2	0	0	0	0	0	0		1.5	0.707107	0	0	0	0	0	0
893	Dedicator of cytokinesis protein 5 OS=Mus musculus GN=Dock5 PE=1 SV=2	DOCK5_MOUSE	Dock5	214 kDa	2	1	0	0	0	0	0	0		1.5	0.707107	0	0	0	0	0	0
895	60S ribosomal protein L24 OS=Mus musculus GN=Rpl24 PE=1 SV=2	RL24_MOUSE	Rpl24	18 kDa	0	1	0	0	2	0	0	0		0.5	0.707107	0	0	1	1.41421	0	0
897	Eukaryotic translation initiation factor 3 subunit C OS=Mus musculus GN=Eif3c PE=1 SV=1	EIF3C_MOUSE	Eif3c	106 kDa	2	0	0	0	1	0	0	0		1	1.41421	0	0	0.5	0.707107	0	0
898	CD63 antigen OS=Mus musculus GN=Cd63 PE=1 SV=2	CD63_MOUSE	Cd63	26 kDa	2	1	0	0	0	0	0	0		1.5	0.707107	0	0	0	0	0	0
899	Flotillin-1 OS=Mus musculus GN=Flot1 PE=1 SV=1	FLOT1_MOUSE	Flot1	48 kDa	0	2	0	0	1	0	0	0		1	1.41421	0	0	0.5	0.707107	0	0
900	Glycogen [starch] synthase, muscle OS=Mus musculus GN=Gys1 PE=1 SV=2	GYS1_MOUSE	Gys1	84 kDa	1	2	0	0	0	0	0	0		1.5	0.707107	0	0	0	0	0	0
901	Protein FAM65B OS=Mus musculus GN=Fam65b PE=1 SV=2	FA65B_MOUSE	Fam65b	119 kDa	2	1	0	0	0	0	0	0		1.5	0.707107	0	0	0	0	0	0
905	Cadherin-11 OS=Mus musculus GN=Cdh11 PE=1 SV=1	CAD11_MOUSE	Cdh11	88 kDa	1	0	0	0	0	1	0	0		0.5	0.707107	0	0	0.5	0.707107	0	0
907	Low-density lipoprotein receptor-related protein 2 OS=Mus musculus GN=Lrp2 PE=1 SV=1	LRP2_MOUSE	Lrp2	519 kDa	1	0	0	0	1	0	0	0		0.5	0.707107	0	0	0.5	0.707107	0	0
908	Sn1-specific diacylglycerol lipase beta OS=Mus musculus GN=Daglb PE=1 SV=2	DGLB_MOUSE	Daglb	74 kDa	0	1	0	0	1	0	0	0		0.5	0.707107	0	0	0.5	0.707107	0	0
909	T-complex protein 1 subunit theta OS=Mus musculus GN=Cct8 PE=1 SV=3	TCPQ_MOUSE	Cct8	60 kDa	0	1	0	0	0	1	0	0		0.5	0.707107	0	0	0.5	0.707107	0	0
912	Macrophage-stimulating protein receptor OS=Mus musculus GN=Mst1r PE=1 SV=3	RON_MOUSE	Mst1r	151 kDa	2	0	0	0	1	0	0	0		1	1.41421	0	0	0.5	0.707107	0	0
945	Zinc transporter ZIP4 OS=Mus musculus GN=Slc39a4 PE=1 SV=1	S39A4_MOUSE	Slc39a4	71 kDa	1	0	0	0	1	1	0	0		0.5	0.707107	0	0	1	0	0	0
902	Partitioning defective 6 homolog beta OS=Mus musculus GN=Pard6b PE=1 SV=2	PAR6B_MOUSE	Pard6b	41 kDa	0	2	0	0	1	0	0	0		1	1.41421	0	0	0.5	0.707107	0	0
914	MAGUK p55 subfamily member 6 OS=Mus musculus GN=Mpp6 PE=1 SV=1	MPP6_MOUSE	Mpp6	63 kDa	1	1	0	0	0	0	0	0		1	0	0	0	0	0	0	0
915	Ubiquitin-like modifier-activating enzyme ATG7 OS=Mus musculus GN=Atg7 PE=1 SV=1	ATG7_MOUSE	Atg7	78 kDa	1	1	0	0	0	0	0	0		1	0	0	0	0	0	0	0
919	Probable ATP-dependent RNA helicase DDX58 OS=Mus musculus GN=Ddx58 PE=1 SV=2	DDX58_MOUSE	Ddx58	106 kDa	0	0	0	0	1	1	0	0		0	0	0	0	1	0	0	0
930	Adenylosuccinate synthetase isozyme 1 OS=Mus musculus GN=Adssl1 PE=1 SV=2	PURA1_MOUSE	Adssl1	50 kDa	1	1	0	0	0	0	0	0		1	0	0	0	0	0	0	0
944	Paxillin OS=Mus musculus GN=Pxn PE=1 SV=1	PAXI_MOUSE	Pxn	64 kDa	1	1	0	0	0	0	0	0		1	0	0	0	0	0	0	0
910	Growth arrest-specific protein 7 OS=Mus musculus GN=Gas7 PE=1 SV=1	GAS7_MOUSE	Gas7	48 kDa	0	1	0	0	1	0	0	0		0.5	0.707107	0	0	0.5	0.707107	0	0
922	G-protein coupled receptor 35 OS=Mus musculus GN=Gpr35 PE=2 SV=1	GPR35_MOUSE	Gpr35	34 kDa	0	0	0	0	1	1	0	0		0	0	0	0	1	0	0	0
896	Arginine--tRNA ligase, cytoplasmic OS=Mus musculus GN=Rars PE=2 SV=2	SYRC_MOUSE	Rars	76 kDa	2	1	0	0	0	0	0	0		1.5	0.707107	0	0	0	0	0	0
903	Transferrin receptor protein 1 OS=Mus musculus GN=Tfrc PE=1 SV=1	TFR1_MOUSE	Tfrc	86 kDa	2	1	0	0	0	0	0	0		1.5	0.707107	0	0	0	0	0	0
904	1-phosphatidylinositol 4,5-bisphosphate phosphodiesterase gamma-2 OS=Mus musculus GN=Plcg2 PE=1 SV=1	PLCG2_MOUSE	Plcg2	148 kDa	1	1	0	0	0	0	0	0		1	0	0	0	0	0	0	0
923	Hephaestin OS=Mus musculus GN=Heph PE=2 SV=3	HEPH_MOUSE	Heph	130 kDa	0	1	0	0	1	0	0	0		0.5	0.707107	0	0	0.5	0.707107	0	0
942	Protein kinase C delta type OS=Mus musculus GN=Prkcd PE=1 SV=3	KPCD_MOUSE	Prkcd	78 kDa	1	0	0	0	1	0	0	0		0.5	0.707107	0	0	0.5	0.707107	0	0
924	Heat shock 70 kDa protein 12A OS=Mus musculus GN=Hspa12a PE=1 SV=1	HS12A_MOUSE	Hspa12a	75 kDa	1	0	0	0	1	1	0	0		0.5	0.707107	0	0	1	0	0	0
583.2	Guanine nucleotide-binding protein subunit alpha-11 OS=Mus musculus GN=Gna11 PE=1 SV=1	GNA11_MOUSE	Gna11	42 kDa	2	2	0	0	0	0	0	0		2	0	0	0	0	0	0	0
424.3	Myosin-7B OS=Mus musculus GN=Myh7b PE=3 SV=1	MYH7B_MOUSE	Myh7b	222 kDa	1	2	0	0	0	0	0	0		1.5	0.707107	0	0	0	0	0	0
885	Adenylate cyclase type 9 OS=Mus musculus GN=Adcy9 PE=1 SV=1	ADCY9_MOUSE	Adcy9	151 kDa	0	2	0	0	1	0	0	0		1	1.41421	0	0	0.5	0.707107	0	0
906	Matrilin-4 OS=Mus musculus GN=Matn4 PE=2 SV=1	MATN4_MOUSE	Matn4	69 kDa	0	0	0	1	0	0	2	0		0	0	0.5	0.707107	0	0	1	1.41421
86.5	Keratin, type I cytoskeletal 13 OS=Mus musculus GN=Krt13 PE=1 SV=2	K1C13_MOUSE	Krt13	48 kDa	0	0	0	6	0	0	7	0		0	0	3	4.24264	0	0	3.5	4.94975
887	Myocilin OS=Mus musculus GN=Myoc PE=1 SV=1	MYOC_MOUSE	Myoc	55 kDa	0	2	0	0	0	1	0	0		1	1.41421	0	0	0.5	0.707107	0	0
881	Indolethylamine N-methyltransferase OS=Mus musculus GN=Inmt PE=1 SV=1	INMT_MOUSE	Inmt	29 kDa	0	0	0	0	0	3	0	0		0	0	0	0	1.5	2.12132	0	0
882	Complement C2 OS=Mus musculus GN=C2 PE=2 SV=2	CO2_MOUSE	C2	85 kDa	0	0	0	2	0	0	0	0		0	0	1	1.41421	0	0	0	0
883	Transaldolase OS=Mus musculus GN=Taldo1 PE=1 SV=2	TALDO_MOUSE	Taldo1	37 kDa	0	0	0	0	0	3	0	0		0	0	0	0	1.5	2.12132	0	0
892	Prenylcysteine oxidase OS=Mus musculus GN=Pcyox1 PE=1 SV=1	PCYOX_MOUSE	Pcyox1	56 kDa	0	0	0	0	0	0	0	2		0	0	0	0	0	0	1	1.41421
894	Argininosuccinate lyase OS=Mus musculus GN=Asl PE=1 SV=1	ARLY_MOUSE	Asl	52 kDa	0	0	0	0	0	2	0	0		0	0	0	0	1	1.41421	0	0
911	Histidine triad nucleotide-binding protein 1 OS=Mus musculus GN=Hint1 PE=1 SV=3	HINT1_MOUSE	Hint1	14 kDa	0	0	0	0	0	1	0	0		0	0	0	0	0.5	0.707107	0	0
913	Keratin-like protein KRT222 OS=Mus musculus GN=Krt222 PE=2 SV=1	KT222_MOUSE	Krt222	34 kDa	0	0	0	2	0	0	0	0		0	0	1	1.41421	0	0	0	0
108.3	Histone H2A type 2-A OS=Mus musculus GN=Hist2h2aa1 PE=1 SV=3	H2A2A_MOUSE (+1)	Hist2h2aa1	14 kDa	4	4	2	0	5	4	3	2		4	0	1	1.41421	4.5	0.707107	2.5	0.707107
10.2	Murinoglobulin-2 OS=Mus musculus GN=Mug2 PE=2 SV=2	MUG2_MOUSE	Mug2	162 kDa	22	23	19	20	22	21	23	23		22.5	0.707107	19.5	0.707107	21.5	0.707107	23	0
35.3	Guanine nucleotide-binding protein G(i) subunit alpha-1 OS=Mus musculus GN=Gnai1 PE=2 SV=1	GNAI1_MOUSE	Gnai1	40 kDa	6	8	4	4	5	5	5	5		7	1.41421	4	0	5	0	5	0
137.2	Multidrug resistance protein 1A OS=Mus musculus GN=Abcb1a PE=1 SV=3	MDR1A_MOUSE	Abcb1a	141 kDa	9	11	4	0	11	12	0	0		10	1.41421	2	2.82843	11.5	0.707107	0	0
29.2	Sodium/potassium-transporting ATPase subunit alpha-3 OS=Mus musculus GN=Atp1a3 PE=1 SV=1	AT1A3_MOUSE	Atp1a3	112 kDa	12	15	0	0	13	12	0	0		13.5	2.12132	0	0	12.5	0.707107	0	0
297.2	H-2 class I histocompatibility antigen, D-K alpha chain OS=Mus musculus GN=H2-D1 PE=1 SV=1	HA13_MOUSE	H2-D1	41 kDa	5	3	0	0	6	3	0	0		4	1.41421	0	0	4.5	2.12132	0	0
108.4	Histone H2A.V OS=Mus musculus GN=H2afv PE=1 SV=3	H2AV_MOUSE (+1)	H2afv	14 kDa	0	3	0	0	3	0	0	0		1.5	2.12132	0	0	1.5	2.12132	0	0
407.2	AP-2 complex subunit alpha-1 OS=Mus musculus GN=Ap2a1 PE=1 SV=1	AP2A1_MOUSE	Ap2a1	108 kDa	4	4	0	0	0	0	0	0		4	0	0	0	0	0	0	0
813.1	Heterogeneous nuclear ribonucleoprotein H OS=Mus musculus GN=Hnrnph1 PE=1 SV=3	HNRH1_MOUSE	Hnrnph1	49 kDa	1	0	0	0	0	2	0	0		0.5	0.707107	0	0	1	1.41421	0	0
971	EH domain-containing protein 4 OS=Mus musculus GN=Ehd4 PE=1 SV=1	EHD4_MOUSE	Ehd4	61 kDa	3	0	0	0	3	0	0	0		1.5	2.12132	0	0	1.5	2.12132	0	0
483.2	Poly(rC)-binding protein 2 OS=Mus musculus GN=Pcbp2 PE=1 SV=1	PCBP2_MOUSE	Pcbp2	38 kDa	0	2	0	0	0	1	0	0		1	1.41421	0	0	0.5	0.707107	0	0
973	Receptor-type tyrosine-protein phosphatase epsilon OS=Mus musculus GN=Ptpre PE=1 SV=3	PTPRE_MOUSE	Ptpre	81 kDa	2	0	0	0	1	0	0	0		1	1.41421	0	0	0.5	0.707107	0	0
976	Cytoplasmic aconitate hydratase OS=Mus musculus GN=Aco1 PE=2 SV=3	ACOC_MOUSE	Aco1	98 kDa	0	1	0	0	0	1	0	0		0.5	0.707107	0	0	0.5	0.707107	0	0
980	Cytohesin-4 OS=Mus musculus GN=Cyth4 PE=2 SV=1	CYH4_MOUSE	Cyth4	45 kDa	0	1	0	0	1	0	0	0		0.5	0.707107	0	0	0.5	0.707107	0	0
981	Drebrin-like protein OS=Mus musculus GN=Dbnl PE=1 SV=2	DBNL_MOUSE	Dbnl	49 kDa	0	1	0	0	1	0	0	0		0.5	0.707107	0	0	0.5	0.707107	0	0
986	Gasdermin-D OS=Mus musculus GN=Gsdmdc1 PE=2 SV=1	GSDMD_MOUSE	Gsdmdc1	53 kDa	1	1	0	0	0	0	0	0		1	0	0	0	0	0	0	0
989	Interleukin-6 receptor subunit beta OS=Mus musculus GN=Il6st PE=1 SV=2	IL6RB_MOUSE	Il6st	102 kDa	1	1	0	0	0	0	0	0		1	0	0	0	0	0	0	0
990	Calcium/calmodulin-dependent protein kinase type 1 OS=Mus musculus GN=Camk1 PE=1 SV=1	KCC1A_MOUSE	Camk1	42 kDa	1	1	0	0	0	0	0	0		1	0	0	0	0	0	0	0
992	Serine/threonine-protein kinase MARK2 OS=Mus musculus GN=Mark2 PE=1 SV=3	MARK2_MOUSE	Mark2	86 kDa	1	0	0	0	0	1	0	0		0.5	0.707107	0	0	0.5	0.707107	0	0
994	Matrix metalloproteinase-25 OS=Mus musculus GN=Mmp25 PE=2 SV=1	MMP25_MOUSE	Mmp25	68 kDa	0	1	0	0	1	0	0	0		0.5	0.707107	0	0	0.5	0.707107	0	0
995	Protein NDRG2 OS=Mus musculus GN=Ndrg2 PE=1 SV=1	NDRG2_MOUSE	Ndrg2	41 kDa	1	1	0	0	0	0	0	0		1	0	0	0	0	0	0	0
997	Nucleosome assembly protein 1-like 1 OS=Mus musculus GN=Nap1l1 PE=1 SV=2	NP1L1_MOUSE	Nap1l1	45 kDa	1	1	0	0	0	0	0	0		1	0	0	0	0	0	0	0
998	ATP-dependent 6-phosphofructokinase, liver type OS=Mus musculus GN=Pfkl PE=1 SV=4	PFKAL_MOUSE	Pfkl	85 kDa	1	0	0	0	0	1	0	0		0.5	0.707107	0	0	0.5	0.707107	0	0
1001	26S protease regulatory subunit 6B OS=Mus musculus GN=Psmc4 PE=1 SV=2	PRS6B_MOUSE	Psmc4	47 kDa	1	1	0	0	0	0	0	0		1	0	0	0	0	0	0	0
1002	26S proteasome non-ATPase regulatory subunit 13 OS=Mus musculus GN=Psmd13 PE=1 SV=1	PSD13_MOUSE	Psmd13	43 kDa	1	1	0	0	0	0	0	0		1	0	0	0	0	0	0	0
1003	RNA-binding protein 14 OS=Mus musculus GN=Rbm14 PE=1 SV=1	RBM14_MOUSE	Rbm14	69 kDa	1	1	0	0	0	0	0	0		1	0	0	0	0	0	0	0
1004	Inactive rhomboid protein 1 OS=Mus musculus GN=Rhbdf1 PE=1 SV=2	RHDF1_MOUSE	Rhbdf1	97 kDa	1	1	0	0	0	0	0	0		1	0	0	0	0	0	0	0
1006	40S ribosomal protein S14 OS=Mus musculus GN=Rps14 PE=2 SV=3	RS14_MOUSE	Rps14	16 kDa	1	1	0	0	0	0	0	0		1	0	0	0	0	0	0	0
1007	Equilibrative nucleoside transporter 1 OS=Mus musculus GN=Slc29a1 PE=1 SV=3	S29A1_MOUSE	Slc29a1	50 kDa	0	1	0	0	0	1	0	0		0.5	0.707107	0	0	0.5	0.707107	0	0
1008	Electrogenic sodium bicarbonate cotransporter 1 OS=Mus musculus GN=Slc4a4 PE=1 SV=2	S4A4_MOUSE	Slc4a4	121 kDa	1	1	0	0	0	0	0	0		1	0	0	0	0	0	0	0
1009	Serum amyloid A-4 protein OS=Mus musculus GN=Saa4 PE=1 SV=2	SAA4_MOUSE	Saa4	15 kDa	0	1	0	0	0	1	0	0		0.5	0.707107	0	0	0.5	0.707107	0	0
1010	Putative adenosylhomocysteinase 2 OS=Mus musculus GN=Ahcyl1 PE=1 SV=1	SAHH2_MOUSE (+1)	Ahcyl1	59 kDa	0	0	1	0	1	0	0	0		0	0	0.5	0.707107	0.5	0.707107	0	0
1011	Syndecan-4 OS=Mus musculus GN=Sdc4 PE=1 SV=1	SDC4_MOUSE	Sdc4	21 kDa	1	1	0	0	0	0	0	0		1	0	0	0	0	0	0	0
1013	Nesprin-1 OS=Mus musculus GN=Syne1 PE=1 SV=2	SYNE1_MOUSE	Syne1	1010 kDa	1	1	0	0	0	0	0	0		1	0	0	0	0	0	0	0
1014	T-complex protein 1 subunit beta OS=Mus musculus GN=Cct2 PE=1 SV=4	TCPB_MOUSE	Cct2	57 kDa	1	1	0	0	0	0	0	0		1	0	0	0	0	0	0	0
1015	Transient receptor potential cation channel subfamily V member 4 OS=Mus musculus GN=Trpv4 PE=1 SV=1	TRPV4_MOUSE	Trpv4	98 kDa	1	1	0	0	0	0	0	0		1	0	0	0	0	0	0	0
1016	Thioredoxin reductase 1, cytoplasmic OS=Mus musculus GN=Txnrd1 PE=1 SV=3	TRXR1_MOUSE	Txnrd1	67 kDa	0	1	0	0	0	1	0	0		0.5	0.707107	0	0	0.5	0.707107	0	0
1017	AP-3 complex subunit delta-1 OS=Mus musculus GN=Ap3d1 PE=1 SV=1	AP3D1_MOUSE	Ap3d1	135 kDa	1	0	0	0	1	0	0	0		0.5	0.707107	0	0	0.5	0.707107	0	0
1019	Coatomer subunit delta OS=Mus musculus GN=Arcn1 PE=1 SV=2	COPD_MOUSE	Arcn1	57 kDa	1	0	0	0	1	0	0	0		0.5	0.707107	0	0	0.5	0.707107	0	0
1020	DnaJ homolog subfamily B member 2 OS=Mus musculus GN=Dnajb2 PE=1 SV=2	DNJB2_MOUSE (+1)	Dnajb2	31 kDa	1	0	0	0	1	0	0	0		0.5	0.707107	0	0	0.5	0.707107	0	0
1024	Myotubularin-related protein 5 OS=Mus musculus GN=Sbf1 PE=1 SV=2	MTMR5_MOUSE	Sbf1	209 kDa	1	0	0	0	1	0	0	0		0.5	0.707107	0	0	0.5	0.707107	0	0
999	Perilipin-3 OS=Mus musculus GN=Plin3 PE=1 SV=1	PLIN3_MOUSE	Plin3	47 kDa	0	1	0	0	0	1	0	0		0.5	0.707107	0	0	0.5	0.707107	0	0
1022	Insulin-like growth factor 1 receptor OS=Mus musculus GN=Igf1r PE=1 SV=3	IGF1R_MOUSE	Igf1r	156 kDa	1	0	0	0	1	0	0	0		0.5	0.707107	0	0	0.5	0.707107	0	0
996	NFAT activation molecule 1 OS=Mus musculus GN=Nfam1 PE=1 SV=1	NFAM1_MOUSE	Nfam1	30 kDa	0	1	0	0	1	0	0	0		0.5	0.707107	0	0	0.5	0.707107	0	0
985	RNA-binding protein FUS OS=Mus musculus GN=Fus PE=2 SV=1	FUS_MOUSE	Fus	53 kDa	0	1	0	0	0	1	0	0		0.5	0.707107	0	0	0.5	0.707107	0	0
1031	Serine--tRNA ligase, cytoplasmic OS=Mus musculus GN=Sars PE=2 SV=3	SYSC_MOUSE	Sars	58 kDa	1	0	0	0	1	0	0	0		0.5	0.707107	0	0	0.5	0.707107	0	0
987	PTB domain-containing engulfment adapter protein 1 OS=Mus musculus GN=Gulp1 PE=1 SV=1	GULP1_MOUSE	Gulp1	34 kDa	1	1	0	0	0	0	0	0		1	0	0	0	0	0	0	0
1027	Alpha-parvin OS=Mus musculus GN=Parva PE=1 SV=1	PARVA_MOUSE	Parva	42 kDa	1	0	0	0	0	1	0	0		0.5	0.707107	0	0	0.5	0.707107	0	0
281.3	Copine-8 OS=Mus musculus GN=Cpne8 PE=2 SV=3	CPNE8_MOUSE	Cpne8	65 kDa	2	2	0	0	0	0	0	0		2	0	0	0	0	0	0	0
1000	Plasminogen OS=Mus musculus GN=Plg PE=1 SV=3	PLMN_MOUSE-DECOY		?	0	0	0	0	0	0	1	1		0	0	0	0	0	0	1	0
979	Cathepsin B OS=Mus musculus GN=Ctsb PE=1 SV=2	CATB_MOUSE	Ctsb	37 kDa	0	0	1	0	0	1	0	0		0	0	0.5	0.707107	0.5	0.707107	0	0
1026	Serine/threonine-protein kinase PAK 2 OS=Mus musculus GN=Pak2 PE=1 SV=1	PAK2_MOUSE	Pak2	58 kDa	1	0	0	0	1	0	0	0		0.5	0.707107	0	0	0.5	0.707107	0	0
993	Malate dehydrogenase, mitochondrial OS=Mus musculus GN=Mdh2 PE=1 SV=3	MDHM_MOUSE	Mdh2	36 kDa	0	0	0	0	0	1	1	0		0	0	0	0	0.5	0.707107	0.5	0.707107
737.2	Tyrosine-protein kinase Fyn OS=Mus musculus GN=Fyn PE=1 SV=4	FYN_MOUSE (+1)	Fyn	61 kDa	3	0	0	0	0	5	0	0		1.5	2.12132	0	0	2.5	3.53553	0	0
1005	60S ribosomal protein L7a OS=Mus musculus GN=Rpl7a PE=1 SV=2	RL7A_MOUSE	Rpl7a	30 kDa	1	0	0	0	0	1	0	0		0.5	0.707107	0	0	0.5	0.707107	0	0
983	Fatty acid-binding protein, adipocyte OS=Mus musculus GN=Fabp4 PE=1 SV=3	FABP4_MOUSE	Fabp4	15 kDa	1	0	0	0	0	1	0	0		0.5	0.707107	0	0	0.5	0.707107	0	0
1023	Cation-dependent mannose-6-phosphate receptor OS=Mus musculus GN=M6pr PE=1 SV=1	MPRD_MOUSE	M6pr	31 kDa	1	1	0	0	0	0	0	0		1	0	0	0	0	0	0	0
1021	Ferritin light chain 1 OS=Mus musculus GN=Ftl1 PE=1 SV=2	FRIL1_MOUSE	Ftl1	21 kDa	1	0	0	1	0	0	0	0		0.5	0.707107	0.5	0.707107	0	0	0	0
977	Alpha-aminoadipic semialdehyde dehydrogenase OS=Mus musculus GN=Aldh7a1 PE=1 SV=4	AL7A1_MOUSE	Aldh7a1	59 kDa	0	1	0	0	0	1	0	0		0.5	0.707107	0	0	0.5	0.707107	0	0
978	Annexin A4 OS=Mus musculus GN=Anxa4 PE=2 SV=4	ANXA4_MOUSE	Anxa4	36 kDa	0	1	0	0	1	0	0	0		0.5	0.707107	0	0	0.5	0.707107	0	0
988	H-2 class I histocompatibility antigen, K-D alpha chain OS=Mus musculus GN=H2-K1 PE=1 SV=1	HA1D_MOUSE	H2-K1	41 kDa	0	0	0	1	0	1	0	0		0	0	0.5	0.707107	0.5	0.707107	0	0
1028	Ras-related protein Rab-11A OS=Mus musculus GN=Rab11a PE=1 SV=3	RB11A_MOUSE (+1)	Rab11a	24 kDa	1	0	0	0	1	0	0	0		0.5	0.707107	0	0	0.5	0.707107	0	0
1018	CD180 antigen OS=Mus musculus GN=Cd180 PE=1 SV=2	CD180_MOUSE	Cd180	74 kDa	1	0	0	0	1	0	0	0		0.5	0.707107	0	0	0.5	0.707107	0	0
974	Protein FAM49A OS=Mus musculus GN=Fam49a PE=2 SV=1	FA49A_MOUSE	Fam49a	37 kDa	0	2	0	0	0	0	0	0		1	1.41421	0	0	0	0	0	0
577.2	Phosphoglycerate mutase 2 OS=Mus musculus GN=Pgam2 PE=2 SV=3	PGAM2_MOUSE	Pgam2	29 kDa	0	0	0	0	0	2	0	0		0	0	0	0	1	1.41421	0	0
1025	Unconventional myosin-IXb OS=Mus musculus GN=Myo9b PE=1 SV=2	MYO9B_MOUSE	Myo9b	239 kDa	1	0	0	0	0	0	0	0		0.5	0.707107	0	0	0	0	0	0
949	Hepatocyte growth factor receptor OS=Mus musculus GN=Met PE=1 SV=1	MET_MOUSE	Met	154 kDa	3	0	0	0	0	0	0	0		1.5	2.12132	0	0	0	0	0	0
950	Adenosine kinase OS=Mus musculus GN=Adk PE=1 SV=2	ADK_MOUSE	Adk	40 kDa	0	0	0	0	0	2	0	0		0	0	0	0	1	1.41421	0	0
951	Rho guanine nucleotide exchange factor 6 OS=Mus musculus GN=Arhgef6 PE=1 SV=1	ARHG6_MOUSE	Arhgef6	87 kDa	0	0	0	0	2	0	0	0		0	0	0	0	1	1.41421	0	0
952	Bleomycin hydrolase OS=Mus musculus GN=Blmh PE=1 SV=1	BLMH_MOUSE	Blmh	53 kDa	0	0	0	0	0	0	2	0		0	0	0	0	0	0	1	1.41421
953	Catalase OS=Mus musculus GN=Cat PE=1 SV=4	CATA_MOUSE	Cat	60 kDa	0	0	0	0	0	2	0	0		0	0	0	0	1	1.41421	0	0
954	Keratin, type II cytoskeletal 80 OS=Mus musculus GN=Krt80 PE=2 SV=1	K2C80_MOUSE	Krt80	51 kDa	0	0	0	0	0	0	2	0		0	0	0	0	0	0	1	1.41421
955	Lamin-B receptor OS=Mus musculus GN=Lbr PE=1 SV=2	LBR_MOUSE	Lbr	71 kDa	0	2	0	0	0	0	0	0		1	1.41421	0	0	0	0	0	0
956	26S protease regulatory subunit 4 OS=Mus musculus GN=Psmc1 PE=1 SV=1	PRS4_MOUSE	Psmc1	49 kDa	0	2	0	0	0	0	0	0		1	1.41421	0	0	0	0	0	0
957	Src kinase-associated phosphoprotein 2 OS=Mus musculus GN=Skap2 PE=1 SV=2	SKAP2_MOUSE	Skap2	41 kDa	0	2	0	0	0	0	0	0		1	1.41421	0	0	0	0	0	0
958	Aldehyde dehydrogenase family 16 member A1 OS=Mus musculus GN=Aldh16a1 PE=2 SV=2	A16A1_MOUSE	Aldh16a1	85 kDa	2	0	0	0	0	0	0	0		1	1.41421	0	0	0	0	0	0
959	Homogentisate 1,2-dioxygenase OS=Mus musculus GN=Hgd PE=1 SV=2	HGD_MOUSE	Hgd	50 kDa	0	0	0	0	0	2	0	0		0	0	0	0	1	1.41421	0	0
960	Protein flightless-1 homolog OS=Mus musculus GN=Flii PE=1 SV=1	FLII_MOUSE	Flii	145 kDa	0	2	0	0	0	0	0	0		1	1.41421	0	0	0	0	0	0
961	Probable carboxypeptidase PM20D1 OS=Mus musculus GN=Pm20d1 PE=2 SV=1	P20D1_MOUSE	Pm20d1	56 kDa	0	0	0	0	0	0	0	2		0	0	0	0	0	0	1	1.41421
962	RAS guanyl-releasing protein 2 OS=Mus musculus GN=Rasgrp2 PE=1 SV=2	GRP2_MOUSE	Rasgrp2	69 kDa	0	2	0	0	0	0	0	0		1	1.41421	0	0	0	0	0	0
963	ADP/ATP translocase 1 OS=Mus musculus GN=Slc25a4 PE=1 SV=4	ADT1_MOUSE (+2)	Slc25a4	33 kDa	0	2	0	0	0	0	0	0		1	1.41421	0	0	0	0	0	0
964	Protein S100-A14 OS=Mus musculus GN=S100a14 PE=3 SV=1	S10AE_MOUSE	S100a14	12 kDa	0	0	0	0	0	0	2	0		0	0	0	0	0	0	1	1.41421
965	Glutathione reductase, mitochondrial OS=Mus musculus GN=Gsr PE=1 SV=3	GSHR_MOUSE	Gsr	54 kDa	0	1	0	0	0	0	0	0		0.5	0.707107	0	0	0	0	0	0
966	ATP synthase subunit beta, mitochondrial OS=Mus musculus GN=Atp5b PE=1 SV=2	ATPB_MOUSE	Atp5b	56 kDa	0	0	0	0	0	0	1	0		0	0	0	0	0	0	0.5	0.707107
967	Glutathione S-transferase P 1 OS=Mus musculus GN=Gstp1 PE=1 SV=2	GSTP1_MOUSE (+1)	Gstp1	24 kDa	0	0	0	0	1	0	0	0		0	0	0	0	0.5	0.707107	0	0
968	DnaJ homolog subfamily A member 1 OS=Mus musculus GN=Dnaja1 PE=1 SV=1	DNJA1_MOUSE	Dnaja1	45 kDa	0	1	0	0	0	0	0	0		0.5	0.707107	0	0	0	0	0	0
969	Glutathione S-transferase A3 OS=Mus musculus GN=Gsta3 PE=1 SV=2	GSTA3_MOUSE	Gsta3	25 kDa	0	0	0	0	0	1	0	0		0	0	0	0	0.5	0.707107	0	0
970	Reelin OS=Mus musculus GN=Reln PE=1 SV=3	RELN_MOUSE	Reln	387 kDa	0	0	0	0	0	0	0	1		0	0	0	0	0	0	0.5	0.707107
972	Ephrin-B1 OS=Mus musculus GN=Efnb1 PE=1 SV=1	EFNB1_MOUSE	Efnb1	38 kDa	0	0	0	0	0	1	0	0		0	0	0	0	0.5	0.707107	0	0
982	Dipeptidase 1 OS=Mus musculus GN=Dpep1 PE=1 SV=2	DPEP1_MOUSE	Dpep1	46 kDa	0	1	0	0	0	0	0	0		0.5	0.707107	0	0	0	0	0	0
975	ATP-binding cassette sub-family E member 1 OS=Mus musculus GN=Abce1 PE=2 SV=1	ABCE1_MOUSE	Abce1	67 kDa	0	0	0	0	0	1	0	0		0	0	0	0	0.5	0.707107	0	0
984	Filaggrin-2 OS=Mus musculus GN=Flg2 PE=2 SV=2	FILA2_MOUSE	Flg2	251 kDa	0	0	0	0	0	0	1	0		0	0	0	0	0	0	0.5	0.707107
991	Maleylacetoacetate isomerase OS=Mus musculus GN=Gstz1 PE=1 SV=1	MAAI_MOUSE	Gstz1	24 kDa	0	0	0	0	0	1	0	0		0	0	0	0	0.5	0.707107	0	0
1012	Serine/threonine-protein kinase 16 OS=Mus musculus GN=Stk16 PE=1 SV=3	STK16_MOUSE	Stk16	34 kDa	0	1	0	0	0	0	0	0		0.5	0.707107	0	0	0	0	0	0
1029	Rho GTPase-activating protein 28 OS=Mus musculus GN=Arhgap28 PE=1 SV=1	RHG28_MOUSE	Arhgap28	82 kDa	0	0	0	0	1	0	0	0		0	0	0	0	0.5	0.707107	0	0
1030	Ras suppressor protein 1 OS=Mus musculus GN=Rsu1 PE=2 SV=3	RSU1_MOUSE	Rsu1	32 kDa	0	0	0	0	1	0	0	0		0	0	0	0	0.5	0.707107	0	0
662.2	Keratin, type I cuticular Ha5 OS=Mus musculus GN=Krt35 PE=2 SV=1	KRT35_MOUSE	Krt35	51 kDa	0	0	0	2	0	0	2	0		0	0	1	1.41421	0	0	1	1.41421
129.2	Plexin-C1 OS=Mus musculus GN=Plxnc1 PE=1 SV=1	PLXC1_MOUSE	Plxnc1	176 kDa	0	0	0	0	0	0	0	0		0	0	0	0	0	0	0	0
17.3	Myosin-11 OS=Mus musculus GN=Myh11 PE=1 SV=1	MYH11_MOUSE	Myh11	227 kDa	0	0	0	0	0	0	0	0		0	0	0	0	0	0	0	0
124.4	Ig kappa chain V-V region HP 124E1 OS=Mus musculus PE=1 SV=1	KV5AE_MOUSE		12 kDa	4	4	3	3	3	4	2	4		4	0	3	0	3.5	0.707107	3	1.41421
298.2	Serine/threonine-protein phosphatase PP1-gamma catalytic subunit OS=Mus musculus GN=Ppp1cc PE=1 SV=1	PP1G_MOUSE	Ppp1cc	37 kDa	5	5	3	0	5	4	2	0		5	0	1.5	2.12132	4.5	0.707107	1	1.41421
304.2	Ig kappa chain V-III region PC 6308 OS=Mus musculus PE=1 SV=1	KV3AF_MOUSE		12 kDa	3	2	2	2	2	2	2	2		2.5	0.707107	2	0	2	0	2	0
228.3	ADP-ribosylation factor 4 OS=Mus musculus GN=Arf4 PE=1 SV=2	ARF4_MOUSE	Arf4	20 kDa	3	4	3	0	3	3	0	0		3.5	0.707107	1.5	2.12132	3	0	0	0
114.2	Ig heavy chain V region MOPC 104E OS=Mus musculus PE=1 SV=1	HVM12_MOUSE (+1)		13 kDa	3	3	0	4	0	3	3	3		3	0	2	2.82843	1.5	2.12132	3	0
41.1	Keratin, type II cytoskeletal 1b OS=Mus musculus GN=Krt77 PE=1 SV=1	K2C1B_MOUSE	Krt77	61 kDa	0	0	0	0	0	0	5	0		0	0	0	0	0	0	2.5	3.53553
813.2	Heterogeneous nuclear ribonucleoprotein F OS=Mus musculus GN=Hnrnpf PE=1 SV=3	HNRPF_MOUSE	Hnrnpf	46 kDa	0	0	0	0	0	2	0	0		0	0	0	0	1	1.41421	0	0
400.2	Alpha-1-acid glycoprotein 2 OS=Mus musculus GN=Orm2 PE=1 SV=1	A1AG2_MOUSE	Orm2	24 kDa	0	0	2	0	0	0	0	0		0	0	1	1.41421	0	0	0	0
111.7	14-3-3 protein sigma OS=Mus musculus GN=Sfn PE=1 SV=2	1433S_MOUSE	Sfn	28 kDa	0	0	0	0	0	0	3	0		0	0	0	0	0	0	1.5	2.12132
662.3	Keratin, type I cuticular Ha3-II OS=Mus musculus GN=Krt33b PE=2 SV=2	KT33B_MOUSE	Krt33b	46 kDa	0	0	0	3	0	0	0	0		0	0	1.5	2.12132	0	0	0	0
1032	Ig heavy chain V region AC38 15.3 OS=Mus musculus PE=1 SV=1	HVM50_MOUSE		13 kDa	0	0	0	0	0	2	0	0		0	0	0	0	1	1.41421	0	0
1034	Aldo-keto reductase family 1 member C13 OS=Mus musculus GN=Akr1c13 PE=1 SV=2	AK1CD_MOUSE	Akr1c13	37 kDa	0	0	0	0	0	1	0	0		0	0	0	0	0.5	0.707107	0	0
1035	AP-1 complex subunit gamma-1 OS=Mus musculus GN=Ap1g1 PE=1 SV=3	AP1G1_MOUSE	Ap1g1	91 kDa	0	0	0	0	0	1	0	0		0	0	0	0	0.5	0.707107	0	0
1036	Arginase-1 OS=Mus musculus GN=Arg1 PE=1 SV=1	ARGI1_MOUSE	Arg1	35 kDa	0	0	0	0	0	0	1	0		0	0	0	0	0	0	0.5	0.707107
1038	Transmembrane protein C1orf162 homolog OS=Mus musculus PE=1 SV=1	CA162_MOUSE		14 kDa	0	0	0	0	0	1	0	0		0	0	0	0	0.5	0.707107	0	0
1043	Calcium-regulated heat stable protein 1 OS=Mus musculus GN=Carhsp1 PE=1 SV=1	CHSP1_MOUSE	Carhsp1	16 kDa	0	0	0	0	0	1	0	0		0	0	0	0	0.5	0.707107	0	0
1047	Dynein light chain 1, cytoplasmic OS=Mus musculus GN=Dynll1 PE=1 SV=1	DYL1_MOUSE (+1)	Dynll1	10 kDa	0	0	0	0	0	0	1	0		0	0	0	0	0	0	0.5	0.707107
1052	Protein FAM63A OS=Mus musculus GN=Fam63a PE=1 SV=1	FA63A_MOUSE	Fam63a	51 kDa	0	0	0	0	0	1	0	0		0	0	0	0	0.5	0.707107	0	0
1054	Growth factor receptor-bound protein 2 OS=Mus musculus GN=Grb2 PE=1 SV=1	GRB2_MOUSE	Grb2	25 kDa	0	0	0	0	0	1	0	0		0	0	0	0	0.5	0.707107	0	0
1056	4-hydroxyphenylpyruvate dioxygenase OS=Mus musculus GN=Hpd PE=1 SV=3	HPPD_MOUSE	Hpd	45 kDa	0	0	0	0	0	1	0	0		0	0	0	0	0.5	0.707107	0	0
1060	UMP-CMP kinase OS=Mus musculus GN=Cmpk1 PE=1 SV=1	KCY_MOUSE	Cmpk1	22 kDa	0	0	0	0	0	1	0	0		0	0	0	0	0.5	0.707107	0	0
1064	Acyl-protein thioesterase 1 OS=Mus musculus GN=Lypla1 PE=1 SV=1	LYPA1_MOUSE	Lypla1	25 kDa	0	0	0	0	0	1	0	0		0	0	0	0	0.5	0.707107	0	0
1067	Myelin protein zero-like protein 2 OS=Mus musculus GN=Mpzl2 PE=1 SV=1	MPZL2_MOUSE	Mpzl2	24 kDa	0	0	0	0	0	1	0	0		0	0	0	0	0.5	0.707107	0	0
1068	Myotubularin OS=Mus musculus GN=Mtm1 PE=1 SV=2	MTM1_MOUSE	Mtm1	70 kDa	0	0	0	0	0	1	0	0		0	0	0	0	0.5	0.707107	0	0
1069	5-oxoprolinase OS=Mus musculus GN=Oplah PE=2 SV=1	OPLA_MOUSE	Oplah	138 kDa	0	0	0	0	0	1	0	0		0	0	0	0	0.5	0.707107	0	0
1070	Ubiquitin thioesterase OTUB1 OS=Mus musculus GN=Otub1 PE=1 SV=2	OTUB1_MOUSE	Otub1	31 kDa	0	0	0	0	0	1	0	0		0	0	0	0	0.5	0.707107	0	0
1072	Phosphatidylethanolamine-binding protein 1 OS=Mus musculus GN=Pebp1 PE=1 SV=3	PEBP1_MOUSE	Pebp1	21 kDa	0	0	0	0	0	1	0	0		0	0	0	0	0.5	0.707107	0	0
1073	Proteasome subunit alpha type-4 OS=Mus musculus GN=Psma4 PE=1 SV=1	PSA4_MOUSE	Psma4	29 kDa	0	0	0	0	0	1	0	0		0	0	0	0	0.5	0.707107	0	0
1074	Proteasome subunit beta type-3 OS=Mus musculus GN=Psmb3 PE=1 SV=1	PSB3_MOUSE	Psmb3	23 kDa	0	0	0	0	0	1	0	0		0	0	0	0	0.5	0.707107	0	0
1076	GTPase RhebL1 OS=Mus musculus GN=Rhebl1 PE=2 SV=1	REBL1_MOUSE	Rhebl1	21 kDa	0	0	0	0	0	1	0	0		0	0	0	0	0.5	0.707107	0	0
1081	Serpin B5 OS=Mus musculus GN=Serpinb5 PE=2 SV=1	SPB5_MOUSE	Serpinb5	42 kDa	0	0	0	0	0	0	1	0		0	0	0	0	0	0	0.5	0.707107
1083	Protein-glutamine gamma-glutamyltransferase E OS=Mus musculus GN=Tgm3 PE=1 SV=2	TGM3_MOUSE	Tgm3	77 kDa	0	0	0	0	0	0	1	0		0	0	0	0	0	0	0.5	0.707107
1033	Serine/threonine-protein phosphatase 2A 55 kDa regulatory subunit B alpha isoform OS=Mus musculus GN=Ppp2r2a PE=1 SV=1	2ABA_MOUSE (+2)	Ppp2r2a	52 kDa	0	1	0	0	0	0	0	0		0.5	0.707107	0	0	0	0	0	0
1037	Scavenger receptor cysteine-rich type 1 protein M130 OS=Mus musculus GN=Cd163 PE=2 SV=2	C163A_MOUSE	Cd163	121 kDa	0	1	0	0	0	0	0	0		0.5	0.707107	0	0	0	0	0	0
1039	Calcineurin subunit B type 1 OS=Mus musculus GN=Ppp3r1 PE=1 SV=3	CANB1_MOUSE	Ppp3r1	19 kDa	0	1	0	0	0	0	0	0		0.5	0.707107	0	0	0	0	0	0
1040	Cyclin-Y OS=Mus musculus GN=Ccny PE=1 SV=1	CCNY_MOUSE	Ccny	39 kDa	0	1	0	0	0	0	0	0		0.5	0.707107	0	0	0	0	0	0
1041	Hsp90 co-chaperone Cdc37 OS=Mus musculus GN=Cdc37 PE=2 SV=1	CDC37_MOUSE	Cdc37	45 kDa	0	1	0	0	0	0	0	0		0.5	0.707107	0	0	0	0	0	0
1042	Chymotrypsin-like elastase family member 1 OS=Mus musculus GN=Cela1 PE=2 SV=1	CELA1_MOUSE	Cela1	29 kDa	0	0	1	0	0	0	0	0		0	0	0.5	0.707107	0	0	0	0
1044	Cdc42-interacting protein 4 OS=Mus musculus GN=Trip10 PE=1 SV=2	CIP4_MOUSE	Trip10	68 kDa	0	1	0	0	0	0	0	0		0.5	0.707107	0	0	0	0	0	0
1045	CKLF-like MARVEL transmembrane domain-containing protein 7 OS=Mus musculus GN=Cmtm7 PE=2 SV=1	CKLF7_MOUSE	Cmtm7	18 kDa	0	1	0	0	0	0	0	0		0.5	0.707107	0	0	0	0	0	0
1046	C-type lectin domain family 5 member A OS=Mus musculus GN=Clec5a PE=1 SV=2	CLC5A_MOUSE	Clec5a	22 kDa	0	1	0	0	0	0	0	0		0.5	0.707107	0	0	0	0	0	0
1048	Eukaryotic translation initiation factor 3 subunit B OS=Mus musculus GN=Eif3b PE=1 SV=1	EIF3B_MOUSE	Eif3b	91 kDa	0	1	0	0	0	0	0	0		0.5	0.707107	0	0	0	0	0	0
1049	Eukaryotic translation initiation factor 3 subunit H OS=Mus musculus GN=Eif3h PE=1 SV=1	EIF3H_MOUSE	Eif3h	40 kDa	0	1	0	0	0	0	0	0		0.5	0.707107	0	0	0	0	0	0
1050	55 kDa erythrocyte membrane protein OS=Mus musculus GN=Mpp1 PE=1 SV=1	EM55_MOUSE	Mpp1	52 kDa	0	1	0	0	0	0	0	0		0.5	0.707107	0	0	0	0	0	0
1051	EMILIN-1 OS=Mus musculus GN=Emilin1 PE=1 SV=1	EMIL1_MOUSE	Emilin1	108 kDa	0	0	0	0	0	0	0	1		0	0	0	0	0	0	0.5	0.707107
1053	Guanylate-binding protein 4 OS=Mus musculus GN=Gbp4 PE=1 SV=1	GBP4_MOUSE	Gbp4	71 kDa	0	1	0	0	0	0	0	0		0.5	0.707107	0	0	0	0	0	0
1055	Hemicentin-2 OS=Mus musculus GN=Hmcn2 PE=2 SV=1	HMCN2_MOUSE	Hmcn2	547 kDa	0	0	0	0	0	0	0	1		0	0	0	0	0	0	0.5	0.707107
1057	Calpastatin OS=Mus musculus GN=Cast PE=1 SV=2	ICAL_MOUSE	Cast	85 kDa	0	1	0	0	0	0	0	0		0.5	0.707107	0	0	0	0	0	0
1058	Interferon-induced transmembrane protein 1 OS=Mus musculus GN=Ifitm1 PE=2 SV=1	IFM1_MOUSE	Ifitm1	12 kDa	0	1	0	0	0	0	0	0		0.5	0.707107	0	0	0	0	0	0
1059	Voltage-gated potassium channel subunit beta-2 OS=Mus musculus GN=Kcnab2 PE=1 SV=1	KCAB2_MOUSE	Kcnab2	41 kDa	0	1	0	0	0	0	0	0		0.5	0.707107	0	0	0	0	0	0
1061	Lipoma HMGIC fusion partner OS=Mus musculus GN=Lhfp PE=2 SV=1	LHFP_MOUSE	Lhfp	22 kDa	0	1	0	0	0	0	0	0		0.5	0.707107	0	0	0	0	0	0
1062	Leucine-rich repeat-containing protein 57 OS=Mus musculus GN=Lrrc57 PE=2 SV=1	LRC57_MOUSE	Lrrc57	27 kDa	0	1	0	0	0	0	0	0		0.5	0.707107	0	0	0	0	0	0
1063	Latent-transforming growth factor beta-binding protein 4 OS=Mus musculus GN=Ltbp4 PE=2 SV=2	LTBP4_MOUSE	Ltbp4	179 kDa	0	0	0	0	0	0	0	1		0	0	0	0	0	0	0.5	0.707107
1065	Mast cell protease 1 OS=Mus musculus GN=Mcpt1 PE=1 SV=2	MCPT1_MOUSE (+1)	Mcpt1	27 kDa	0	0	0	1	0	0	0	0		0	0	0.5	0.707107	0	0	0	0
1066	Monoglyceride lipase OS=Mus musculus GN=Mgll PE=1 SV=1	MGLL_MOUSE	Mgll	33 kDa	0	1	0	0	0	0	0	0		0.5	0.707107	0	0	0	0	0	0
1071	High affinity cAMP-specific and IBMX-insensitive 3',5'-cyclic phosphodiesterase 8A OS=Mus musculus GN=Pde8a PE=1 SV=1	PDE8A_MOUSE	Pde8a	93 kDa	0	1	0	0	0	0	0	0		0.5	0.707107	0	0	0	0	0	0
1075	26S proteasome non-ATPase regulatory subunit 1 OS=Mus musculus GN=Psmd1 PE=1 SV=1	PSMD1_MOUSE	Psmd1	106 kDa	0	1	0	0	0	0	0	0		0.5	0.707107	0	0	0	0	0	0
1077	Resistin OS=Mus musculus GN=Retn PE=1 SV=1	RETN_MOUSE	Retn	12 kDa	0	0	0	0	0	0	0	1		0	0	0	0	0	0	0.5	0.707107
1078	Dolichyl-diphosphooligosaccharide--protein glycosyltransferase subunit 2 OS=Mus musculus GN=Rpn2 PE=2 SV=1	RPN2_MOUSE	Rpn2	69 kDa	0	1	0	0	0	0	0	0		0.5	0.707107	0	0	0	0	0	0
1079	Solute carrier family 12 member 6 OS=Mus musculus GN=Slc12a6 PE=1 SV=2	S12A6_MOUSE	Slc12a6	128 kDa	0	1	0	0	0	0	0	0		0.5	0.707107	0	0	0	0	0	0
1080	SH3 domain-binding glutamic acid-rich-like protein 3 OS=Mus musculus GN=Sh3bgrl3 PE=1 SV=1	SH3L3_MOUSE	Sh3bgrl3	10 kDa	0	1	0	0	0	0	0	0		0.5	0.707107	0	0	0	0	0	0
1082	Surfeit locus protein 4 OS=Mus musculus GN=Surf4 PE=2 SV=1	SURF4_MOUSE	Surf4	30 kDa	0	1	0	0	0	0	0	0		0.5	0.707107	0	0	0	0	0	0
1084	Toll-like receptor 5 OS=Mus musculus GN=Tlr5 PE=1 SV=1	TLR5_MOUSE	Tlr5	98 kDa	0	1	0	0	0	0	0	0		0.5	0.707107	0	0	0	0	0	0
1085	Tetraspanin-31 OS=Mus musculus GN=Tspan31 PE=1 SV=1	TSN31_MOUSE	Tspan31	23 kDa	0	1	0	0	0	0	0	0		0.5	0.707107	0	0	0	0	0	0
1086	Tetraspanin-9 OS=Mus musculus GN=Tspan9 PE=1 SV=1	TSN9_MOUSE	Tspan9	27 kDa	0	1	0	0	0	0	0	0		0.5	0.707107	0	0	0	0	0	0
1087	Tetratricopeptide repeat protein 7A OS=Mus musculus GN=Ttc7a PE=1 SV=1	TTC7A_MOUSE	Ttc7a	96 kDa	0	1	0	0	0	0	0	0		0.5	0.707107	0	0	0	0	0	0
1088	Vesicle-associated membrane protein 2 OS=Mus musculus GN=Vamp2 PE=1 SV=2	VAMP2_MOUSE (+1)	Vamp2	13 kDa	0	1	0	0	0	0	0	0		0.5	0.707107	0	0	0	0	0	0
1089	Voltage-dependent anion-selective channel protein 1 OS=Mus musculus GN=Vdac1 PE=1 SV=3	VDAC1_MOUSE (+1)	Vdac1	32 kDa	0	1	0	0	0	0	0	0		0.5	0.707107	0	0	0	0	0	0
1090	Serine/threonine-protein phosphatase 6 regulatory ankyrin repeat subunit B OS=Mus musculus GN=Ankrd44 PE=2 SV=1	ANR44_MOUSE	Ankrd44	107 kDa	1	0	0	0	0	0	0	0		0.5	0.707107	0	0	0	0	0	0
1091	ADP-ribosylation factor-like protein 3 OS=Mus musculus GN=Arl3 PE=1 SV=1	ARL3_MOUSE	Arl3	20 kDa	1	0	0	0	0	0	0	0		0.5	0.707107	0	0	0	0	0	0
1092	Carbonic anhydrase 9 OS=Mus musculus GN=Ca9 PE=2 SV=2	CAH9_MOUSE	Ca9	47 kDa	0	0	0	0	1	0	0	0		0	0	0	0	0.5	0.707107	0	0
1093	B-lymphocyte antigen CD20 OS=Mus musculus GN=Ms4a1 PE=1 SV=1	CD20_MOUSE	Ms4a1	32 kDa	1	0	0	0	0	0	0	0		0.5	0.707107	0	0	0	0	0	0
1094	Cartilage intermediate layer protein 1 OS=Mus musculus GN=Cilp PE=2 SV=1	CILP1_MOUSE	Cilp	132 kDa	0	0	0	0	1	0	0	0		0	0	0	0	0.5	0.707107	0	0
1095	CMRF35-like molecule 8 OS=Mus musculus GN=Cd300a PE=1 SV=2	CLM8_MOUSE	Cd300a	36 kDa	0	0	0	0	1	0	0	0		0	0	0	0	0.5	0.707107	0	0
1096	Carboxymethylenebutenolidase homolog OS=Mus musculus GN=Cmbl PE=2 SV=1	CMBL_MOUSE	Cmbl	28 kDa	0	0	0	0	1	0	0	0		0	0	0	0	0.5	0.707107	0	0
1097	Cytosolic non-specific dipeptidase OS=Mus musculus GN=Cndp2 PE=1 SV=1	CNDP2_MOUSE	Cndp2	53 kDa	0	0	0	0	1	0	0	0		0	0	0	0	0.5	0.707107	0	0
1098	Putative ATP-dependent RNA helicase Pl10 OS=Mus musculus GN=D1Pas1 PE=2 SV=1	DDX3L_MOUSE (+2)	D1Pas1	73 kDa	0	0	0	0	1	0	0	0		0	0	0	0	0.5	0.707107	0	0
1099	DENN domain-containing protein 4C OS=Mus musculus GN=Dennd4c PE=1 SV=1	DEN4C_MOUSE	Dennd4c	211 kDa	0	0	0	0	1	0	0	0		0	0	0	0	0.5	0.707107	0	0
1100	Spliceosome RNA helicase Ddx39b OS=Mus musculus GN=Ddx39b PE=1 SV=1	DX39B_MOUSE	Ddx39b	49 kDa	1	0	0	0	0	0	0	0		0.5	0.707107	0	0	0	0	0	0
1101	Ectonucleotide pyrophosphatase/phosphodiesterase family member 3 OS=Mus musculus GN=Enpp3 PE=1 SV=2	ENPP3_MOUSE	Enpp3	99 kDa	1	0	0	0	0	0	0	0		0.5	0.707107	0	0	0	0	0	0
1102	Eukaryotic translation initiation factor 5 OS=Mus musculus GN=Eif5 PE=1 SV=1	IF5_MOUSE	Eif5	49 kDa	1	0	0	0	0	0	0	0		0.5	0.707107	0	0	0	0	0	0
1103	Integrin alpha-6 OS=Mus musculus GN=Itga6 PE=1 SV=3	ITA6_MOUSE	Itga6	122 kDa	1	0	0	0	0	0	0	0		0.5	0.707107	0	0	0	0	0	0
1104	Calcium/calmodulin-dependent protein kinase type II subunit delta OS=Mus musculus GN=Camk2d PE=1 SV=1	KCC2D_MOUSE	Camk2d	56 kDa	1	0	0	0	0	0	0	0		0.5	0.707107	0	0	0	0	0	0
1105	Protein kinase C iota type OS=Mus musculus GN=Prkci PE=1 SV=3	KPCI_MOUSE	Prkci	68 kDa	0	0	0	0	1	0	0	0		0	0	0	0	0.5	0.707107	0	0
1106	Krev interaction trapped protein 1 OS=Mus musculus GN=Krit1 PE=1 SV=1	KRIT1_MOUSE	Krit1	84 kDa	1	0	0	0	0	0	0	0		0.5	0.707107	0	0	0	0	0	0
1107	Large neutral amino acids transporter small subunit 3 OS=Mus musculus GN=Slc43a1 PE=1 SV=1	LAT3_MOUSE	Slc43a1	63 kDa	0	0	0	0	1	0	0	0		0	0	0	0	0.5	0.707107	0	0
1108	Leukocyte immunoglobulin-like receptor subfamily B member 4 OS=Mus musculus GN=Lilrb4 PE=1 SV=1	LIRB4_MOUSE	Lilrb4	38 kDa	0	0	0	0	1	0	0	0		0	0	0	0	0.5	0.707107	0	0
1109	Myotubularin-related protein 12 OS=Mus musculus GN=Mtmr12 PE=2 SV=2	MTMRC_MOUSE	Mtmr12	86 kDa	0	0	0	0	1	0	0	0		0	0	0	0	0.5	0.707107	0	0
1110	Unconventional myosin-XVIIIa OS=Mus musculus GN=Myo18a PE=1 SV=2	MY18A_MOUSE	Myo18a	233 kDa	0	0	0	0	1	0	0	0		0	0	0	0	0.5	0.707107	0	0
1111	Unconventional myosin-Va OS=Mus musculus GN=Myo5a PE=1 SV=2	MYO5A_MOUSE (+1)	Myo5a	216 kDa	0	0	0	0	1	0	0	0		0	0	0	0	0.5	0.707107	0	0
1112	Neuropilin-1 OS=Mus musculus GN=Nrp1 PE=1 SV=2	NRP1_MOUSE	Nrp1	103 kDa	0	0	0	0	1	0	0	0		0	0	0	0	0.5	0.707107	0	0
1113	Oxysterol-binding protein-related protein 9 OS=Mus musculus GN=Osbpl9 PE=1 SV=1	OSBL9_MOUSE	Osbpl9	83 kDa	1	0	0	0	0	0	0	0		0.5	0.707107	0	0	0	0	0	0
1114	Platelet-activating factor acetylhydrolase OS=Mus musculus GN=Pla2g7 PE=2 SV=2	PAFA_MOUSE	Pla2g7	49 kDa	1	0	0	0	0	0	0	0		0.5	0.707107	0	0	0	0	0	0
1115	Protocadherin gamma-A4 OS=Mus musculus GN=Pcdhga4 PE=2 SV=1	PCDG4_MOUSE	Pcdhga4	100 kDa	0	0	0	0	1	0	0	0		0	0	0	0	0.5	0.707107	0	0
1116	Prostaglandin E2 receptor EP3 subtype OS=Mus musculus GN=Ptger3 PE=1 SV=1	PE2R3_MOUSE	Ptger3	40 kDa	1	0	0	0	0	0	0	0		0.5	0.707107	0	0	0	0	0	0
1117	Pleckstrin homology-like domain family A member 3 OS=Mus musculus GN=Phlda3 PE=1 SV=1	PHLA3_MOUSE	Phlda3	14 kDa	1	0	0	0	0	0	0	0		0.5	0.707107	0	0	0	0	0	0
1118	Serine/threonine-protein phosphatase 6 regulatory subunit 1 OS=Mus musculus GN=Ppp6r1 PE=1 SV=1	PP6R1_MOUSE	Ppp6r1	95 kDa	1	0	0	0	0	0	0	0		0.5	0.707107	0	0	0	0	0	0
1119	Retinol-binding protein 1 OS=Mus musculus GN=Rbp1 PE=2 SV=2	RET1_MOUSE	Rbp1	16 kDa	0	0	0	0	1	0	0	0		0	0	0	0	0.5	0.707107	0	0
1120	60S ribosomal protein L19 OS=Mus musculus GN=Rpl19 PE=1 SV=1	RL19_MOUSE	Rpl19	23 kDa	0	0	0	0	1	0	0	0		0	0	0	0	0.5	0.707107	0	0
1121	RuvB-like 1 OS=Mus musculus GN=Ruvbl1 PE=1 SV=1	RUVB1_MOUSE	Ruvbl1	50 kDa	1	0	0	0	0	0	0	0		0.5	0.707107	0	0	0	0	0	0
1122	Prosaposin OS=Mus musculus GN=Psap PE=1 SV=2	SAP_MOUSE	Psap	61 kDa	1	0	0	0	0	0	0	0		0.5	0.707107	0	0	0	0	0	0
1123	GTP-binding protein SAR1a OS=Mus musculus GN=Sar1a PE=2 SV=1	SAR1A_MOUSE	Sar1a	22 kDa	1	0	0	0	0	0	0	0		0.5	0.707107	0	0	0	0	0	0
1124	Secretory carrier-associated membrane protein 2 OS=Mus musculus GN=Scamp2 PE=2 SV=1	SCAM2_MOUSE	Scamp2	36 kDa	0	0	0	0	1	0	0	0		0	0	0	0	0.5	0.707107	0	0
1125	D-3-phosphoglycerate dehydrogenase OS=Mus musculus GN=Phgdh PE=1 SV=3	SERA_MOUSE	Phgdh	57 kDa	0	0	0	0	1	0	0	0		0	0	0	0	0.5	0.707107	0	0
1126	Serine incorporator 3 OS=Mus musculus GN=Serinc3 PE=1 SV=2	SERC3_MOUSE	Serinc3	53 kDa	1	0	0	0	0	0	0	0		0.5	0.707107	0	0	0	0	0	0
1127	Serine/threonine-protein kinase 4 OS=Mus musculus GN=Stk4 PE=1 SV=1	STK4_MOUSE	Stk4	56 kDa	0	0	0	0	1	0	0	0		0	0	0	0	0.5	0.707107	0	0
1128	Activated RNA polymerase II transcriptional coactivator p15 OS=Mus musculus GN=Sub1 PE=1 SV=3	TCP4_MOUSE	Sub1	14 kDa	1	0	0	0	0	0	0	0		0.5	0.707107	0	0	0	0	0	0
1129	Tetraspanin-15 OS=Mus musculus GN=Tspan15 PE=2 SV=2	TSN15_MOUSE	Tspan15	33 kDa	0	0	0	0	1	0	0	0		0	0	0	0	0.5	0.707107	0	0
1130	Thioredoxin-interacting protein OS=Mus musculus GN=Txnip PE=1 SV=1	TXNIP_MOUSE	Txnip	44 kDa	1	0	0	0	0	0	0	0		0.5	0.707107	0	0	0	0	0	0
1131	Rabankyrin-5 OS=Mus musculus GN=Ankfy1 PE=2 SV=2	ANFY1_MOUSE	Ankfy1	129 kDa	1	0	0	0	0	0	0	0		0.5	0.707107	0	0	0	0	0	0
608.2	Protein kinase C alpha type OS=Mus musculus GN=Prkca PE=1 SV=3	KPCA_MOUSE	Prkca	77 kDa	0	3	0	0	0	0	0	0		1.5	2.12132	0	0	0	0	0	0
178.4	Ig heavy chain V region 5-84 OS=Mus musculus PE=1 SV=1	HVM54_MOUSE		13 kDa	0	2	0	0	0	0	0	0		1	1.41421	0	0	0	0	0	0
41.11	Glial fibrillary acidic protein OS=Mus musculus GN=Gfap PE=1 SV=4	GFAP_MOUSE	Gfap	50 kDa	0	0	1	0	0	0	0	0		0	0	0.5	0.707107	0	0	0	0
180.3	Ig heavy chain V region 23 OS=Mus musculus PE=4 SV=1	HVM04_MOUSE		13 kDa	0	0	0	0	0	0	0	2		0	0	0	0	0	0	1	1.41421
607.2	Dedicator of cytokinesis protein 9 OS=Mus musculus GN=Dock9 PE=2 SV=2	DOCK9_MOUSE	Dock9	235 kDa	1	0	0	0	0	0	0	0		0.5	0.707107	0	0	0	0	0	0
661.2	Coatomer subunit gamma-2 OS=Mus musculus GN=Copg2 PE=2 SV=1	COPG2_MOUSE	Copg2	98 kDa	0	0	0	0	1	0	0	0		0	0	0	0	0.5	0.707107	0	0
378.2	Plexin-A1 OS=Mus musculus GN=Plxna1 PE=1 SV=1	PLXA1_MOUSE	Plxna1	211 kDa	0	2	0	0	0	0	0	0		1	1.41421	0	0	0	0	0	0
41.12	Keratin, type II cytoskeletal 7 OS=Mus musculus GN=Krt7 PE=1 SV=1	K2C7_MOUSE	Krt7	51 kDa	0	0	0	0	0	0	0	0		0	0	0	0	0	0	0	0
784.2	Ras-related protein Rab-2B OS=Mus musculus GN=Rab2b PE=2 SV=1	RAB2B_MOUSE	Rab2b	24 kDa	0	0	0	0	0	0	0	0		0	0	0	0	0	0	0	0
41.13	Keratin, type II cytoskeletal 4 OS=Mus musculus GN=Krt4 PE=1 SV=2	K2C4_MOUSE	Krt4	56 kDa	0	0	0	0	0	0	0	0		0	0	0	0	0	0	0	0
17.4	Myosin-14 OS=Mus musculus GN=Myh14 PE=1 SV=1	MYH14_MOUSE	Myh14	229 kDa	0	0	0	0	0	0	0	0		0	0	0	0	0	0	0	0
561.2	Protein-arginine deiminase type-3 OS=Mus musculus GN=Padi3 PE=1 SV=2	PADI3_MOUSE	Padi3	75 kDa	0	0	0	0	0	0	0	0		0	0	0	0	0	0	0	0
152.2	Adenylyl cyclase-associated protein 2 OS=Mus musculus GN=Cap2 PE=1 SV=1	CAP2_MOUSE	Cap2	53 kDa	0	0	0	0	0	0	0	0		0	0	0	0	0	0	0	0
END OF FILE

## Sheet: Spectrum Report 
Search Engine Set: 1 Search Engine
Search Engine: Mascot
Version: 2.2.04
Samples: All Samples
Fragment Tolerance: 0.020 Da (Monoisotopic)
Parent Tolerance: 10.0 PPM (Monoisotopic)
Fixed Modifications: +57 on C (Carbamidomethyl)
Variable Modifications: +16 on M (Oxidation)
Database: UniProt_comp (unknown version, 0 entries)
Digestion Enzyme: Trypsin
Max Missed Cleavages: 1
Scaffold: Version: Scaffold_4.8.9
Modification Metadata Set: 2334 modifications
Peptide Thresholds: 80.0% minimum
Protein Thresholds: 95.0% minimum and 1 peptide minimum
				Total Spectrum Count	Total Spectrum Count	Total Spectrum Count	Total Spectrum Count	Total Spectrum Count	Total Spectrum Count	Total Spectrum Count	Total Spectrum Count
Uniprotexosomesworking				L.major KO	L.major KO	PBS	PBS	L.major R	L.major R	L.major WT	L.major WT		L.major KO		PBS		L.major R		L.major WT
#	Identified Proteins (1226)	Accession Number	Molecular Weight	13-K2	15-K1	05-P2	07-P1	09-R2	11-R1	01-W2	03-W1		Average	SD	Average	SD	Average	SD	Average	SD
2	Complement C3 OS=Mus musculus GN=C3 PE=1 SV=3	CO3_MOUSE	186 kDa	543	587	770	1872	509	494	1074	1033		565	31.1127	1321	779.232	501.5	10.6066	1053.5	28.9914
1	Alpha-2-macroglobulin OS=Mus musculus GN=A2m PE=1 SV=3	A2M_MOUSE	166 kDa	598	642	565	762	723	604	1007	1746		620	31.1127	663.5	139.3	663.5	84.1457	1376.5	522.552
3	Fibronectin OS=Mus musculus GN=Fn1 PE=1 SV=4	FINC_MOUSE	273 kDa	524	559	739	749	633	533	771	760		541.5	24.7487	744	7.07107	583	70.7107	765.5	7.77817
4	Apolipoprotein B-100 OS=Mus musculus GN=Apob PE=1 SV=1	APOB_MOUSE	509 kDa	493	569	409	285	573	418	431	650		531	53.7401	347	87.6812	495.5	109.602	540.5	154.856
5	Ig mu chain C region OS=Mus musculus GN=Ighm PE=1 SV=2	IGHM_MOUSE	50 kDa	396	358	288	329	210	335	739	901		377	26.8701	308.5	28.9914	272.5	88.3883	820	114.551
6	Fibrinogen beta chain OS=Mus musculus GN=Fgb PE=2 SV=1	FIBB_MOUSE	55 kDa	378	415	384	238	452	359	239	335		396.5	26.163	311	103.238	405.5	65.7609	287	67.8823
11	Serum albumin OS=Mus musculus GN=Alb PE=1 SV=3	ALBU_MOUSE	69 kDa	231	224	519	487	206	206	290	246		227.5	4.94975	503	22.6274	206	0	268	31.1127
9	Complement factor H OS=Mus musculus GN=Cfh PE=1 SV=2	CFAH_MOUSE	139 kDa	237	274	369	441	227	184	353	342		255.5	26.163	405	50.9117	205.5	30.4056	347.5	7.77817
7	Fibrinogen gamma chain OS=Mus musculus GN=Fgg PE=1 SV=1	FIBG_MOUSE	49 kDa	324	378	215	131	355	245	233	365		351	38.1838	173	59.397	300	77.7817	299	93.3381
8	Fibrinogen alpha chain OS=Mus musculus GN=Fga PE=2 SV=1	FIBA_MOUSE	87 kDa	251	298	157	90	259	257	223	130		274.5	33.234	123.5	47.3762	258	1.41421	176.5	65.7609
15	Complement C4-B OS=Mus musculus GN=C4b PE=1 SV=3	CO4B_MOUSE	193 kDa	156	197	195	249	142	118	252	309		176.5	28.9914	222	38.1838	130	16.9706	280.5	40.3051
21	Ig kappa chain C region OS=Mus musculus PE=1 SV=1	IGKC_MOUSE	12 kDa	123	76	188	340	80	113	314	198		99.5	33.234	264	107.48	96.5	23.3345	256	82.0244
12.1	Murinoglobulin-1 OS=Mus musculus GN=Mug1 PE=1 SV=3	MUG1_MOUSE	165 kDa	210	213	174	375	210	234	242	269		211.5	2.12132	274.5	142.128	222	16.9706	255.5	19.0919
17	Serotransferrin OS=Mus musculus GN=Tf PE=1 SV=1	TRFE_MOUSE	77 kDa	149	116	232	284	94	165	154	200		132.5	23.3345	258	36.7696	129.5	50.2046	177	32.5269
19	Plasminogen OS=Mus musculus GN=Plg PE=1 SV=3	PLMN_MOUSE	91 kDa	135	133	122	162	131	130	223	215		134	1.41421	142	28.2843	130.5	0.707107	219	5.65685
28	CD5 antigen-like OS=Mus musculus GN=Cd5l PE=1 SV=3	CD5L_MOUSE	39 kDa	87	92	90	204	60	87	214	107		89.5	3.53553	147	80.6102	73.5	19.0919	160.5	75.6604
10.1	Myosin-9 OS=Mus musculus GN=Myh9 PE=1 SV=4	MYH9_MOUSE	226 kDa	223	195	74	25	195	208	24	34		209	19.799	49.5	34.6482	201.5	9.19239	29	7.07107
40	Complement C5 OS=Mus musculus GN=C5 PE=1 SV=2	CO5_MOUSE	189 kDa	62	61	86	134	55	48	100	150		61.5	0.707107	110	33.9411	51.5	4.94975	125	35.3553
33	Gelsolin OS=Mus musculus GN=Gsn PE=1 SV=3	GELS_MOUSE	86 kDa	72	72	67	163	53	68	54	49		72	0	115	67.8823	60.5	10.6066	51.5	3.53553
32	Ceruloplasmin OS=Mus musculus GN=Cp PE=1 SV=2	CERU_MOUSE	121 kDa	75	79	59	89	70	60	81	122		77	2.82843	74	21.2132	65	7.07107	101.5	28.9914
18.1	Serine protease inhibitor A3K OS=Mus musculus GN=Serpina3k PE=1 SV=2	SPA3K_MOUSE	47 kDa	125	105	114	174	207	201	48	45		115	14.1421	144	42.4264	204	4.24264	46.5	2.12132
22	Dipeptidyl peptidase 4 OS=Mus musculus GN=Dpp4 PE=1 SV=3	DPP4_MOUSE	87 kDa	116	113	65	24	101	105	42	32		114.5	2.12132	44.5	28.9914	103	2.82843	37	7.07107
14.1	Filamin-A OS=Mus musculus GN=Flna PE=1 SV=5	FLNA_MOUSE	281 kDa	171	169	32	7	145	108	10	16		170	1.41421	19.5	17.6777	126.5	26.163	13	4.24264
66	Mannose-binding protein C OS=Mus musculus GN=Mbl2 PE=2 SV=2	MBL2_MOUSE	26 kDa	44	68	39	87	57	54	122	78		56	16.9706	63	33.9411	55.5	2.12132	100	31.1127
35	Ig gamma-2B chain C region OS=Mus musculus GN=Igh-3 PE=1 SV=3	IGG2B_MOUSE	44 kDa	72	23	56	73	27	31	117	159		47.5	34.6482	64.5	12.0208	29	2.82843	138	29.6985
23	Integrin beta-2 OS=Mus musculus GN=Itgb2 PE=1 SV=2	ITB2_MOUSE	85 kDa	113	129	37	4	88	83	40	37		121	11.3137	20.5	23.3345	85.5	3.53553	38.5	2.12132
26	Unconventional myosin-Ic OS=Mus musculus GN=Myo1c PE=1 SV=2	MYO1C_MOUSE	122 kDa	99	104	58	13	105	102	24	16		101.5	3.53553	35.5	31.8198	103.5	2.12132	20	5.65685
51	Hemopexin OS=Mus musculus GN=Hpx PE=1 SV=2	HEMO_MOUSE	51 kDa	52	36	105	79	28	70	43	53		44	11.3137	92	18.3848	49	29.6985	48	7.07107
42	Inter alpha-trypsin inhibitor, heavy chain 4 OS=Mus musculus GN=Itih4 PE=1 SV=2	ITIH4_MOUSE	105 kDa	60	66	43	39	51	57	65	72		63	4.24264	41	2.82843	54	4.24264	68.5	4.94975
13.1	Actin, cytoplasmic 1 OS=Mus musculus GN=Actb PE=1 SV=1	ACTB_MOUSE (+1)	42 kDa	166	167	72	61	185	146	62	51		166.5	0.707107	66.5	7.77817	165.5	27.5772	56.5	7.77817
25	Clathrin heavy chain 1 OS=Mus musculus GN=Cltc PE=1 SV=3	CLH1_MOUSE	192 kDa	104	96	38	20	86	72	8	17		100	5.65685	29	12.7279	79	9.89949	12.5	6.36396
39	Alpha-2-macroglobulin-P OS=Mus musculus GN=A2mp PE=2 SV=2	A2MP_MOUSE	164 kDa	62	51	27	73	75	23	97	89		56.5	7.77817	50	32.5269	49	36.7696	93	5.65685
54	Vitronectin OS=Mus musculus GN=Vtn PE=1 SV=2	VTNC_MOUSE	55 kDa	50	77	31	37	48	51	43	49		63.5	19.0919	34	4.24264	49.5	2.12132	46	4.24264
37	Alpha-2-antiplasmin OS=Mus musculus GN=Serpinf2 PE=1 SV=1	A2AP_MOUSE	55 kDa	64	57	34	35	40	53	26	33		60.5	4.94975	34.5	0.707107	46.5	9.19239	29.5	4.94975
111	Mannan-binding lectin serine protease 1 OS=Mus musculus GN=Masp1 PE=1 SV=2	MASP1_MOUSE	80 kDa	27	56	25	41	25	28	86	70		41.5	20.5061	33	11.3137	26.5	2.12132	78	11.3137
75	Antithrombin-III OS=Mus musculus GN=Serpinc1 PE=1 SV=1	ANT3_MOUSE	52 kDa	41	47	37	63	38	47	30	41		44	4.24264	50	18.3848	42.5	6.36396	35.5	7.77817
82	C4b-binding protein OS=Mus musculus GN=C4bpa PE=1 SV=3	C4BPA_MOUSE	52 kDa	39	47	49	32	31	37	65	60		43	5.65685	40.5	12.0208	34	4.24264	62.5	3.53553
64	Carboxylesterase 1C OS=Mus musculus GN=Ces1c PE=1 SV=4	EST1C_MOUSE	61 kDa	44	31	68	73	26	58	22	47		37.5	9.19239	70.5	3.53553	42	22.6274	34.5	17.6777
16.1	Alpha-1-antitrypsin 1-4 OS=Mus musculus GN=Serpina1d PE=2 SV=1	A1AT4_MOUSE	46 kDa	115	110	106	107	124	138	75	98		112.5	3.53553	106.5	0.707107	131	9.89949	86.5	16.2635
63	Apolipoprotein A-I OS=Mus musculus GN=Apoa1 PE=1 SV=2	APOA1_MOUSE	31 kDa	44	40	24	52	40	43	48	41		42	2.82843	38	19.799	41.5	2.12132	44.5	4.94975
30	Brain acid soluble protein 1 OS=Mus musculus GN=Basp1 PE=1 SV=3	BASP1_MOUSE	22 kDa	78	83	18	12	46	80	13	4		80.5	3.53553	15	4.24264	63	24.0416	8.5	6.36396
31.1	Talin-1 OS=Mus musculus GN=Tln1 PE=1 SV=2	TLN1_MOUSE	270 kDa	76	97	19	3	82	59	4	9		86.5	14.8492	11	11.3137	70.5	16.2635	6.5	3.53553
56	Kininogen-1 OS=Mus musculus GN=Kng1 PE=1 SV=1	KNG1_MOUSE	73 kDa	49	45	39	57	31	51	29	31		47	2.82843	48	12.7279	41	14.1421	30	1.41421
44	Receptor-type tyrosine-protein phosphatase C OS=Mus musculus GN=Ptprc PE=1 SV=3	PTPRC_MOUSE	145 kDa	58	76	23	0	68	53	16	26		67	12.7279	11.5	16.2635	60.5	10.6066	21	7.07107
36	Protein-glutamine gamma-glutamyltransferase 2 OS=Mus musculus GN=Tgm2 PE=1 SV=4	TGM2_MOUSE	77 kDa	69	68	31	15	65	67	3	4		68.5	0.707107	23	11.3137	66	1.41421	3.5	0.707107
57	Inter-alpha-trypsin inhibitor heavy chain H2 OS=Mus musculus GN=Itih2 PE=1 SV=1	ITIH2_MOUSE	106 kDa	47	60	30	39	37	39	31	41		53.5	9.19239	34.5	6.36396	38	1.41421	36	7.07107
209	Complement C1r-A subcomponent OS=Mus musculus GN=C1ra PE=1 SV=1	C1RA_MOUSE	80 kDa	14	28	51	60	13	12	76	69		21	9.89949	55.5	6.36396	12.5	0.707107	72.5	4.94975
85	Coagulation factor XIII A chain OS=Mus musculus GN=F13a1 PE=2 SV=3	F13A_MOUSE	83 kDa	37	54	30	28	29	39	48	51		45.5	12.0208	29	1.41421	34	7.07107	49.5	2.12132
20.1	Ezrin OS=Mus musculus GN=Ezr PE=1 SV=3	EZRI_MOUSE	69 kDa	93	109	26	11	94	68	20	22		101	11.3137	18.5	10.6066	81	18.3848	21	1.41421
67	Myeloperoxidase OS=Mus musculus GN=Mpo PE=2 SV=2	PERM_MOUSE	81 kDa	44	54	9	0	40	48	44	56		49	7.07107	4.5	6.36396	44	5.65685	50	8.48528
122	Plasma protease C1 inhibitor OS=Mus musculus GN=Serping1 PE=1 SV=3	IC1_MOUSE	56 kDa	25	24	34	52	25	27	60	67		24.5	0.707107	43	12.7279	26	1.41421	63.5	4.94975
47	Integrin alpha-M OS=Mus musculus GN=Itgam PE=1 SV=2	ITAM_MOUSE	127 kDa	54	74	32	4	52	48	16	27		64	14.1421	18	19.799	50	2.82843	21.5	7.77817
148	Properdin OS=Mus musculus GN=Cfp PE=2 SV=2	PROP_MOUSE	50 kDa	21	24	31	58	21	17	63	48		22.5	2.12132	44.5	19.0919	19	2.82843	55.5	10.6066
38	Ig gamma-3 chain C region OS=Mus musculus PE=1 SV=2	IGHG3_MOUSE	44 kDa	64	16	26	46	11	18	59	72		40	33.9411	36	14.1421	14.5	4.94975	65.5	9.19239
27.1	Sodium/potassium-transporting ATPase subunit alpha-1 OS=Mus musculus GN=Atp1a1 PE=1 SV=1	AT1A1_MOUSE	113 kDa	91	138	43	9	95	90	33	17		114.5	33.234	26	24.0416	92.5	3.53553	25	11.3137
24	Alpha-1-antitrypsin 1-1 OS=Mus musculus GN=Serpina1a PE=1 SV=4	A1AT1_MOUSE	46 kDa	104	110	116	107	128	129	58	79		107	4.24264	111.5	6.36396	128.5	0.707107	68.5	14.8492
60	Ig lambda-1 chain C region OS=Mus musculus PE=1 SV=1	LAC1_MOUSE	12 kDa	46	26	37	34	19	24	55	47		36	14.1421	35.5	2.12132	21.5	3.53553	51	5.65685
76	Prothrombin OS=Mus musculus GN=F2 PE=1 SV=1	THRB_MOUSE	70 kDa	41	36	35	34	43	42	24	30		38.5	3.53553	34.5	0.707107	42.5	0.707107	27	4.24264
83	Ig gamma-2A chain C region secreted form OS=Mus musculus PE=1 SV=1	GCAB_MOUSE	37 kDa	39	10	6	27	10	18	58	94		24.5	20.5061	16.5	14.8492	14	5.65685	76	25.4558
87	Monocarboxylate transporter 1 OS=Mus musculus GN=Slc16a1 PE=1 SV=1	MOT1_MOUSE	53 kDa	36	89	17	6	36	51	16	11		62.5	37.4767	11.5	7.77817	43.5	10.6066	13.5	3.53553
49	Histone H2B type 1-F/J/L OS=Mus musculus GN=Hist1h2bf PE=1 SV=2	H2B1F_MOUSE (+1)	14 kDa	53	64	0	0	63	32	30	24		58.5	7.77817	0	0	47.5	21.9203	27	4.24264
80	Alpha-2-HS-glycoprotein OS=Mus musculus GN=Ahsg PE=1 SV=1	FETUA_MOUSE	37 kDa	39	34	36	32	26	36	33	35		36.5	3.53553	34	2.82843	31	7.07107	34	1.41421
81	Basigin OS=Mus musculus GN=Bsg PE=1 SV=2	BASI_MOUSE	42 kDa	39	41	33	13	58	52	19	10		40	1.41421	23	14.1421	55	4.24264	14.5	6.36396
92	Beta-2-glycoprotein 1 OS=Mus musculus GN=Apoh PE=1 SV=1	APOH_MOUSE	39 kDa	34	32	24	29	28	31	34	49		33	1.41421	26.5	3.53553	29.5	2.12132	41.5	10.6066
48	Glyceraldehyde-3-phosphate dehydrogenase OS=Mus musculus GN=Gapdh PE=1 SV=2	G3P_MOUSE	36 kDa	53	45	19	16	40	65	19	8		49	5.65685	17.5	2.12132	52.5	17.6777	13.5	7.77817
106	Histidine-rich glycoprotein OS=Mus musculus GN=Hrg PE=1 SV=2	HRG_MOUSE	59 kDa	28	30	22	76	23	29	27	20		29	1.41421	49	38.1838	26	4.24264	23.5	4.94975
68	Na(+)/H(+) exchange regulatory cofactor NHE-RF1 OS=Mus musculus GN=Slc9a3r1 PE=1 SV=3	NHRF1_MOUSE	39 kDa	44	48	19	12	53	48	10	9		46	2.82843	15.5	4.94975	50.5	3.53553	9.5	0.707107
46	Aminopeptidase N OS=Mus musculus GN=Anpep PE=1 SV=4	AMPN_MOUSE	110 kDa	56	63	20	6	48	44	5	8		59.5	4.94975	13	9.89949	46	2.82843	6.5	2.12132
129	Coagulation factor XIII B chain OS=Mus musculus GN=F13b PE=1 SV=2	F13B_MOUSE	76 kDa	23	27	21	25	20	24	54	54		25	2.82843	23	2.82843	22	2.82843	54	0
98	Clusterin OS=Mus musculus GN=Clu PE=1 SV=1	CLUS_MOUSE	52 kDa	31	36	32	25	28	32	32	35		33.5	3.53553	28.5	4.94975	30	2.82843	33.5	2.12132
95	Prolow-density lipoprotein receptor-related protein 1 OS=Mus musculus GN=Lrp1 PE=1 SV=1	LRP1_MOUSE	505 kDa	33	52	16	15	41	21	26	29		42.5	13.435	15.5	0.707107	31	14.1421	27.5	2.12132
138	Mannan-binding lectin serine protease 2 OS=Mus musculus GN=Masp2 PE=1 SV=1	MASP2_MOUSE	76 kDa	22	31	22	30	14	25	49	47		26.5	6.36396	26	5.65685	19.5	7.77817	48	1.41421
29.1	Guanine nucleotide-binding protein G(i) subunit alpha-2 OS=Mus musculus GN=Gnai2 PE=1 SV=5	GNAI2_MOUSE	40 kDa	68	80	44	10	68	61	28	33		74	8.48528	27	24.0416	64.5	4.94975	30.5	3.53553
77	Annexin A2 OS=Mus musculus GN=Anxa2 PE=1 SV=2	ANXA2_MOUSE	39 kDa	40	42	26	12	38	45	28	12		41	1.41421	19	9.89949	41.5	4.94975	20	11.3137
79	Leucine-rich repeat neuronal protein 4 OS=Mus musculus GN=Lrrn4 PE=1 SV=2	LRRN4_MOUSE	80 kDa	40	39	32	18	42	48	13	7		39.5	0.707107	25	9.89949	45	4.24264	10	4.24264
43	Unconventional myosin-Id OS=Mus musculus GN=Myo1d PE=1 SV=1	MYO1D_MOUSE	116 kDa	59	59	21	0	56	47	4	4		59	0	10.5	14.8492	51.5	6.36396	4	0
89	Immunoglobulin J chain OS=Mus musculus GN=Igj PE=2 SV=4	IGJ_MOUSE	18 kDa	35	31	23	24	24	31	40	30		33	2.82843	23.5	0.707107	27.5	4.94975	35	7.07107
154	Mannose-binding protein A OS=Mus musculus GN=Mbl1 PE=2 SV=1	MBL1_MOUSE	25 kDa	20	28	21	32	20	21	51	40		24	5.65685	26.5	7.77817	20.5	0.707107	45.5	7.77817
73	Annexin A1 OS=Mus musculus GN=Anxa1 PE=1 SV=2	ANXA1_MOUSE	39 kDa	42	44	21	5	50	38	15	17		43	1.41421	13	11.3137	44	8.48528	16	1.41421
131	H-2 class I histocompatibility antigen, Q10 alpha chain OS=Mus musculus GN=H2-Q10 PE=1 SV=3	HA10_MOUSE	37 kDa	23	27	30	32	25	29	38	42		25	2.82843	31	1.41421	27	2.82843	40	2.82843
16.2	Alpha-1-antitrypsin 1-2 OS=Mus musculus GN=Serpina1b PE=1 SV=2	A1AT2_MOUSE	46 kDa	94	94	98	89	113	118	51	77		94	0	93.5	6.36396	115.5	3.53553	64	18.3848
70	Elongation factor 1-alpha 1 OS=Mus musculus GN=Eef1a1 PE=1 SV=3	EF1A1_MOUSE	50 kDa	43	42	18	6	46	36	15	7		42.5	0.707107	12	8.48528	41	7.07107	11	5.65685
314	Ig gamma-1 chain C region, membrane-bound form OS=Mus musculus GN=Ighg1 PE=1 SV=2	IGH1M_MOUSE (+1)	43 kDa	9	24	22	59	20	14	28	51		16.5	10.6066	40.5	26.163	17	4.24264	39.5	16.2635
58	Pyruvate kinase PKM OS=Mus musculus GN=Pkm PE=1 SV=4	KPYM_MOUSE	58 kDa	47	45	19	7	44	43	8	6		46	1.41421	13	8.48528	43.5	0.707107	7	1.41421
88	von Willebrand factor OS=Mus musculus GN=Vwf PE=1 SV=2	VWF_MOUSE	309 kDa	36	42	12	4	45	42	16	16		39	4.24264	8	5.65685	43.5	2.12132	16	0
55.1	Heat shock cognate 71 kDa protein OS=Mus musculus GN=Hspa8 PE=1 SV=1	HSP7C_MOUSE	71 kDa	48	65	27	7	42	48	13	9		56.5	12.0208	17	14.1421	45	4.24264	11	2.82843
69	Cytochrome b-245 heavy chain OS=Mus musculus GN=Cybb PE=1 SV=1	CY24B_MOUSE	65 kDa	43	51	16	0	42	38	14	12		47	5.65685	8	11.3137	40	2.82843	13	1.41421
65	Choline transporter-like protein 2 OS=Mus musculus GN=Slc44a2 PE=1 SV=2	CTL2_MOUSE	80 kDa	44	36	18	4	43	29	7	12		40	5.65685	11	9.89949	36	9.89949	9.5	3.53553
256	Alpha-1B-glycoprotein OS=Mus musculus GN=A1bg PE=1 SV=1	A1BG_MOUSE	57 kDa	11	8	21	37	15	16	35	53		9.5	2.12132	29	11.3137	15.5	0.707107	44	12.7279
72	Integrin beta-1 OS=Mus musculus GN=Itgb1 PE=1 SV=1	ITB1_MOUSE	88 kDa	43	54	14	3	39	36	12	8		48.5	7.77817	8.5	7.77817	37.5	2.12132	10	2.82843
145	Inter-alpha-trypsin inhibitor heavy chain H1 OS=Mus musculus GN=Itih1 PE=1 SV=2	ITIH1_MOUSE	101 kDa	21	24	23	40	22	23	21	40		22.5	2.12132	31.5	12.0208	22.5	0.707107	30.5	13.435
198	Complement C1q subcomponent subunit B OS=Mus musculus GN=C1qb PE=1 SV=2	C1QB_MOUSE	27 kDa	15	16	25	37	18	14	41	38		15.5	0.707107	31	8.48528	16	2.82843	39.5	2.12132
163	Ficolin-1 OS=Mus musculus GN=Fcn1 PE=1 SV=1	FCN1_MOUSE	36 kDa	19	23	25	27	22	22	34	28		21	2.82843	26	1.41421	22	0	31	4.24264
100	Cell division control protein 42 homolog OS=Mus musculus GN=Cdc42 PE=1 SV=2	CDC42_MOUSE	21 kDa	30	50	31	8	43	35	17	15		40	14.1421	19.5	16.2635	39	5.65685	16	1.41421
53	Ras GTPase-activating-like protein IQGAP1 OS=Mus musculus GN=Iqgap1 PE=1 SV=2	IQGA1_MOUSE	189 kDa	50	47	16	3	40	34	4	0		48.5	2.12132	9.5	9.19239	37	4.24264	2	2.82843
61	CD177 antigen OS=Mus musculus GN=Cd177 PE=2 SV=1	CD177_MOUSE	87 kDa	45	40	7	0	42	26	10	20		42.5	3.53553	3.5	4.94975	34	11.3137	15	7.07107
93	Neuronal membrane glycoprotein M6-a OS=Mus musculus GN=Gpm6a PE=1 SV=1	GPM6A_MOUSE	31 kDa	34	30	24	10	27	30	15	11		32	2.82843	17	9.89949	28.5	2.12132	13	2.82843
41	Cytoplasmic dynein 1 heavy chain 1 OS=Mus musculus GN=Dync1h1 PE=1 SV=2	DYHC1_MOUSE	532 kDa	60	39	7	0	37	24	0	0		49.5	14.8492	3.5	4.94975	30.5	9.19239	0	0
84	Plasma membrane calcium-transporting ATPase 1 OS=Mus musculus GN=Atp2b1 PE=1 SV=1	AT2B1_MOUSE	135 kDa	38	47	17	0	39	32	4	4		42.5	6.36396	8.5	12.0208	35.5	4.94975	4	0
86	Elongation factor 2 OS=Mus musculus GN=Eef2 PE=1 SV=2	EF2_MOUSE	95 kDa	37	47	9	5	35	35	8	3		42	7.07107	7	2.82843	35	0	5.5	3.53553
91	Arachidonate 15-lipoxygenase OS=Mus musculus GN=Alox15 PE=1 SV=4	LOX15_MOUSE	75 kDa	34	36	14	16	28	36	5	3		35	1.41421	15	1.41421	32	5.65685	4	1.41421
74	Eosinophil peroxidase OS=Mus musculus GN=Epx PE=1 SV=2	PERE_MOUSE	81 kDa	42	52	1	0	41	41	12	8		47	7.07107	0.5	0.707107	41	0	10	2.82843
199	Complement component C8 alpha chain OS=Mus musculus GN=C8a PE=2 SV=1	CO8A_MOUSE	66 kDa	15	15	8	29	19	14	27	36		15	0	18.5	14.8492	16.5	3.53553	31.5	6.36396
118	Ubiquitin-60S ribosomal protein L40 OS=Mus musculus GN=Uba52 PE=1 SV=2	RL40_MOUSE (+3)	15 kDa	26	39	5	5	18	32	8	5		32.5	9.19239	5	0	25	9.89949	6.5	2.12132
226.1	Complement C1s-A subcomponent OS=Mus musculus GN=C1sa PE=2 SV=2	CS1A_MOUSE	77 kDa	13	25	42	65	14	12	77	60		19	8.48528	53.5	16.2635	13	1.41421	68.5	12.0208
101	1-phosphatidylinositol 4,5-bisphosphate phosphodiesterase delta-1 OS=Mus musculus GN=Plcd1 PE=2 SV=2	PLCD1_MOUSE	86 kDa	29	35	17	1	34	32	2	1		32	4.24264	9	11.3137	33	1.41421	1.5	0.707107
141	Transthyretin OS=Mus musculus GN=Ttr PE=1 SV=1	TTHY_MOUSE	16 kDa	22	15	30	24	15	18	18	20		18.5	4.94975	27	4.24264	16.5	2.12132	19	1.41421
117	Prostaglandin F2 receptor negative regulator OS=Mus musculus GN=Ptgfrn PE=1 SV=2	FPRP_MOUSE	99 kDa	26	49	11	0	29	28	2	1		37.5	16.2635	5.5	7.77817	28.5	0.707107	1.5	0.707107
127	Transitional endoplasmic reticulum ATPase OS=Mus musculus GN=Vcp PE=1 SV=4	TERA_MOUSE	89 kDa	24	28	12	7	17	35	13	7		26	2.82843	9.5	3.53553	26	12.7279	10	4.24264
139	Serum paraoxonase/arylesterase 1 OS=Mus musculus GN=Pon1 PE=1 SV=2	PON1_MOUSE	40 kDa	22	19	17	19	19	16	16	21		20.5	2.12132	18	1.41421	17.5	2.12132	18.5	3.53553
97	ATP-citrate synthase OS=Mus musculus GN=Acly PE=1 SV=1	ACLY_MOUSE	120 kDa	32	21	11	24	20	32	2	8		26.5	7.77817	17.5	9.19239	26	8.48528	5	4.24264
62	Serine protease inhibitor A3N OS=Mus musculus GN=Serpina3n PE=1 SV=1	SPA3N_MOUSE	47 kDa	45	37	27	28	38	46	15	17		41	5.65685	27.5	0.707107	42	5.65685	16	1.41421
147	Neutrophilic granule protein OS=Mus musculus GN=Ngp PE=1 SV=1	NGP_MOUSE	19 kDa	21	22	1	0	19	30	23	30		21.5	0.707107	0.5	0.707107	24.5	7.77817	26.5	4.94975
242	Complement component C8 beta chain OS=Mus musculus GN=C8b PE=1 SV=1	CO8B_MOUSE	66 kDa	12	12	6	28	16	12	22	36		12	0	17	15.5563	14	2.82843	29	9.89949
231	Phosphatidylinositol-glycan-specific phospholipase D OS=Mus musculus GN=Gpld1 PE=1 SV=1	PHLD_MOUSE	93 kDa	13	13	12	33	13	14	14	22		13	0	22.5	14.8492	13.5	0.707107	18	5.65685
133	Sulfhydryl oxidase 1 OS=Mus musculus GN=Qsox1 PE=1 SV=1	QSOX1_MOUSE	83 kDa	23	15	18	32	21	14	4	15		19	5.65685	25	9.89949	17.5	4.94975	9.5	7.77817
116	CD151 antigen OS=Mus musculus GN=Cd151 PE=2 SV=2	CD151_MOUSE	28 kDa	26	40	2	1	15	27	3	1		33	9.89949	1.5	0.707107	21	8.48528	2	1.41421
94	EH domain-containing protein 1 OS=Mus musculus GN=Ehd1 PE=1 SV=1	EHD1_MOUSE	61 kDa	33	37	14	1	34	25	5	5		35	2.82843	7.5	9.19239	29.5	6.36396	5	0
304	Complement C1q subcomponent subunit A OS=Mus musculus GN=C1qa PE=1 SV=2	C1QA_MOUSE	26 kDa	9	14	14	24	13	10	26	29		11.5	3.53553	19	7.07107	11.5	2.12132	27.5	2.12132
18.2	Serine protease inhibitor A3M OS=Mus musculus GN=Serpina3m PE=1 SV=2	SPA3M_MOUSE	47 kDa	67	66	72	82	101	85	34	42		66.5	0.707107	77	7.07107	93	11.3137	38	5.65685
20.2	Moesin OS=Mus musculus GN=Msn PE=1 SV=3	MOES_MOUSE	68 kDa	51	67	16	9	48	41	15	11		59	11.3137	12.5	4.94975	44.5	4.94975	13	2.82843
179	Laminin subunit gamma-1 OS=Mus musculus GN=Lamc1 PE=1 SV=2	LAMC1_MOUSE	177 kDa	17	17	4	0	12	14	26	42		17	0	2	2.82843	13	1.41421	34	11.3137
143	Epidermal growth factor receptor OS=Mus musculus GN=Egfr PE=1 SV=1	EGFR_MOUSE	135 kDa	21	23	14	17	10	19	11	15		22	1.41421	15.5	2.12132	14.5	6.36396	13	2.82843
113.1	Plexin-B2 OS=Mus musculus GN=Plxnb2 PE=1 SV=1	PLXB2_MOUSE	206 kDa	27	43	7	0	28	29	1	1		35	11.3137	3.5	4.94975	28.5	0.707107	1	0
152	Histone H4 OS=Mus musculus GN=Hist1h4a PE=1 SV=2	H4_MOUSE	11 kDa	20	23	1	2	25	17	28	18		21.5	2.12132	1.5	0.707107	21	5.65685	23	7.07107
977	Desmoplakin OS=Mus musculus GN=Dsp PE=1 SV=1	DESP_MOUSE	333 kDa	0	0	0	25	0	0	106	0		0	0	12.5	17.6777	0	0	53	74.9533
107	Intercellular adhesion molecule 1 OS=Mus musculus GN=Icam1 PE=1 SV=1	ICAM1_MOUSE	59 kDa	28	28	14	4	28	21	4	1		28	0	9	7.07107	24.5	4.94975	2.5	2.12132
230.2	Keratin, type II cytoskeletal 5 OS=Mus musculus GN=Krt5 PE=1 SV=1	K2C5_MOUSE	62 kDa	5	3	3	229	4	2	104	1		4	1.41421	116	159.806	3	1.41421	52.5	72.832
128	Uroplakin-3b OS=Mus musculus GN=Upk3b PE=1 SV=1	UPK3B_MOUSE	30 kDa	24	22	11	8	25	24	7	3		23	1.41421	9.5	2.12132	24.5	0.707107	5	2.82843
279	Complement C1q subcomponent subunit C OS=Mus musculus GN=C1qc PE=2 SV=2	C1QC_MOUSE	26 kDa	10	12	18	18	10	12	20	23		11	1.41421	18	0	11	1.41421	21.5	2.12132
103	Coxsackievirus and adenovirus receptor homolog OS=Mus musculus GN=Cxadr PE=1 SV=1	CXAR_MOUSE	40 kDa	28	30	10	2	27	25	3	0		29	1.41421	6	5.65685	26	1.41421	1.5	2.12132
105	H-2 class II histocompatibility antigen, A beta chain OS=Mus musculus GN=H2-Ab1 PE=1 SV=1	HB2A_MOUSE	30 kDa	28	28	7	0	20	23	8	7		28	0	3.5	4.94975	21.5	2.12132	7.5	0.707107
243	Fibulin-1 OS=Mus musculus GN=Fbln1 PE=1 SV=2	FBLN1_MOUSE	78 kDa	12	8	20	24	7	7	19	23		10	2.82843	22	2.82843	7	0	21	2.82843
149	Histone H3.1 OS=Mus musculus GN=Hist1h3a PE=1 SV=2	H31_MOUSE	15 kDa	21	36	1	0	16	10	6	6		28.5	10.6066	0.5	0.707107	13	4.24264	6	0
121	L-lactate dehydrogenase A chain OS=Mus musculus GN=Ldha PE=1 SV=3	LDHA_MOUSE	36 kDa	25	23	15	13	18	29	6	0		24	1.41421	14	1.41421	23.5	7.77817	3	4.24264
470	Ovostatin homolog OS=Mus musculus GN=Ovos PE=2 SV=2	OVOS_MOUSE	162 kDa	4	29	13	51	18	0	1	0		16.5	17.6777	32	26.8701	9	12.7279	0.5	0.707107
112	Mesothelin OS=Mus musculus GN=Msln PE=1 SV=1	MSLN_MOUSE	69 kDa	27	26	11	3	24	16	6	2		26.5	0.707107	7	5.65685	20	5.65685	4	2.82843
96	Unconventional myosin-Ig OS=Mus musculus GN=Myo1g PE=1 SV=1	MYO1G_MOUSE	117 kDa	33	38	2	0	35	20	2	5		35.5	3.53553	1	1.41421	27.5	10.6066	3.5	2.12132
176	Adiponectin OS=Mus musculus GN=Adipoq PE=1 SV=2	ADIPO_MOUSE	27 kDa	17	14	11	16	12	13	15	23		15.5	2.12132	13.5	3.53553	12.5	0.707107	19	5.65685
34.1	Guanine nucleotide-binding protein G(I)/G(S)/G(T) subunit beta-2 OS=Mus musculus GN=Gnb2 PE=1 SV=3	GBB2_MOUSE	37 kDa	70	73	28	5	62	55	15	16		71.5	2.12132	16.5	16.2635	58.5	4.94975	15.5	0.707107
50	Guanine nucleotide-binding protein G(I)/G(S)/G(T) subunit beta-1 OS=Mus musculus GN=Gnb1 PE=1 SV=3	GBB1_MOUSE	37 kDa	52	54	28	4	47	42	16	12		53	1.41421	16	16.9706	44.5	3.53553	14	2.82843
305	Complement component C9 OS=Mus musculus GN=C9 PE=1 SV=2	CO9_MOUSE	62 kDa	9	14	4	12	12	9	11	31		11.5	3.53553	8	5.65685	10.5	2.12132	21	14.1421
136	Galectin-1 OS=Mus musculus GN=Lgals1 PE=1 SV=3	LEG1_MOUSE	15 kDa	22	29	13	1	16	23	5	3		25.5	4.94975	7	8.48528	19.5	4.94975	4	1.41421
123.1	Adenylyl cyclase-associated protein 1 OS=Mus musculus GN=Cap1 PE=1 SV=4	CAP1_MOUSE	52 kDa	24	28	1	0	22	13	0	8		26	2.82843	0.5	0.707107	17.5	6.36396	4	5.65685
300	Ig kappa chain V-II region 26-10 OS=Mus musculus PE=1 SV=1	KV2A7_MOUSE	12 kDa	10	12	12	16	8	12	22	22		11	1.41421	14	2.82843	10	2.82843	22	0
114	Ig heavy chain V region VH558 A1/A4 OS=Mus musculus GN=Gm5629 PE=2 SV=1	HVM52_MOUSE	13 kDa	27	3	1	2	12	13	31	22		15	16.9706	1.5	0.707107	12.5	0.707107	26.5	6.36396
120.1	Ig lambda-2 chain C region OS=Mus musculus GN=Iglc2 PE=1 SV=1	LAC2_MOUSE	11 kDa	24	19	24	24	12	29	53	40		21.5	3.53553	24	0	20.5	12.0208	46.5	9.19239
287	Ig kappa chain V-VI region XRPC 44 OS=Mus musculus PE=1 SV=1	KV6A1_MOUSE (+3)	12 kDa	10	11	6	21	10	8	22	17		10.5	0.707107	13.5	10.6066	9	1.41421	19.5	3.53553
110.1	Ig heavy chain V region AC38 205.12 OS=Mus musculus PE=1 SV=1	HVM51_MOUSE	13 kDa	27	19	11	65	16	24	29	34		23	5.65685	38	38.1838	20	5.65685	31.5	3.53553
239	Basement membrane-specific heparan sulfate proteoglycan core protein OS=Mus musculus GN=Hspg2 PE=1 SV=1	PGBM_MOUSE	398 kDa	12	22	3	2	9	15	8	24		17	7.07107	2.5	0.707107	12	4.24264	16	11.3137
135	Coronin-1A OS=Mus musculus GN=Coro1a PE=1 SV=5	COR1A_MOUSE	51 kDa	22	26	1	0	18	23	1	4		24	2.82843	0.5	0.707107	20.5	3.53553	2.5	2.12132
280	Complement factor B OS=Mus musculus GN=Cfb PE=1 SV=2	CFAB_MOUSE	85 kDa	10	4	17	23	7	18	7	21		7	4.24264	20	4.24264	12.5	7.77817	14	9.89949
104	Creatine kinase M-type OS=Mus musculus GN=Ckm PE=2 SV=1	KCRM_MOUSE	43 kDa	28	24	13	5	3	32	0	0		26	2.82843	9	5.65685	17.5	20.5061	0	0
333	Extracellular matrix protein 1 OS=Mus musculus GN=Ecm1 PE=1 SV=2	ECM1_MOUSE	63 kDa	8	8	10	6	3	8	25	34		8	0	8	2.82843	5.5	3.53553	29.5	6.36396
189	Protein S100-A9 OS=Mus musculus GN=S100a9 PE=1 SV=3	S10A9_MOUSE	13 kDa	16	15	5	0	13	19	7	9		15.5	0.707107	2.5	3.53553	16	4.24264	8	1.41421
158	Xanthine dehydrogenase/oxidase OS=Mus musculus GN=Xdh PE=1 SV=5	XDH_MOUSE	147 kDa	20	17	10	3	20	15	4	7		18.5	2.12132	6.5	4.94975	17.5	3.53553	5.5	2.12132
115	Alpha-enolase OS=Mus musculus GN=Eno1 PE=1 SV=3	ENOA_MOUSE	47 kDa	26	33	10	4	26	34	6	2		29.5	4.94975	7	4.24264	30	5.65685	4	2.82843
341	Plasma kallikrein OS=Mus musculus GN=Klkb1 PE=1 SV=2	KLKB1_MOUSE	71 kDa	8	6	9	33	3	10	10	16		7	1.41421	21	16.9706	6.5	4.94975	13	4.24264
261	Laminin subunit alpha-2 OS=Mus musculus GN=Lama2 PE=1 SV=2	LAMA2_MOUSE	344 kDa	11	9	2	0	6	9	19	41		10	1.41421	1	1.41421	7.5	2.12132	30	15.5563
124	Integrin alpha-3 OS=Mus musculus GN=Itga3 PE=1 SV=1	ITA3_MOUSE	117 kDa	24	22	11	0	23	19	3	1		23	1.41421	5.5	7.77817	21	2.82843	2	1.41421
125	Leukocyte elastase inhibitor A OS=Mus musculus GN=Serpinb1a PE=1 SV=1	ILEUA_MOUSE	43 kDa	24	23	5	1	22	26	0	0		23.5	0.707107	3	2.82843	24	2.82843	0	0
126	Pantetheinase OS=Mus musculus GN=Vnn1 PE=1 SV=3	VNN1_MOUSE	57 kDa	24	19	11	2	21	21	3	3		21.5	3.53553	6.5	6.36396	21	0	3	0
132	Plastin-2 OS=Mus musculus GN=Lcp1 PE=1 SV=4	PLSL_MOUSE	70 kDa	23	21	2	0	26	27	1	1		22	1.41421	1	1.41421	26.5	0.707107	1	0
204	Peptidyl-prolyl cis-trans isomerase A OS=Mus musculus GN=Ppia PE=1 SV=2	PPIA_MOUSE	18 kDa	15	18	15	5	14	18	9	5		16.5	2.12132	10	7.07107	16	2.82843	7	2.82843
237	Ig kappa chain V-V region L6 (Fragment) OS=Mus musculus PE=4 SV=1	KV5A6_MOUSE	13 kDa	13	10	6	15	10	12	14	20		11.5	2.12132	10.5	6.36396	11	1.41421	17	4.24264
134	Thrombospondin-1 OS=Mus musculus GN=Thbs1 PE=1 SV=1	TSP1_MOUSE	130 kDa	23	22	5	3	19	11	2	7		22.5	0.707107	4	1.41421	15	5.65685	4.5	3.53553
150	ADP-ribosyl cyclase/cyclic ADP-ribose hydrolase 2 OS=Mus musculus GN=Bst1 PE=1 SV=1	BST1_MOUSE	35 kDa	20	27	9	3	21	12	4	2		23.5	4.94975	6	4.24264	16.5	6.36396	3	1.41421
140	Transketolase OS=Mus musculus GN=Tkt PE=1 SV=1	TKT_MOUSE	68 kDa	22	22	5	1	15	26	1	2		22	0	3	2.82843	20.5	7.77817	1.5	0.707107
276	Carboxypeptidase N subunit 2 OS=Mus musculus GN=Cpn2 PE=1 SV=2	CPN2_MOUSE	60 kDa	10	7	13	18	6	14	12	15		8.5	2.12132	15.5	3.53553	10	5.65685	13.5	2.12132
247	Heparin cofactor 2 OS=Mus musculus GN=Serpind1 PE=1 SV=1	HEP2_MOUSE	54 kDa	12	11	14	16	13	17	2	6		11.5	0.707107	15	1.41421	15	2.82843	4	2.82843
250	Laminin subunit beta-1 OS=Mus musculus GN=Lamb1 PE=1 SV=3	LAMB1_MOUSE	197 kDa	12	10	1	0	10	5	22	33		11	1.41421	0.5	0.707107	7.5	3.53553	27.5	7.77817
45	Alpha-1-antitrypsin 1-5 OS=Mus musculus GN=Serpina1e PE=1 SV=1	A1AT5_MOUSE	46 kDa	56	61	61	61	72	76	27	37		58.5	3.53553	61	0	74	2.82843	32	7.07107
266	Phospholipid transfer protein OS=Mus musculus GN=Pltp PE=1 SV=1	PLTP_MOUSE	54 kDa	11	9	11	22	11	9	5	12		10	1.41421	16.5	7.77817	10	1.41421	8.5	4.94975
173	Transforming protein RhoA OS=Mus musculus GN=Rhoa PE=1 SV=1	RHOA_MOUSE	22 kDa	18	31	10	2	17	29	3	4		24.5	9.19239	6	5.65685	23	8.48528	3.5	0.707107
273	CD9 antigen OS=Mus musculus GN=Cd9 PE=1 SV=2	CD9_MOUSE	25 kDa	11	21	15	4	11	15	6	2		16	7.07107	9.5	7.77817	13	2.82843	4	2.82843
246	Hematopoietic progenitor cell antigen CD34 OS=Mus musculus GN=Cd34 PE=1 SV=1	CD34_MOUSE	41 kDa	12	33	3	1	15	12	1	0		22.5	14.8492	2	1.41421	13.5	2.12132	0.5	0.707107
167	von Willebrand factor A domain-containing protein 5A OS=Mus musculus GN=Vwa5a PE=1 SV=2	VMA5A_MOUSE	87 kDa	19	20	11	0	22	20	0	0		19.5	0.707107	5.5	7.77817	21	1.41421	0	0
99	Heat shock protein HSP 90-beta OS=Mus musculus GN=Hsp90ab1 PE=1 SV=3	HS90B_MOUSE	83 kDa	31	25	11	8	29	19	3	1		28	4.24264	9.5	2.12132	24	7.07107	2	1.41421
185	Chloride intracellular channel protein 1 OS=Mus musculus GN=Clic1 PE=1 SV=3	CLIC1_MOUSE	27 kDa	16	20	5	0	23	21	1	2		18	2.82843	2.5	3.53553	22	1.41421	1.5	0.707107
205	Phosphoglycerate kinase 1 OS=Mus musculus GN=Pgk1 PE=1 SV=4	PGK1_MOUSE	45 kDa	15	13	10	1	13	25	1	0		14	1.41421	5.5	6.36396	19	8.48528	0.5	0.707107
171	Neuroplastin OS=Mus musculus GN=Nptn PE=1 SV=3	NPTN_MOUSE	44 kDa	18	20	7	2	16	15	5	1		19	1.41421	4.5	3.53553	15.5	0.707107	3	2.82843
142	Anoctamin-1 OS=Mus musculus GN=Ano1 PE=1 SV=2	ANO1_MOUSE	111 kDa	21	15	9	0	16	9	1	0		18	4.24264	4.5	6.36396	12.5	4.94975	0.5	0.707107
229	Integrin alpha-L OS=Mus musculus GN=Itgal PE=1 SV=2	ITAL_MOUSE	128 kDa	13	24	4	2	17	7	3	9		18.5	7.77817	3	1.41421	12	7.07107	6	4.24264
153	Integrin beta-2-like protein OS=Mus musculus GN=Itgb2l PE=1 SV=1	ITB2L_MOUSE	82 kDa	20	24	0	0	14	21	1	4		22	2.82843	0	0	17.5	4.94975	2.5	2.12132
169	Complement component receptor 1-like protein OS=Mus musculus GN=Cr1l PE=1 SV=1	CR1L_MOUSE	54 kDa	18	19	5	2	13	13	4	1		18.5	0.707107	3.5	2.12132	13	0	2.5	2.12132
157	Tyrosine-protein kinase Lyn OS=Mus musculus GN=Lyn PE=1 SV=4	LYN_MOUSE	59 kDa	20	31	3	0	21	17	3	9		25.5	7.77817	1.5	2.12132	19	2.82843	6	4.24264
286	Ig heavy chain V regions TEPC 15/S107/HPCM1/HPCM2/HPCM3 OS=Mus musculus PE=1 SV=1	HVM18_MOUSE (+4)	14 kDa	10	12	12	10	9	10	13	9		11	1.41421	11	1.41421	9.5	0.707107	11	2.82843
275	Apolipoprotein E OS=Mus musculus GN=Apoe PE=1 SV=2	APOE_MOUSE	36 kDa	10	10	2	8	10	16	10	9		10	0	5	4.24264	13	4.24264	9.5	0.707107
188	Peroxiredoxin-1 OS=Mus musculus GN=Prdx1 PE=1 SV=1	PRDX1_MOUSE	22 kDa	16	16	9	5	14	15	7	1		16	0	7	2.82843	14.5	0.707107	4	4.24264
200	Disintegrin and metalloproteinase domain-containing protein 10 OS=Mus musculus GN=Adam10 PE=1 SV=2	ADA10_MOUSE	84 kDa	15	18	7	0	22	13	2	1		16.5	2.12132	3.5	4.94975	17.5	6.36396	1.5	0.707107
214	Hemoglobin subunit beta-1 OS=Mus musculus GN=Hbb-b1 PE=1 SV=2	HBB1_MOUSE	16 kDa	14	17	8	4	13	29	0	0		15.5	2.12132	6	2.82843	21	11.3137	0	0
342	Protein AMBP OS=Mus musculus GN=Ambp PE=2 SV=2	AMBP_MOUSE	39 kDa	8	13	10	11	7	8	6	7		10.5	3.53553	10.5	0.707107	7.5	0.707107	6.5	0.707107
203	Myosin light polypeptide 6 OS=Mus musculus GN=Myl6 PE=1 SV=3	MYL6_MOUSE	17 kDa	15	17	6	2	17	14	7	4		16	1.41421	4	2.82843	15.5	2.12132	5.5	2.12132
409	Junction plakoglobin OS=Mus musculus GN=Jup PE=1 SV=3	PLAK_MOUSE	82 kDa	6	8	2	17	5	5	62	0		7	1.41421	9.5	10.6066	5	0	31	43.8406
78.1	Cytoplasmic FMR1-interacting protein 1 OS=Mus musculus GN=Cyfip1 PE=1 SV=1	CYFP1_MOUSE	145 kDa	34	43	11	0	38	37	2	4		38.5	6.36396	5.5	7.77817	37.5	0.707107	3	1.41421
146	Leukotriene A-4 hydrolase OS=Mus musculus GN=Lta4h PE=1 SV=4	LKHA4_MOUSE	69 kDa	21	16	1	0	15	20	0	1		18.5	3.53553	0.5	0.707107	17.5	3.53553	0.5	0.707107
162	EH domain-containing protein 2 OS=Mus musculus GN=Ehd2 PE=1 SV=1	EHD2_MOUSE	61 kDa	19	20	9	2	13	19	3	4		19.5	0.707107	5.5	4.94975	16	4.24264	3.5	0.707107
168	CD44 antigen OS=Mus musculus GN=Cd44 PE=1 SV=3	CD44_MOUSE	86 kDa	18	16	3	0	20	16	4	2		17	1.41421	1.5	2.12132	18	2.82843	3	1.41421
225	Bone marrow proteoglycan OS=Mus musculus GN=Prg2 PE=1 SV=1	PRG2_MOUSE	24 kDa	13	10	1	0	18	17	1	3		11.5	2.12132	0.5	0.707107	17.5	0.707107	2	1.41421
181	Thrombomodulin OS=Mus musculus GN=Thbd PE=1 SV=1	TRBM_MOUSE	62 kDa	17	25	8	0	13	14	2	0		21	5.65685	4	5.65685	13.5	0.707107	1	1.41421
336	Inter-alpha-trypsin inhibitor heavy chain H3 OS=Mus musculus GN=Itih3 PE=1 SV=3	ITIH3_MOUSE	99 kDa	8	7	7	19	12	11	2	7		7.5	0.707107	13	8.48528	11.5	0.707107	4.5	3.53553
186	Inhibitor of carbonic anhydrase OS=Mus musculus GN=Ica PE=1 SV=1	ICA_MOUSE	77 kDa	16	12	12	21	5	17	4	17		14	2.82843	16.5	6.36396	11	8.48528	10.5	9.19239
216	Myeloid-associated differentiation marker OS=Mus musculus GN=Myadm PE=2 SV=2	MYADM_MOUSE	35 kDa	14	21	7	2	17	10	1	1		17.5	4.94975	4.5	3.53553	13.5	4.94975	1	0
29.2	Guanine nucleotide-binding protein G(k) subunit alpha OS=Mus musculus GN=Gnai3 PE=1 SV=3	GNAI3_MOUSE	41 kDa	41	41	17	4	28	36	11	17		41	0	10.5	9.19239	32	5.65685	14	4.24264
177	Annexin A11 OS=Mus musculus GN=Anxa11 PE=2 SV=2	ANX11_MOUSE	54 kDa	17	16	6	0	15	14	2	9		16.5	0.707107	3	4.24264	14.5	0.707107	5.5	4.94975
228	Ig alpha chain C region OS=Mus musculus PE=1 SV=1	IGHA_MOUSE	37 kDa	13	5	5	8	3	5	21	18		9	5.65685	6.5	2.12132	4	1.41421	19.5	2.12132
196	CD82 antigen OS=Mus musculus GN=Cd82 PE=1 SV=1	CD82_MOUSE	30 kDa	15	16	6	2	9	13	4	2		15.5	0.707107	4	2.82843	11	2.82843	3	1.41421
220	Sodium/potassium-transporting ATPase subunit beta-1 OS=Mus musculus GN=Atp1b1 PE=1 SV=1	AT1B1_MOUSE	35 kDa	14	17	9	1	15	14	5	3		15.5	2.12132	5	5.65685	14.5	0.707107	4	1.41421
195	Actin-related protein 3 OS=Mus musculus GN=Actr3 PE=1 SV=3	ARP3_MOUSE	47 kDa	15	14	3	0	14	15	1	3		14.5	0.707107	1.5	2.12132	14.5	0.707107	2	1.41421
298	Protein S100-A10 OS=Mus musculus GN=S100a10 PE=1 SV=2	S10AA_MOUSE	11 kDa	10	18	4	2	9	10	11	5		14	5.65685	3	1.41421	9.5	0.707107	8	4.24264
160	Anoctamin-6 OS=Mus musculus GN=Ano6 PE=1 SV=1	ANO6_MOUSE	106 kDa	19	16	8	1	13	13	2	1		17.5	2.12132	4.5	4.94975	13	0	1.5	0.707107
337	Lactotransferrin OS=Mus musculus GN=Ltf PE=2 SV=4	TRFL_MOUSE	78 kDa	8	5	1	0	5	6	15	35		6.5	2.12132	0.5	0.707107	5.5	0.707107	25	14.1421
191	Serine/threonine-protein kinase 26 OS=Mus musculus GN=Stk26 PE=2 SV=1	STK26_MOUSE	47 kDa	16	17	5	0	14	14	0	2		16.5	0.707107	2.5	3.53553	14	0	1	1.41421
164	Protein Niban OS=Mus musculus GN=Fam129a PE=1 SV=2	NIBAN_MOUSE	103 kDa	19	22	0	0	14	10	0	0		20.5	2.12132	0	0	12	2.82843	0	0
1054	Peroxisomal acyl-coenzyme A oxidase 3 OS=Mus musculus GN=Acox3 PE=1 SV=2	ACOX3_MOUSE-DECOY	?	0	8	0	0	0	1	5	2		4	5.65685	0	0	0.5	0.707107	3.5	2.12132
201	Galectin-3-binding protein OS=Mus musculus GN=Lgals3bp PE=1 SV=1	LG3BP_MOUSE	64 kDa	15	13	2	3	4	9	11	11		14	1.41421	2.5	0.707107	6.5	3.53553	11	0
221	Triosephosphate isomerase OS=Mus musculus GN=Tpi1 PE=1 SV=4	TPIS_MOUSE	32 kDa	14	19	6	2	12	15	7	0		16.5	3.53553	4	2.82843	13.5	2.12132	3.5	4.94975
174	6-phosphogluconate dehydrogenase, decarboxylating OS=Mus musculus GN=Pgd PE=1 SV=3	6PGD_MOUSE	53 kDa	17	14	3	0	17	22	1	2		15.5	2.12132	1.5	2.12132	19.5	3.53553	1.5	0.707107
211	Fructose-bisphosphate aldolase A OS=Mus musculus GN=Aldoa PE=1 SV=2	ALDOA_MOUSE	39 kDa	14	17	5	1	10	24	2	1		15.5	2.12132	3	2.82843	17	9.89949	1.5	0.707107
151	H-2 class I histocompatibility antigen, D-B alpha chain OS=Mus musculus GN=H2-D1 PE=1 SV=2	HA11_MOUSE	41 kDa	20	27	9	3	20	17	11	9		23.5	4.94975	6	4.24264	18.5	2.12132	10	1.41421
159	Annexin A6 OS=Mus musculus GN=Anxa6 PE=1 SV=3	ANXA6_MOUSE	76 kDa	19	19	2	0	14	12	2	4		19	0	1	1.41421	13	1.41421	3	1.41421
236	Thy-1 membrane glycoprotein OS=Mus musculus GN=Thy1 PE=1 SV=1	THY1_MOUSE	18 kDa	13	12	11	5	12	12	4	2		12.5	0.707107	8	4.24264	12	0	3	1.41421
442	Vitamin D-binding protein OS=Mus musculus GN=Gc PE=1 SV=2	VTDB_MOUSE	54 kDa	5	2	2	10	5	10	10	20		3.5	2.12132	6	5.65685	7.5	3.53553	15	7.07107
217	Protein S100-A11 OS=Mus musculus GN=S100a11 PE=1 SV=1	S10AB_MOUSE	11 kDa	14	15	5	4	13	10	5	6		14.5	0.707107	4.5	0.707107	11.5	2.12132	5.5	0.707107
248	Hyaluronan-binding protein 2 OS=Mus musculus GN=Habp2 PE=1 SV=2	HABP2_MOUSE	62 kDa	12	9	1	0	9	8	11	12		10.5	2.12132	0.5	0.707107	8.5	0.707107	11.5	0.707107
187	Integrin alpha-V OS=Mus musculus GN=Itgav PE=1 SV=2	ITAV_MOUSE	115 kDa	16	17	2	0	19	12	0	1		16.5	0.707107	1	1.41421	15.5	4.94975	0.5	0.707107
375	Ig heavy chain V-III region E109 OS=Mus musculus PE=1 SV=1	HVM29_MOUSE	13 kDa	7	9	5	10	6	8	11	12		8	1.41421	7.5	3.53553	7	1.41421	11.5	0.707107
232	Protein NDRG1 OS=Mus musculus GN=Ndrg1 PE=1 SV=1	NDRG1_MOUSE	43 kDa	13	14	8	0	13	11	3	2		13.5	0.707107	4	5.65685	12	1.41421	2.5	0.707107
183	Actin-related protein 2/3 complex subunit 1B OS=Mus musculus GN=Arpc1b PE=2 SV=4	ARC1B_MOUSE	41 kDa	16	17	2	0	9	14	2	3		16.5	0.707107	1	1.41421	11.5	3.53553	2.5	0.707107
357	Afamin OS=Mus musculus GN=Afm PE=1 SV=2	AFAM_MOUSE	69 kDa	7	0	16	6	2	10	8	17		3.5	4.94975	11	7.07107	6	5.65685	12.5	6.36396
349	Thrombospondin-4 OS=Mus musculus GN=Thbs4 PE=1 SV=1	TSP4_MOUSE	106 kDa	8	7	6	5	8	4	9	13		7.5	0.707107	5.5	0.707107	6	2.82843	11	2.82843
516	Collagen alpha-1(VI) chain OS=Mus musculus GN=Col6a1 PE=2 SV=1	CO6A1_MOUSE	108 kDa	3	2	15	25	3	2	8	8		2.5	0.707107	20	7.07107	2.5	0.707107	8	0
245	H-2 class II histocompatibility antigen, A-B alpha chain OS=Mus musculus GN=H2-Aa PE=1 SV=2	HA2B_MOUSE	28 kDa	12	14	5	0	12	10	6	4		13	1.41421	2.5	3.53553	11	1.41421	5	1.41421
240	CD81 antigen OS=Mus musculus GN=Cd81 PE=1 SV=2	CD81_MOUSE	26 kDa	12	17	8	2	12	13	4	0		14.5	3.53553	5	4.24264	12.5	0.707107	2	2.82843
222	Ubiquitin-like modifier-activating enzyme 1 OS=Mus musculus GN=Uba1 PE=1 SV=1	UBA1_MOUSE	118 kDa	14	17	2	0	14	16	0	0		15.5	2.12132	1	1.41421	15	1.41421	0	0
184	Catenin alpha-1 OS=Mus musculus GN=Ctnna1 PE=1 SV=1	CTNA1_MOUSE	100 kDa	16	18	1	0	17	13	0	0		17	1.41421	0.5	0.707107	15	2.82843	0	0
334	Glutathione peroxidase 3 OS=Mus musculus GN=Gpx3 PE=2 SV=2	GPX3_MOUSE	25 kDa	8	8	6	12	8	9	7	8		8	0	9	4.24264	8.5	0.707107	7.5	0.707107
197	Choline transporter-like protein 1 OS=Mus musculus GN=Slc44a1 PE=1 SV=3	CTL1_MOUSE	73 kDa	15	15	5	1	14	9	0	0		15	0	3	2.82843	11.5	3.53553	0	0
258	Basal cell adhesion molecule OS=Mus musculus GN=Bcam PE=2 SV=1	BCAM_MOUSE	68 kDa	11	15	3	0	14	17	1	0		13	2.82843	1.5	2.12132	15.5	2.12132	0.5	0.707107
420	Complement component C8 gamma chain OS=Mus musculus GN=C8g PE=1 SV=1	CO8G_MOUSE	23 kDa	5	7	7	11	7	7	10	11		6	1.41421	9	2.82843	7	0	10.5	0.707107
257	Aquaporin-1 OS=Mus musculus GN=Aqp1 PE=1 SV=3	AQP1_MOUSE	29 kDa	11	17	5	3	13	10	2	1		14	4.24264	4	1.41421	11.5	2.12132	1.5	0.707107
537	Complement factor I OS=Mus musculus GN=Cfi PE=1 SV=3	CFAI_MOUSE	67 kDa	3	1	8	19	0	5	6	9		2	1.41421	13.5	7.77817	2.5	3.53553	7.5	2.12132
206	Unconventional myosin-If OS=Mus musculus GN=Myo1f PE=1 SV=1	MYO1F_MOUSE	126 kDa	15	21	1	0	15	13	1	2		18	4.24264	0.5	0.707107	14	1.41421	1.5	0.707107
224	4F2 cell-surface antigen heavy chain OS=Mus musculus GN=Slc3a2 PE=1 SV=1	4F2_MOUSE	58 kDa	13	18	4	0	15	12	1	0		15.5	3.53553	2	2.82843	13.5	2.12132	0.5	0.707107
328	Corticosteroid-binding globulin OS=Mus musculus GN=Serpina6 PE=1 SV=1	CBG_MOUSE	45 kDa	8	1	16	11	2	11	3	7		4.5	4.94975	13.5	3.53553	6.5	6.36396	5	2.82843
408	Keratin, type I cytoskeletal 10 OS=Mus musculus GN=Krt10 PE=1 SV=3	K1C10_MOUSE	58 kDa	6	2	4	36	16	8	79	0		4	2.82843	20	22.6274	12	5.65685	39.5	55.8614
241	Cofilin-1 OS=Mus musculus GN=Cfl1 PE=1 SV=3	COF1_MOUSE	19 kDa	12	11	9	0	12	11	1	6		11.5	0.707107	4.5	6.36396	11.5	0.707107	3.5	3.53553
285	Glucose-6-phosphate isomerase OS=Mus musculus GN=Gpi PE=1 SV=4	G6PI_MOUSE	63 kDa	10	15	3	2	9	19	0	0		12.5	3.53553	2.5	0.707107	14	7.07107	0	0
271	Solute carrier family 2, facilitated glucose transporter member 3 OS=Mus musculus GN=Slc2a3 PE=1 SV=1	GTR3_MOUSE	53 kDa	11	14	5	0	12	13	2	6		12.5	2.12132	2.5	3.53553	12.5	0.707107	4	2.82843
502	BPI fold-containing family A member 2 OS=Mus musculus GN=Bpifa2 PE=2 SV=1	BPIA2_MOUSE	25 kDa	4	14	0	0	14	15	5	8		9	7.07107	0	0	14.5	0.707107	6.5	2.12132
351	Ig heavy chain V region 441 OS=Mus musculus PE=4 SV=1	HVM36_MOUSE (+3)	13 kDa	8	5	4	6	5	7	10	10		6.5	2.12132	5	1.41421	6	1.41421	10	0
252	Profilin-1 OS=Mus musculus GN=Pfn1 PE=1 SV=2	PROF1_MOUSE	15 kDa	12	15	4	1	8	16	2	2		13.5	2.12132	2.5	2.12132	12	5.65685	2	0
144	Fatty acid synthase OS=Mus musculus GN=Fasn PE=1 SV=2	FAS_MOUSE	272 kDa	21	7	2	1	9	18	0	0		14	9.89949	1.5	0.707107	13.5	6.36396	0	0
192	Syntaxin-binding protein 2 OS=Mus musculus GN=Stxbp2 PE=2 SV=1	STXB2_MOUSE	66 kDa	16	17	0	0	15	15	0	1		16.5	0.707107	0	0	15	0	0.5	0.707107
215	Hexokinase-3 OS=Mus musculus GN=Hk3 PE=2 SV=2	HXK3_MOUSE	100 kDa	14	18	0	0	12	10	0	0		16	2.82843	0	0	11	1.41421	0	0
13.2	Actin, alpha cardiac muscle 1 OS=Mus musculus GN=Actc1 PE=1 SV=1	ACTC_MOUSE (+1)	42 kDa	88	99	42	42	82	81	41	30		93.5	7.77817	42	0	81.5	0.707107	35.5	7.77817
238	Leukocyte surface antigen CD47 OS=Mus musculus GN=Cd47 PE=1 SV=2	CD47_MOUSE	33 kDa	13	10	4	1	11	12	3	4		11.5	2.12132	2.5	2.12132	11.5	0.707107	3.5	0.707107
180	Ras-related protein R-Ras2 OS=Mus musculus GN=Rras2 PE=1 SV=1	RRAS2_MOUSE	23 kDa	17	18	13	5	17	10	6	4		17.5	0.707107	9	5.65685	13.5	4.94975	5	1.41421
315	Myristoylated alanine-rich C-kinase substrate OS=Mus musculus GN=Marcks PE=1 SV=2	MARCS_MOUSE	30 kDa	9	15	5	0	12	8	1	2		12	4.24264	2.5	3.53553	10	2.82843	1.5	0.707107
284	Formin-like protein 1 OS=Mus musculus GN=Fmnl1 PE=1 SV=1	FMNL_MOUSE	122 kDa	10	18	0	0	13	8	0	1		14	5.65685	0	0	10.5	3.53553	0.5	0.707107
325	Apolipoprotein A-IV OS=Mus musculus GN=Apoa4 PE=1 SV=3	APOA4_MOUSE	45 kDa	8	6	7	13	5	6	3	6		7	1.41421	10	4.24264	5.5	0.707107	4.5	2.12132
59.1	Tubulin alpha-1A chain OS=Mus musculus GN=Tuba1a PE=1 SV=1	TBA1A_MOUSE	50 kDa	40	32	17	12	31	39	10	6		36	5.65685	14.5	3.53553	35	5.65685	8	2.82843
396	Nidogen-1 OS=Mus musculus GN=Nid1 PE=1 SV=2	NID1_MOUSE	137 kDa	6	6	4	0	1	5	15	15		6	0	2	2.82843	3	2.82843	15	0
251	Metalloreductase STEAP4 OS=Mus musculus GN=Steap4 PE=2 SV=1	STEA4_MOUSE	53 kDa	12	16	4	0	11	11	2	0		14	2.82843	2	2.82843	11	0	1	1.41421
296	Transmembrane protein 119 OS=Mus musculus GN=Tmem119 PE=2 SV=1	TM119_MOUSE	29 kDa	10	14	5	0	16	10	0	0		12	2.82843	2.5	3.53553	13	4.24264	0	0
210	Dedicator of cytokinesis protein 2 OS=Mus musculus GN=Dock2 PE=1 SV=3	DOCK2_MOUSE	212 kDa	14	23	0	0	12	5	0	1		18.5	6.36396	0	0	8.5	4.94975	0.5	0.707107
327	Coagulation factor X OS=Mus musculus GN=F10 PE=1 SV=1	FA10_MOUSE	54 kDa	8	11	3	3	10	7	5	4		9.5	2.12132	3	0	8.5	2.12132	4.5	0.707107
293	Pleckstrin homology domain-containing family O member 2 OS=Mus musculus GN=Plekho2 PE=1 SV=1	PKHO2_MOUSE	54 kDa	10	19	3	0	13	8	1	0		14.5	6.36396	1.5	2.12132	10.5	3.53553	0.5	0.707107
262	Monocyte differentiation antigen CD14 OS=Mus musculus GN=Cd14 PE=1 SV=1	CD14_MOUSE	39 kDa	11	16	8	0	14	7	0	0		13.5	3.53553	4	5.65685	10.5	4.94975	0	0
364	Ig kappa chain V-V region MOPC 41 OS=Mus musculus GN=Gm5571 PE=1 SV=1	KV5A7_MOUSE	14 kDa	7	5	7	6	4	6	7	13		6	1.41421	6.5	0.707107	5	1.41421	10	4.24264
410	Ig heavy chain V region AMPC1 OS=Mus musculus PE=1 SV=1	HVM34_MOUSE	13 kDa	6	7	6	6	5	7	9	9		6.5	0.707107	6	0	6	1.41421	9	0
166	Tyrosine-protein kinase HCK OS=Mus musculus GN=Hck PE=1 SV=4	HCK_MOUSE	59 kDa	19	22	4	0	14	12	6	9		20.5	2.12132	2	2.82843	13	1.41421	7.5	2.12132
265	OX-2 membrane glycoprotein OS=Mus musculus GN=Cd200 PE=1 SV=1	OX2G_MOUSE	31 kDa	11	15	5	1	9	12	0	1		13	2.82843	3	2.82843	10.5	2.12132	0.5	0.707107
283	Ectonucleoside triphosphate diphosphohydrolase 2 OS=Mus musculus GN=Entpd2 PE=1 SV=2	ENTP2_MOUSE	54 kDa	10	13	8	0	11	12	1	0		11.5	2.12132	4	5.65685	11.5	0.707107	0.5	0.707107
391	Ig kappa chain V-V region K2 (Fragment) OS=Mus musculus PE=1 SV=1	KV5A3_MOUSE	13 kDa	6	6	3	9	5	7	9	8		6	0	6	4.24264	6	1.41421	8.5	0.707107
411	Ig kappa chain V-V region MOPC 149 OS=Mus musculus PE=1 SV=1	KV5A4_MOUSE	12 kDa	6	6	6	5	6	7	8	8		6	0	5.5	0.707107	6.5	0.707107	8	0
235	Rho-related GTP-binding protein RhoG OS=Mus musculus GN=Rhog PE=2 SV=1	RHOG_MOUSE	21 kDa	13	21	9	0	10	12	3	4		17	5.65685	4.5	6.36396	11	1.41421	3.5	0.707107
291	Periostin OS=Mus musculus GN=Postn PE=1 SV=2	POSTN_MOUSE	93 kDa	10	7	7	3	8	9	0	6		8.5	2.12132	5	2.82843	8.5	0.707107	3	4.24264
386	Erythrocyte band 7 integral membrane protein OS=Mus musculus GN=Stom PE=1 SV=3	STOM_MOUSE	31 kDa	6	17	4	1	8	14	0	0		11.5	7.77817	2.5	2.12132	11	4.24264	0	0
278	Catenin delta-1 OS=Mus musculus GN=Ctnnd1 PE=1 SV=2	CTND1_MOUSE	105 kDa	10	12	3	0	13	9	1	0		11	1.41421	1.5	2.12132	11	2.82843	0.5	0.707107
156.1	Ras-related protein Rab-5C OS=Mus musculus GN=Rab5c PE=1 SV=2	RAB5C_MOUSE	23 kDa	15	22	3	0	10	14	1	0		18.5	4.94975	1.5	2.12132	12	2.82843	0.5	0.707107
223	Ig kappa chain V19-17 OS=Mus musculus GN=Igk-V19-17 PE=1 SV=1	KV5A1_MOUSE	16 kDa	14	9	2	9	5	11	18	12		11.5	3.53553	5.5	4.94975	8	4.24264	15	4.24264
335	Golgi-associated plant pathogenesis-related protein 1 OS=Mus musculus GN=Glipr2 PE=2 SV=3	GAPR1_MOUSE	17 kDa	8	12	4	0	10	8	4	5		10	2.82843	2	2.82843	9	1.41421	4.5	0.707107
249	Interferon-induced guanylate-binding protein 2 OS=Mus musculus GN=Gbp2 PE=1 SV=1	GBP2_MOUSE	67 kDa	12	13	6	0	10	8	1	1		12.5	0.707107	3	4.24264	9	1.41421	1	0
311	Fermitin family homolog 3 OS=Mus musculus GN=Fermt3 PE=1 SV=1	URP2_MOUSE	76 kDa	9	15	2	0	13	9	0	1		12	4.24264	1	1.41421	11	2.82843	0.5	0.707107
308	Embigin OS=Mus musculus GN=Emb PE=1 SV=2	EMB_MOUSE	37 kDa	9	14	5	0	12	8	3	1		11.5	3.53553	2.5	3.53553	10	2.82843	2	1.41421
244	Fibulin-2 OS=Mus musculus GN=Fbln2 PE=1 SV=2	FBLN2_MOUSE	132 kDa	12	7	7	0	12	7	0	1		9.5	3.53553	3.5	4.94975	9.5	3.53553	0.5	0.707107
297	Vascular cell adhesion protein 1 OS=Mus musculus GN=Vcam1 PE=1 SV=1	VCAM1_MOUSE	81 kDa	10	17	3	0	6	8	0	0		13.5	4.94975	1.5	2.12132	7	1.41421	0	0
441	Alcohol dehydrogenase 1 OS=Mus musculus GN=Adh1 PE=1 SV=2	ADH1_MOUSE	40 kDa	5	0	0	0	1	40	0	0		2.5	3.53553	0	0	20.5	27.5772	0	0
59.2	Tubulin alpha-4A chain OS=Mus musculus GN=Tuba4a PE=1 SV=1	TBA4A_MOUSE	50 kDa	35	30	17	14	32	37	10	5		32.5	3.53553	15.5	2.12132	34.5	3.53553	7.5	3.53553
263	N-acetylated-alpha-linked acidic dipeptidase 2 OS=Mus musculus GN=Naalad2 PE=1 SV=2	NALD2_MOUSE	83 kDa	11	14	2	0	11	10	0	0		12.5	2.12132	1	1.41421	10.5	0.707107	0	0
269	Retinoic acid-induced protein 3 OS=Mus musculus GN=Gprc5a PE=1 SV=1	RAI3_MOUSE	40 kDa	11	11	4	1	10	10	2	0		11	0	2.5	2.12132	10	0	1	1.41421
340	Phospholipid scramblase 1 OS=Mus musculus GN=Plscr1 PE=2 SV=1	PLS1_MOUSE	36 kDa	8	12	7	0	11	8	1	1		10	2.82843	3.5	4.94975	9.5	2.12132	1	0
318	Podocalyxin OS=Mus musculus GN=Podxl PE=1 SV=2	PODXL_MOUSE	53 kDa	9	7	6	1	9	6	2	2		8	1.41421	3.5	3.53553	7.5	2.12132	2	0
90.2	14-3-3 protein zeta/delta OS=Mus musculus GN=Ywhaz PE=1 SV=1	1433Z_MOUSE	28 kDa	16	16	6	0	12	19	6	0		16	0	3	4.24264	15.5	4.94975	3	4.24264
202.2	Ig heavy chain V region B1-8/186-2 OS=Mus musculus GN=Ighv1-72 PE=1 SV=1	HVM07_MOUSE (+1)	15 kDa	7	5	3	6	3	6	6	10		6	1.41421	4.5	2.12132	4.5	2.12132	8	2.82843
255	Adenosylhomocysteinase OS=Mus musculus GN=Ahcy PE=1 SV=3	SAHH_MOUSE	48 kDa	11	9	3	3	7	11	0	0		10	1.41421	3	0	9	2.82843	0	0
338	Neutral amino acid transporter B(0) OS=Mus musculus GN=Slc1a5 PE=1 SV=2	AAAT_MOUSE	58 kDa	8	13	4	0	10	10	0	0		10.5	3.53553	2	2.82843	10	0	0	0
584	Keratin, type I cytoskeletal 16 OS=Mus musculus GN=Krt16 PE=1 SV=3	K1C16_MOUSE	52 kDa	3	0	0	126	7	4	51	0		1.5	2.12132	63	89.0955	5.5	2.12132	25.5	36.0624
401	Sarcoplasmic/endoplasmic reticulum calcium ATPase 1 OS=Mus musculus GN=Atp2a1 PE=1 SV=1	AT2A1_MOUSE	109 kDa	6	15	7	5	2	10	0	0		10.5	6.36396	6	1.41421	6	5.65685	0	0
345	Serine/threonine-protein kinase 10 OS=Mus musculus GN=Stk10 PE=1 SV=2	STK10_MOUSE	112 kDa	8	14	0	0	13	12	0	0		11	4.24264	0	0	12.5	0.707107	0	0
172	Ras-related C3 botulinum toxin substrate 1 OS=Mus musculus GN=Rac1 PE=1 SV=1	RAC1_MOUSE	21 kDa	18	21	15	5	15	17	7	7		19.5	2.12132	10	7.07107	16	1.41421	7	0
343	Retinal dehydrogenase 1 OS=Mus musculus GN=Aldh1a1 PE=1 SV=5	AL1A1_MOUSE	54 kDa	8	7	4	1	10	13	1	1		7.5	0.707107	2.5	2.12132	11.5	2.12132	1	0
545	Coagulation factor V OS=Mus musculus GN=F5 PE=1 SV=1	FA5_MOUSE	247 kDa	3	9	4	2	7	7	0	7		6	4.24264	3	1.41421	7	0	3.5	4.94975
316	Olfactomedin-4 OS=Mus musculus GN=Olfm4 PE=2 SV=1	OLFM4_MOUSE	57 kDa	9	10	3	0	7	6	3	3		9.5	0.707107	1.5	2.12132	6.5	0.707107	3	0
432	Polymeric immunoglobulin receptor OS=Mus musculus GN=Pigr PE=1 SV=1	PIGR_MOUSE	85 kDa	5	4	1	1	1	0	17	12		4.5	0.707107	1	0	0.5	0.707107	14.5	3.53553
259	Chloride intracellular channel protein 4 OS=Mus musculus GN=Clic4 PE=1 SV=3	CLIC4_MOUSE	29 kDa	11	11	1	0	12	8	1	1		11	0	0.5	0.707107	10	2.82843	1	0
346	Sphingomyelin phosphodiesterase 3 OS=Mus musculus GN=Smpd3 PE=1 SV=1	NSMA2_MOUSE	71 kDa	8	12	2	0	11	9	1	0		10	2.82843	1	1.41421	10	1.41421	0.5	0.707107
390	Heat shock protein beta-1 OS=Mus musculus GN=Hspb1 PE=1 SV=3	HSPB1_MOUSE	23 kDa	6	8	3	0	8	8	0	0		7	1.41421	1.5	2.12132	8	0	0	0
253	WD repeat-containing protein 1 OS=Mus musculus GN=Wdr1 PE=1 SV=3	WDR1_MOUSE	66 kDa	12	11	3	0	8	11	0	0		11.5	0.707107	1.5	2.12132	9.5	2.12132	0	0
234	Receptor-type tyrosine-protein phosphatase alpha OS=Mus musculus GN=Ptpra PE=1 SV=3	PTPRA_MOUSE	94 kDa	13	11	3	0	10	8	0	0		12	1.41421	1.5	2.12132	9	1.41421	0	0
324	Angiotensinogen OS=Mus musculus GN=Agt PE=1 SV=1	ANGT_MOUSE	52 kDa	8	9	4	3	6	10	1	4		8.5	0.707107	3.5	0.707107	8	2.82843	2.5	2.12132
202.1	Ig heavy chain V region 102 OS=Mus musculus PE=1 SV=1	HVM06_MOUSE	13 kDa	8	10	1	45	4	5	12	18		9	1.41421	23	31.1127	4.5	0.707107	15	4.24264
576	Lumican OS=Mus musculus GN=Lum PE=1 SV=2	LUM_MOUSE	38 kDa	3	3	10	8	2	12	0	2		3	0	9	1.41421	7	7.07107	1	1.41421
350	Tyrosine-protein phosphatase non-receptor type substrate 1 OS=Mus musculus GN=Sirpa PE=1 SV=1	SHPS1_MOUSE	56 kDa	8	11	4	0	9	7	0	1		9.5	2.12132	2	2.82843	8	1.41421	0.5	0.707107
208	Carbonic anhydrase 3 OS=Mus musculus GN=Ca3 PE=1 SV=3	CAH3_MOUSE	29 kDa	14	3	3	0	1	22	0	0		8.5	7.77817	1.5	2.12132	11.5	14.8492	0	0
254	Zinc transporter ZIP8 OS=Mus musculus GN=Slc39a8 PE=2 SV=1	S39A8_MOUSE	50 kDa	12	12	0	0	8	9	0	0		12	0	0	0	8.5	0.707107	0	0
309	Engulfment and cell motility protein 1 OS=Mus musculus GN=Elmo1 PE=1 SV=2	ELMO1_MOUSE	84 kDa	9	13	1	0	10	6	0	1		11	2.82843	0.5	0.707107	8	2.82843	0.5	0.707107
583.2	Keratin, type I cytoskeletal 14 OS=Mus musculus GN=Krt14 PE=1 SV=2	K1C14_MOUSE	53 kDa	0	0	0	184	8	0	76	0		0	0	92	130.108	4	5.65685	38	53.7401
620	Insulin-like growth factor-binding protein complex acid labile subunit OS=Mus musculus GN=Igfals PE=2 SV=1	ALS_MOUSE	67 kDa	2	2	6	4	6	4	4	13		2	0	5	1.41421	5	1.41421	8.5	6.36396
352	Ig heavy chain V region 3 OS=Mus musculus GN=Ighv1-61 PE=1 SV=1	HVM05_MOUSE	13 kDa	8	6	1	51	0	11	13	12		7	1.41421	26	35.3553	5.5	7.77817	12.5	0.707107
326	Calpain-2 catalytic subunit OS=Mus musculus GN=Capn2 PE=2 SV=4	CAN2_MOUSE	80 kDa	8	11	6	0	8	9	0	0		9.5	2.12132	3	4.24264	8.5	0.707107	0	0
193	Interferon-induced transmembrane protein 3 OS=Mus musculus GN=Ifitm3 PE=1 SV=1	IFM3_MOUSE	15 kDa	16	17	9	0	8	15	0	2		16.5	0.707107	4.5	6.36396	11.5	4.94975	1	1.41421
425	Hyaluronan synthase 1 OS=Mus musculus GN=Has1 PE=1 SV=1	HYAS1_MOUSE	66 kDa	5	15	1	0	3	14	0	0		10	7.07107	0.5	0.707107	8.5	7.77817	0	0
560	Leukemia inhibitory factor receptor OS=Mus musculus GN=Lifr PE=1 SV=1	LIFR_MOUSE	123 kDa	3	3	7	7	2	7	3	6		3	0	7	0	4.5	3.53553	4.5	2.12132
20.3	Radixin OS=Mus musculus GN=Rdx PE=1 SV=3	RADI_MOUSE	69 kDa	31	40	13	7	37	26	12	10		35.5	6.36396	10	4.24264	31.5	7.77817	11	1.41421
90.1	14-3-3 protein theta OS=Mus musculus GN=Ywhaq PE=1 SV=1	1433T_MOUSE	28 kDa	19	15	7	0	14	17	5	3		17	2.82843	3.5	4.94975	15.5	2.12132	4	1.41421
397	Pentraxin-related protein PTX3 OS=Mus musculus GN=Ptx3 PE=1 SV=2	PTX3_MOUSE	42 kDa	6	4	2	0	6	3	10	8		5	1.41421	1	1.41421	4.5	2.12132	9	1.41421
313	Gamma-glutamyltransferase 5 OS=Mus musculus GN=Ggt5 PE=2 SV=2	GGT5_MOUSE	62 kDa	9	16	1	0	6	3	0	1		12.5	4.94975	0.5	0.707107	4.5	2.12132	0.5	0.707107
130	Filamin-B OS=Mus musculus GN=Flnb PE=1 SV=3	FLNB_MOUSE	278 kDa	23	22	3	6	10	7	0	0		22.5	0.707107	4.5	2.12132	8.5	2.12132	0	0
310	F-actin-capping protein subunit beta OS=Mus musculus GN=Capzb PE=1 SV=3	CAPZB_MOUSE	31 kDa	9	11	2	0	7	4	1	0		10	1.41421	1	1.41421	5.5	2.12132	0.5	0.707107
393	Integrin beta-3 OS=Mus musculus GN=Itgb3 PE=1 SV=2	ITB3_MOUSE	87 kDa	6	10	2	0	9	8	0	0		8	2.82843	1	1.41421	8.5	0.707107	0	0
264	Nck-associated protein 1 OS=Mus musculus GN=Nckap1 PE=1 SV=2	NCKP1_MOUSE	129 kDa	11	9	2	0	9	8	0	0		10	1.41421	1	1.41421	8.5	0.707107	0	0
294	Serine/threonine-protein phosphatase 2A 65 kDa regulatory subunit A alpha isoform OS=Mus musculus GN=Ppp2r1a PE=1 SV=3	2AAA_MOUSE	65 kDa	10	10	1	0	11	6	0	0		10	0	0.5	0.707107	8.5	3.53553	0	0
464	Haptoglobin OS=Mus musculus GN=Hp PE=1 SV=1	HPT_MOUSE	39 kDa	4	2	3	1	4	6	7	3		3	1.41421	2	1.41421	5	1.41421	5	2.82843
394	Isocitrate dehydrogenase [NADP] cytoplasmic OS=Mus musculus GN=Idh1 PE=1 SV=2	IDHC_MOUSE	47 kDa	6	5	2	4	6	11	1	1		5.5	0.707107	3	1.41421	8.5	3.53553	1	0
312	Folate receptor alpha OS=Mus musculus GN=Folr1 PE=1 SV=2	FOLR1_MOUSE	29 kDa	9	7	5	0	8	8	1	0		8	1.41421	2.5	3.53553	8	0	0.5	0.707107
764	EGF-containing fibulin-like extracellular matrix protein 1 OS=Mus musculus GN=Efemp1 PE=2 SV=1	FBLN3_MOUSE	55 kDa	1	1	5	12	0	0	4	14		1	0	8.5	4.94975	0	0	9	7.07107
213	Guanine nucleotide-binding protein G(s) subunit alpha isoforms XLas OS=Mus musculus GN=Gnas PE=2 SV=1	GNAS1_MOUSE (+1)	122 kDa	14	18	5	0	12	10	0	0		16	2.82843	2.5	3.53553	11	1.41421	0	0
344	Rho GTPase-activating protein 18 OS=Mus musculus GN=Arhgap18 PE=2 SV=1	RHG18_MOUSE	75 kDa	8	11	2	0	11	5	0	0		9.5	2.12132	1	1.41421	8	4.24264	0	0
330	Dihydropyrimidinase-related protein 2 OS=Mus musculus GN=Dpysl2 PE=1 SV=2	DPYL2_MOUSE	62 kDa	8	11	2	0	7	8	1	1		9.5	2.12132	1	1.41421	7.5	0.707107	1	0
321	Urokinase plasminogen activator surface receptor OS=Mus musculus GN=Plaur PE=1 SV=1	UPAR_MOUSE	35 kDa	9	12	2	0	7	6	1	1		10.5	2.12132	1	1.41421	6.5	0.707107	1	0
292	Phosphoglucomutase-1 OS=Mus musculus GN=Pgm1 PE=1 SV=4	PGM1_MOUSE	61 kDa	10	6	1	0	1	15	0	0		8	2.82843	0.5	0.707107	8	9.89949	0	0
155.1	Multidrug resistance protein 1B OS=Mus musculus GN=Abcb1b PE=1 SV=1	MDR1B_MOUSE	141 kDa	20	29	7	1	29	24	2	3		24.5	6.36396	4	4.24264	26.5	3.53553	2.5	0.707107
402	Superoxide dismutase [Cu-Zn] OS=Mus musculus GN=Sod1 PE=1 SV=2	SODC_MOUSE	16 kDa	6	8	6	2	4	7	3	0		7	1.41421	4	2.82843	5.5	2.12132	1.5	2.12132
282.1	Copine-3 OS=Mus musculus GN=Cpne3 PE=2 SV=2	CPNE3_MOUSE	60 kDa	9	12	2	0	8	10	2	4		10.5	2.12132	1	1.41421	9	1.41421	3	1.41421
372	Sodium/potassium-transporting ATPase subunit beta-3 OS=Mus musculus GN=Atp1b3 PE=1 SV=1	AT1B3_MOUSE	32 kDa	7	7	2	0	12	5	2	1		7	0	1	1.41421	8.5	4.94975	1.5	0.707107
406	40S ribosomal protein S2 OS=Mus musculus GN=Rps2 PE=2 SV=3	RS2_MOUSE	31 kDa	6	9	2	2	9	6	0	0		7.5	2.12132	2	0	7.5	2.12132	0	0
436	Rab GDP dissociation inhibitor beta OS=Mus musculus GN=Gdi2 PE=1 SV=1	GDIB_MOUSE	51 kDa	5	11	1	0	7	8	1	0		8	4.24264	0.5	0.707107	7.5	0.707107	0.5	0.707107
272	Solute carrier organic anion transporter family member 2A1 OS=Mus musculus GN=Slco2a1 PE=1 SV=2	SO2A1_MOUSE	70 kDa	11	7	2	0	8	6	0	0		9	2.82843	1	1.41421	7	1.41421	0	0
368	Malate dehydrogenase, cytoplasmic OS=Mus musculus GN=Mdh1 PE=1 SV=3	MDHC_MOUSE	37 kDa	7	5	1	0	5	14	0	0		6	1.41421	0.5	0.707107	9.5	6.36396	0	0
190	Ras-related C3 botulinum toxin substrate 2 OS=Mus musculus GN=Rac2 PE=2 SV=1	RAC2_MOUSE	21 kDa	16	18	12	4	15	16	7	7		17	1.41421	8	5.65685	15.5	0.707107	7	0
384	Calmodulin OS=Mus musculus GN=Calm1 PE=1 SV=2	CALM_MOUSE	17 kDa	6	9	3	1	6	6	4	0		7.5	2.12132	2	1.41421	6	0	2	2.82843
348	Syntaxin-binding protein 3 OS=Mus musculus GN=Stxbp3 PE=1 SV=1	STXB3_MOUSE	68 kDa	8	13	1	0	10	9	0	0		10.5	3.53553	0.5	0.707107	9.5	0.707107	0	0
290	Niban-like protein 1 OS=Mus musculus GN=Fam129b PE=2 SV=2	NIBL1_MOUSE	85 kDa	10	9	3	0	4	7	0	0		9.5	0.707107	1.5	2.12132	5.5	2.12132	0	0
270	Septin-7 OS=Mus musculus GN=Sept7 PE=1 SV=1	SEPT7_MOUSE	51 kDa	11	13	4	0	7	10	0	0		12	1.41421	2	2.82843	8.5	2.12132	0	0
289	Myoferlin OS=Mus musculus GN=Myof PE=1 SV=2	MYOF_MOUSE	233 kDa	10	9	2	0	7	5	0	0		9.5	0.707107	1	1.41421	6	1.41421	0	0
347	Synaptosomal-associated protein 23 OS=Mus musculus GN=Snap23 PE=1 SV=1	SNP23_MOUSE	23 kDa	8	13	1	0	7	6	0	0		10.5	3.53553	0.5	0.707107	6.5	0.707107	0	0
281	Copine-1 OS=Mus musculus GN=Cpne1 PE=1 SV=1	CPNE1_MOUSE	59 kDa	10	13	0	0	8	7	0	2		11.5	2.12132	0	0	7.5	0.707107	1	1.41421
212	Glycogen phosphorylase, liver form OS=Mus musculus GN=Pygl PE=1 SV=4	PYGL_MOUSE	97 kDa	14	9	0	0	8	19	0	0		11.5	3.53553	0	0	13.5	7.77817	0	0
109.1	Histone H1.4 OS=Mus musculus GN=Hist1h1e PE=1 SV=2	H14_MOUSE	22 kDa	24	8	0	0	3	3	0	0		16	11.3137	0	0	3	0	0	0
1099	Small proline-rich protein 2B OS=Mus musculus GN=Sprr2b PE=2 SV=1	SPR2B_MOUSE (+4)	11 kDa	0	0	0	16	0	0	12	0		0	0	8	11.3137	0	0	6	8.48528
385	Complement C1q tumor necrosis factor-related protein 3 OS=Mus musculus GN=C1qtnf3 PE=2 SV=1	C1QT3_MOUSE	27 kDa	6	5	1	1	2	4	8	6		5.5	0.707107	1	0	3	1.41421	7	1.41421
277	Catenin beta-1 OS=Mus musculus GN=Ctnnb1 PE=1 SV=1	CTNB1_MOUSE	85 kDa	10	15	4	4	12	9	8	0		12.5	3.53553	4	0	10.5	2.12132	4	5.65685
137.1	Ig kappa chain V-III region PC 7043 OS=Mus musculus PE=1 SV=1	KV3AD_MOUSE	12 kDa	21	8	10	15	8	25	11	13		14.5	9.19239	12.5	3.53553	16.5	12.0208	12	1.41421
379	Ig kappa chain V-VI region NQ2-6.1 OS=Mus musculus PE=2 SV=1	KV6AB_MOUSE	12 kDa	7	5	2	3	2	6	3	7		6	1.41421	2.5	0.707107	4	2.82843	5	2.82843
227.1	H-2 class I histocompatibility antigen, K-B alpha chain OS=Mus musculus GN=H2-K1 PE=1 SV=1	HA1B_MOUSE	41 kDa	12	18	6	0	18	12	9	5		15	4.24264	3	4.24264	15	4.24264	7	2.82843
483	Paralemmin-1 OS=Mus musculus GN=Palm PE=1 SV=1	PALM_MOUSE	42 kDa	4	8	1	0	7	6	1	1		6	2.82843	0.5	0.707107	6.5	0.707107	1	0
367	Lipopolysaccharide-binding protein OS=Mus musculus GN=Lbp PE=1 SV=2	LBP_MOUSE	53 kDa	7	8	5	4	6	4	0	0		7.5	0.707107	4.5	0.707107	5	1.41421	0	0
329	Destrin OS=Mus musculus GN=Dstn PE=1 SV=3	DEST_MOUSE	19 kDa	8	9	3	0	7	9	0	0		8.5	0.707107	1.5	2.12132	8	1.41421	0	0
317	Peroxiredoxin-6 OS=Mus musculus GN=Prdx6 PE=1 SV=3	PRDX6_MOUSE	25 kDa	9	7	0	0	9	9	0	1		8	1.41421	0	0	9	0	0.5	0.707107
512	Ig heavy chain V region MOPC 47A OS=Mus musculus PE=1 SV=1	HVM17_MOUSE	13 kDa	4	4	4	3	5	4	4	6		4	0	3.5	0.707107	4.5	0.707107	5	1.41421
366	Lipolysis-stimulated lipoprotein receptor OS=Mus musculus GN=Lsr PE=1 SV=1	LSR_MOUSE	66 kDa	7	5	2	0	9	4	0	1		6	1.41421	1	1.41421	6.5	3.53553	0.5	0.707107
419	Carboxypeptidase N catalytic chain OS=Mus musculus GN=Cpn1 PE=2 SV=1	CBPN_MOUSE	52 kDa	5	5	3	4	2	5	3	4		5	0	3.5	0.707107	3.5	2.12132	3.5	0.707107
399	Programmed cell death 6-interacting protein OS=Mus musculus GN=Pdcd6ip PE=1 SV=3	PDC6I_MOUSE	96 kDa	6	9	1	0	10	5	0	1		7.5	2.12132	0.5	0.707107	7.5	3.53553	0.5	0.707107
416	Alpha-adducin OS=Mus musculus GN=Add1 PE=1 SV=2	ADDA_MOUSE	81 kDa	5	8	1	0	7	8	0	1		6.5	2.12132	0.5	0.707107	7.5	0.707107	0.5	0.707107
295	Spectrin beta chain, non-erythrocytic 1 OS=Mus musculus GN=Sptbn1 PE=1 SV=2	SPTB2_MOUSE	274 kDa	10	6	2	0	5	5	0	1		8	2.82843	1	1.41421	5	0	0.5	0.707107
437	Rho GDP-dissociation inhibitor 1 OS=Mus musculus GN=Arhgdia PE=1 SV=3	GDIR1_MOUSE	23 kDa	5	7	5	0	6	5	0	0		6	1.41421	2.5	3.53553	5.5	0.707107	0	0
307	Deoxynucleoside triphosphate triphosphohydrolase SAMHD1 OS=Mus musculus GN=Samhd1 PE=1 SV=2	SAMH1_MOUSE	73 kDa	9	6	0	0	7	7	0	0		7.5	2.12132	0	0	7	0	0	0
583.5	Keratin, type I cytoskeletal 42 OS=Mus musculus GN=Krt42 PE=1 SV=1	K1C42_MOUSE	50 kDa	0	0	0	77	0	0	32	0		0	0	38.5	54.4472	0	0	16	22.6274
513	Ig kappa chain V-II region 7S34.1 OS=Mus musculus PE=1 SV=1	KV2A6_MOUSE	12 kDa	4	3	3	5	2	4	5	6		3.5	0.707107	4	1.41421	3	1.41421	5.5	0.707107
71.1	Ig kappa chain V-III region PC 2880/PC 1229 OS=Mus musculus PE=1 SV=1	KV3A1_MOUSE	12 kDa	39	8	9	17	8	21	21	17		23.5	21.9203	13	5.65685	14.5	9.19239	19	2.82843
339	Nicastrin OS=Mus musculus GN=Ncstn PE=1 SV=3	NICA_MOUSE	78 kDa	8	8	3	0	6	5	1	1		8	0	1.5	2.12132	5.5	0.707107	1	0
604	Laminin subunit alpha-4 OS=Mus musculus GN=Lama4 PE=1 SV=2	LAMA4_MOUSE	202 kDa	2	3	0	0	3	2	4	16		2.5	0.707107	0	0	2.5	0.707107	10	8.48528
430	Peroxiredoxin-2 OS=Mus musculus GN=Prdx2 PE=1 SV=3	PRDX2_MOUSE	22 kDa	5	8	4	0	6	7	0	0		6.5	2.12132	2	2.82843	6.5	0.707107	0	0
363	Ectonucleotide pyrophosphatase/phosphodiesterase family member 6 OS=Mus musculus GN=Enpp6 PE=2 SV=1	ENPP6_MOUSE	51 kDa	7	10	1	0	10	4	0	0		8.5	2.12132	0.5	0.707107	7	4.24264	0	0
230.4	Keratin, type II cytoskeletal 6A OS=Mus musculus GN=Krt6a PE=1 SV=3	K2C6A_MOUSE	59 kDa	4	0	0	238	0	0	43	0		2	2.82843	119	168.291	0	0	21.5	30.4056
260.1	Ig heavy chain V region 6.96 OS=Mus musculus PE=4 SV=1	HVM57_MOUSE	11 kDa	8	8	6	7	8	9	8	11		8	0	6.5	0.707107	8.5	0.707107	9.5	2.12132
230.1	Keratin, type II cytoskeletal 1 OS=Mus musculus GN=Krt1 PE=1 SV=4	K2C1_MOUSE	66 kDa	6	3	6	13	8	2	27	0		4.5	2.12132	9.5	4.94975	5	4.24264	13.5	19.0919
370	Protein-glutamine gamma-glutamyltransferase K OS=Mus musculus GN=Tgm1 PE=1 SV=2	TGM1_MOUSE	90 kDa	7	5	1	0	3	3	2	0		6	1.41421	0.5	0.707107	3	0	1	1.41421
373	Spectrin alpha chain, non-erythrocytic 1 OS=Mus musculus GN=Sptan1 PE=1 SV=4	SPTN1_MOUSE	285 kDa	7	3	2	0	5	6	0	1		5	2.82843	1	1.41421	5.5	0.707107	0.5	0.707107
450	Protein S100-A8 OS=Mus musculus GN=S100a8 PE=1 SV=3	S10A8_MOUSE	10 kDa	5	7	0	0	7	6	3	2		6	1.41421	0	0	6.5	0.707107	2.5	0.707107
392	Inactive tyrosine-protein kinase 7 OS=Mus musculus GN=Ptk7 PE=1 SV=1	PTK7_MOUSE	118 kDa	6	8	3	0	8	3	0	0		7	1.41421	1.5	2.12132	5.5	3.53553	0	0
358	CD48 antigen OS=Mus musculus GN=Cd48 PE=1 SV=1	CD48_MOUSE	27 kDa	7	11	1	0	5	3	0	0		9	2.82843	0.5	0.707107	4	1.41421	0	0
583.3	Keratin, type I cytoskeletal 17 OS=Mus musculus GN=Krt17 PE=1 SV=3	K1C17_MOUSE	48 kDa	0	0	2	116	0	0	37	0		0	0	59	80.6102	0	0	18.5	26.163
548	Fetuin-B OS=Mus musculus GN=Fetub PE=1 SV=1	FETUB_MOUSE	43 kDa	3	1	6	7	1	4	1	3		2	1.41421	6.5	0.707107	2.5	2.12132	2	1.41421
579	Ig kappa chain V-IV region S107B OS=Mus musculus PE=4 SV=1	KV4A1_MOUSE	14 kDa	3	4	5	5	3	3	3	4		3.5	0.707107	5	0	3	0	3.5	0.707107
480	Wiskott-Aldrich syndrome protein family member 2 OS=Mus musculus GN=Wasf2 PE=1 SV=1	WASF2_MOUSE	54 kDa	4	8	1	0	6	6	0	1		6	2.82843	0.5	0.707107	6	0	0.5	0.707107
467	Junctional adhesion molecule A OS=Mus musculus GN=F11r PE=1 SV=2	JAM1_MOUSE	32 kDa	4	8	3	0	7	7	0	0		6	2.82843	1.5	2.12132	7	0	0	0
1024	Keratin, type II cytoskeletal 2 epidermal OS=Mus musculus GN=Krt2 PE=1 SV=1	K22E_MOUSE	71 kDa	0	0	1	52	6	0	32	0		0	0	26.5	36.0624	3	4.24264	16	22.6274
438	Tetraspanin-8 OS=Mus musculus GN=Tspan8 PE=2 SV=1	TSN8_MOUSE	26 kDa	5	4	3	3	6	5	1	1		4.5	0.707107	3	0	5.5	0.707107	1	0
288	L-lactate dehydrogenase B chain OS=Mus musculus GN=Ldhb PE=1 SV=2	LDHB_MOUSE	37 kDa	10	9	5	3	4	9	0	0		9.5	0.707107	4	1.41421	6.5	3.53553	0	0
170	Heat shock protein HSP 90-alpha OS=Mus musculus GN=Hsp90aa1 PE=1 SV=4	HS90A_MOUSE	85 kDa	18	9	4	3	16	10	0	0		13.5	6.36396	3.5	0.707107	13	4.24264	0	0
219	Ras-related protein Rab-35 OS=Mus musculus GN=Rab35 PE=1 SV=1	RAB35_MOUSE	23 kDa	14	12	3	0	9	8	3	0		13	1.41421	1.5	2.12132	8.5	0.707107	1.5	2.12132
175.1	AP-2 complex subunit beta OS=Mus musculus GN=Ap2b1 PE=1 SV=1	AP2B1_MOUSE	105 kDa	13	9	4	0	9	7	0	0		11	2.82843	2	2.82843	8	1.41421	0	0
439	Toll-like receptor 2 OS=Mus musculus GN=Tlr2 PE=1 SV=1	TLR2_MOUSE	89 kDa	5	6	0	0	7	4	0	1		5.5	0.707107	0	0	5.5	2.12132	0.5	0.707107
323	Actin-related protein 2 OS=Mus musculus GN=Actr2 PE=1 SV=1	ARP2_MOUSE	45 kDa	8	9	0	0	5	5	0	0		8.5	0.707107	0	0	5	0	0	0
353	Ig lambda-1 chain V region OS=Mus musculus PE=1 SV=2	LV1A_MOUSE (+1)	12 kDa	8	7	6	4	6	5	7	9		7.5	0.707107	5	1.41421	5.5	0.707107	8	1.41421
268	Ras-related protein Rab-10 OS=Mus musculus GN=Rab10 PE=1 SV=1	RAB10_MOUSE	23 kDa	11	10	4	0	10	9	4	3		10.5	0.707107	2	2.82843	9.5	0.707107	3.5	0.707107
457	Cathelin-related antimicrobial peptide OS=Mus musculus GN=Camp PE=2 SV=1	CRAMP_MOUSE	20 kDa	4	8	0	0	5	7	2	2		6	2.82843	0	0	6	1.41421	2	0
355	60S ribosomal protein L4 OS=Mus musculus GN=Rpl4 PE=1 SV=3	RL4_MOUSE	47 kDa	7	1	2	1	6	3	0	0		4	4.24264	1.5	0.707107	4.5	2.12132	0	0
473	Ras-related protein Rab-7a OS=Mus musculus GN=Rab7a PE=1 SV=2	RAB7A_MOUSE	23 kDa	4	7	1	0	6	5	1	0		5.5	2.12132	0.5	0.707107	5.5	0.707107	0.5	0.707107
360	Collectin-12 OS=Mus musculus GN=Colec12 PE=1 SV=1	COL12_MOUSE	81 kDa	7	7	0	0	8	4	0	0		7	0	0	0	6	2.82843	0	0
400	Ribonuclease inhibitor OS=Mus musculus GN=Rnh1 PE=1 SV=1	RINI_MOUSE	50 kDa	6	6	0	0	6	6	0	0		6	0	0	0	6	0	0	0
712	Betaine--homocysteine S-methyltransferase 1 OS=Mus musculus GN=Bhmt PE=1 SV=1	BHMT1_MOUSE	45 kDa	1	0	0	0	3	21	0	0		0.5	0.707107	0	0	12	12.7279	0	0
274	Ig kappa chain V-III region ABPC 22/PC 9245 OS=Mus musculus PE=1 SV=1	KV3AA_MOUSE (+1)	12 kDa	11	5	6	5	3	5	17	9		8	4.24264	5.5	0.707107	4	1.41421	13	5.65685
471	Proteasome subunit alpha type-6 OS=Mus musculus GN=Psma6 PE=1 SV=1	PSA6_MOUSE	27 kDa	4	5	2	1	4	4	4	3		4.5	0.707107	1.5	0.707107	4	0	3.5	0.707107
553	Proteasome subunit alpha type-2 OS=Mus musculus GN=Psma2 PE=1 SV=3	PSA2_MOUSE	26 kDa	3	3	2	2	1	4	7	4		3	0	2	0	2.5	2.12132	5.5	2.12132
226.2	Complement C1s-B subcomponent OS=Mus musculus GN=C1sb PE=2 SV=1	CS1B_MOUSE	77 kDa	0	12	27	35	9	7	43	34		6	8.48528	31	5.65685	8	1.41421	38.5	6.36396
455	Aldehyde dehydrogenase family 3 member B1 OS=Mus musculus GN=Aldh3b1 PE=2 SV=1	AL3B1_MOUSE	52 kDa	4	10	0	0	5	5	1	1		7	4.24264	0	0	5	0	1	0
462	Gamma-adducin OS=Mus musculus GN=Add3 PE=1 SV=2	ADDG_MOUSE	79 kDa	4	9	1	0	4	4	0	0		6.5	3.53553	0.5	0.707107	4	0	0	0
267.1	Plexin-A4 OS=Mus musculus GN=Plxna4 PE=1 SV=3	PLXA4_MOUSE	213 kDa	11	7	1	0	7	5	0	0		9	2.82843	0.5	0.707107	6	1.41421	0	0
418	CD166 antigen OS=Mus musculus GN=Alcam PE=1 SV=3	CD166_MOUSE	65 kDa	5	5	1	0	5	6	0	0		5	0	0.5	0.707107	5.5	0.707107	0	0
365	Integrin-linked protein kinase OS=Mus musculus GN=Ilk PE=1 SV=2	ILK_MOUSE	51 kDa	7	10	0	0	1	4	0	0		8.5	2.12132	0	0	2.5	2.12132	0	0
689	MARCKS-related protein OS=Mus musculus GN=Marcksl1 PE=1 SV=2	MRP_MOUSE	20 kDa	2	15	0	0	2	4	0	0		8.5	9.19239	0	0	3	1.41421	0	0
178.1	Ig kappa chain V-V region HP R16.7 OS=Mus musculus PE=1 SV=1	KV5AB_MOUSE (+1)	12 kDa	15	13	9	8	9	13	14	22		14	1.41421	8.5	0.707107	11	2.82843	18	5.65685
506	Apolipoprotein M OS=Mus musculus GN=Apom PE=1 SV=1	APOM_MOUSE	21 kDa	4	3	2	4	1	2	3	7		3.5	0.707107	3	1.41421	1.5	0.707107	5	2.82843
679	Ig heavy chain V region 3-6 OS=Mus musculus GN=Ighv3-6 PE=1 SV=1	HVM60_MOUSE	13 kDa	2	2	5	4	3	2	4	4		2	0	4.5	0.707107	2.5	0.707107	4	0
431	Peroxiredoxin-5, mitochondrial OS=Mus musculus GN=Prdx5 PE=1 SV=2	PRDX5_MOUSE	22 kDa	5	9	1	0	5	4	0	0		7	2.82843	0.5	0.707107	4.5	0.707107	0	0
567	Hemoglobin subunit alpha OS=Mus musculus GN=Hba PE=1 SV=2	HBA_MOUSE	15 kDa	3	6	2	1	1	11	0	0		4.5	2.12132	1.5	0.707107	6	7.07107	0	0
562	Cytochrome b-245 light chain OS=Mus musculus GN=Cyba PE=1 SV=3	CY24A_MOUSE	21 kDa	3	7	0	0	1	4	1	1		5	2.82843	0	0	2.5	2.12132	1	0
398	Platelet glycoprotein 4 OS=Mus musculus GN=Cd36 PE=1 SV=2	CD36_MOUSE	53 kDa	6	8	0	0	8	4	0	0		7	1.41421	0	0	6	2.82843	0	0
403	Tyrosine-protein phosphatase non-receptor type 6 OS=Mus musculus GN=Ptpn6 PE=1 SV=2	PTN6_MOUSE	68 kDa	6	5	0	0	7	4	0	0		5.5	0.707107	0	0	5.5	2.12132	0	0
448	Ig kappa chain V-I region S107A OS=Mus musculus GN=Igkv7-33 PE=2 SV=1	KV1A1_MOUSE	13 kDa	5	5	5	5	3	4	8	7		5	0	5	0	3.5	0.707107	7.5	0.707107
476	Transforming growth factor-beta-induced protein ig-h3 OS=Mus musculus GN=Tgfbi PE=2 SV=1	BGH3_MOUSE	75 kDa	4	2	1	4	2	2	4	4		3	1.41421	2.5	2.12132	2	0	4	0
526	Serine protease HTRA1 OS=Mus musculus GN=Htra1 PE=1 SV=2	HTRA1_MOUSE	51 kDa	3	5	1	0	3	3	4	5		4	1.41421	0.5	0.707107	3	0	4.5	0.707107
434	Protein XRP2 OS=Mus musculus GN=Rp2 PE=1 SV=3	XRP2_MOUSE	39 kDa	5	6	1	0	5	5	1	1		5.5	0.707107	0.5	0.707107	5	0	1	0
479	Voltage-dependent calcium channel subunit alpha-2/delta-1 OS=Mus musculus GN=Cacna2d1 PE=1 SV=1	CA2D1_MOUSE	125 kDa	4	8	4	0	2	4	0	0		6	2.82843	2	2.82843	3	1.41421	0	0
424	Guanine deaminase OS=Mus musculus GN=Gda PE=1 SV=1	GUAD_MOUSE	51 kDa	5	6	1	0	4	7	0	0		5.5	0.707107	0.5	0.707107	5.5	2.12132	0	0
395	Neurogenic locus notch homolog protein 2 OS=Mus musculus GN=Notch2 PE=1 SV=1	NOTC2_MOUSE	265 kDa	6	11	0	0	3	2	0	0		8.5	3.53553	0	0	2.5	0.707107	0	0
320	Transgelin-2 OS=Mus musculus GN=Tagln2 PE=1 SV=4	TAGL2_MOUSE	22 kDa	9	3	0	0	5	7	0	0		6	4.24264	0	0	6	1.41421	0	0
740	Apolipoprotein D OS=Mus musculus GN=Apod PE=2 SV=1	APOD_MOUSE	22 kDa	1	2	1	4	3	1	4	7		1.5	0.707107	2.5	2.12132	2	1.41421	5.5	2.12132
500	Ig kappa chain V-V region L7 (Fragment) OS=Mus musculus GN=Gm10881 PE=1 SV=1	KV5A9_MOUSE	13 kDa	4	2	3	3	1	2	4	5		3	1.41421	3	0	1.5	0.707107	4.5	0.707107
194.1	ADP-ribosylation factor 1 OS=Mus musculus GN=Arf1 PE=1 SV=2	ARF1_MOUSE (+1)	21 kDa	13	14	6	2	12	13	2	2		13.5	0.707107	4	2.82843	12.5	0.707107	2	0
233.1	Ras-related protein Rab-8A OS=Mus musculus GN=Rab8a PE=1 SV=2	RAB8A_MOUSE	24 kDa	11	12	3	0	12	12	4	3		11.5	0.707107	1.5	2.12132	12	0	3.5	0.707107
564	Monocarboxylate transporter 4 OS=Mus musculus GN=Slc16a3 PE=1 SV=1	MOT4_MOUSE	50 kDa	3	7	2	0	6	3	1	2		5	2.82843	1	1.41421	4.5	2.12132	1.5	0.707107
508	Tyrosine-protein kinase Fgr OS=Mus musculus GN=Fgr PE=1 SV=2	FGR_MOUSE	59 kDa	4	10	2	0	6	5	1	2		7	4.24264	1	1.41421	5.5	0.707107	1.5	0.707107
673	Complement factor D OS=Mus musculus GN=Cfd PE=1 SV=1	CFAD_MOUSE	28 kDa	2	0	4	7	1	3	4	2		1	1.41421	5.5	2.12132	2	1.41421	3	1.41421
299	Ras-related protein R-Ras OS=Mus musculus GN=Rras PE=2 SV=1	RRAS_MOUSE	24 kDa	10	9	8	0	10	10	4	2		9.5	0.707107	4	5.65685	10	0	3	1.41421
102.3	Histone H2AX OS=Mus musculus GN=H2afx PE=1 SV=2	H2AX_MOUSE	15 kDa	19	12	0	0	46	14	5	6		15.5	4.94975	0	0	30	22.6274	5.5	0.707107
90.3	14-3-3 protein epsilon OS=Mus musculus GN=Ywhae PE=1 SV=1	1433E_MOUSE	29 kDa	11	10	4	0	12	9	0	0		10.5	0.707107	2	2.82843	10.5	2.12132	0	0
371	Serpin B6 OS=Mus musculus GN=Serpinb6 PE=1 SV=1	SPB6_MOUSE	43 kDa	7	6	2	0	2	5	0	0		6.5	0.707107	1	1.41421	3.5	2.12132	0	0
590	Collagen alpha-1(I) chain OS=Mus musculus GN=Col1a1 PE=1 SV=4	CO1A1_MOUSE	138 kDa	2	0	4	8	1	0	0	5		1	1.41421	6	2.82843	0.5	0.707107	2.5	3.53553
520	Rhophilin-2 OS=Mus musculus GN=Rhpn2 PE=1 SV=2	RHPN2_MOUSE	77 kDa	3	9	1	0	4	4	0	0		6	4.24264	0.5	0.707107	4	0	0	0
466	Importin subunit beta-1 OS=Mus musculus GN=Kpnb1 PE=1 SV=2	IMB1_MOUSE	97 kDa	4	4	0	0	6	3	0	0		4	0	0	0	4.5	2.12132	0	0
119.2	Alpha-actinin-4 OS=Mus musculus GN=Actn4 PE=1 SV=1	ACTN4_MOUSE	105 kDa	17	17	4	1	17	11	7	5		17	0	2.5	2.12132	14	4.24264	6	1.41421
230.5	Keratin, type II cytoskeletal 79 OS=Mus musculus GN=Krt79 PE=2 SV=2	K2C79_MOUSE	58 kDa	3	1	2	133	5	1	20	0		2	1.41421	67.5	92.631	3	2.82843	10	14.1421
119.1	Alpha-actinin-1 OS=Mus musculus GN=Actn1 PE=1 SV=1	ACTN1_MOUSE	103 kDa	20	14	4	0	16	14	6	5		17	4.24264	2	2.82843	15	1.41421	5.5	0.707107
388	Four and a half LIM domains protein 1 OS=Mus musculus GN=Fhl1 PE=1 SV=3	FHL1_MOUSE	32 kDa	6	2	4	0	5	5	0	0		4	2.82843	2	2.82843	5	0	0	0
445	Phospholipid scramblase 3 OS=Mus musculus GN=Plscr3 PE=1 SV=1	PLS3_MOUSE	32 kDa	5	5	3	0	5	5	0	0		5	0	1.5	2.12132	5	0	0	0
383	Brain-specific angiogenesis inhibitor 1-associated protein 2 OS=Mus musculus GN=Baiap2 PE=1 SV=2	BAIP2_MOUSE	59 kDa	6	6	1	0	6	3	0	0		6	0	0.5	0.707107	4.5	2.12132	0	0
161	Beta-enolase OS=Mus musculus GN=Eno3 PE=1 SV=3	ENOB_MOUSE	47 kDa	19	13	0	3	0	17	0	0		16	4.24264	1.5	2.12132	8.5	12.0208	0	0
306	Core histone macro-H2A.1 OS=Mus musculus GN=H2afy PE=1 SV=3	H2AY_MOUSE	40 kDa	9	6	0	0	6	1	0	0		7.5	2.12132	0	0	3.5	3.53553	0	0
1056	Plakophilin-1 OS=Mus musculus GN=Pkp1 PE=2 SV=1	PKP1_MOUSE	81 kDa	0	0	0	1	0	0	21	0		0	0	0.5	0.707107	0	0	10.5	14.8492
449	Ig lambda-2 chain V region OS=Mus musculus PE=4 SV=1	LV2A_MOUSE	12 kDa	5	5	6	4	4	6	8	7		5	0	5	1.41421	5	1.41421	7.5	0.707107
52.2	Tubulin beta-5 chain OS=Mus musculus GN=Tubb5 PE=1 SV=1	TBB5_MOUSE	50 kDa	43	35	11	8	42	43	6	8		39	5.65685	9.5	2.12132	42.5	0.707107	7	1.41421
165.3	Ras-related protein Rap-2b OS=Mus musculus GN=Rap2b PE=1 SV=1	RAP2B_MOUSE	21 kDa	11	11	6	1	6	9	4	2		11	0	3.5	3.53553	7.5	2.12132	3	1.41421
108.1	Ras-related protein Rap-1b OS=Mus musculus GN=Rap1b PE=2 SV=2	RAP1B_MOUSE	21 kDa	25	30	8	1	22	19	6	9		27.5	3.53553	4.5	4.94975	20.5	2.12132	7.5	2.12132
559	Protein EVI2B OS=Mus musculus GN=Evi2b PE=1 SV=1	EVI2B_MOUSE	48 kDa	3	5	1	0	4	3	1	2		4	1.41421	0.5	0.707107	3.5	0.707107	1.5	0.707107
636	Vitamin K-dependent protein Z OS=Mus musculus GN=Proz PE=1 SV=1	PROZ_MOUSE	44 kDa	2	3	0	1	1	2	4	7		2.5	0.707107	0.5	0.707107	1.5	0.707107	5.5	2.12132
578	Ig heavy chain V region MOPC 141 OS=Mus musculus PE=3 SV=1	HVM43_MOUSE (+1)	16 kDa	3	2	0	3	1	3	9	1		2.5	0.707107	1.5	2.12132	2	1.41421	5	5.65685
78.2	Cytoplasmic FMR1-interacting protein 2 OS=Mus musculus GN=Cyfip2 PE=1 SV=2	CYFP2_MOUSE	146 kDa	26	29	5	0	24	21	1	2		27.5	2.12132	2.5	3.53553	22.5	2.12132	1.5	0.707107
551	Band 4.1-like protein 2 OS=Mus musculus GN=Epb41l2 PE=1 SV=2	E41L2_MOUSE	110 kDa	3	4	1	0	7	4	0	1		3.5	0.707107	0.5	0.707107	5.5	2.12132	0.5	0.707107
478	Vinculin OS=Mus musculus GN=Vcl PE=1 SV=4	VINC_MOUSE	117 kDa	4	5	0	0	3	5	0	2		4.5	0.707107	0	0	4	1.41421	1	1.41421
332	Eukaryotic translation initiation factor 5A-1 OS=Mus musculus GN=Eif5a PE=1 SV=2	IF5A1_MOUSE	17 kDa	8	6	1	0	4	3	0	0		7	1.41421	0.5	0.707107	3.5	0.707107	0	0
474	Rho GDP-dissociation inhibitor 2 OS=Mus musculus GN=Arhgdib PE=2 SV=3	GDIR2_MOUSE	23 kDa	4	6	1	0	2	5	0	0		5	1.41421	0.5	0.707107	3.5	2.12132	0	0
414	40S ribosomal protein S8 OS=Mus musculus GN=Rps8 PE=1 SV=2	RS8_MOUSE	24 kDa	5	3	1	0	6	7	0	0		4	1.41421	0.5	0.707107	6.5	0.707107	0	0
454	ATP-binding cassette sub-family A member 9 OS=Mus musculus GN=Abca9 PE=2 SV=2	ABCA9_MOUSE	183 kDa	4	6	0	0	7	3	0	0		5	1.41421	0	0	5	2.82843	0	0
404	Zyxin OS=Mus musculus GN=Zyx PE=1 SV=2	ZYX_MOUSE	61 kDa	6	9	0	0	3	3	0	0		7.5	2.12132	0	0	3	0	0	0
1017	Ig kappa chain V region Mem5 (Fragment) OS=Mus musculus PE=1 SV=1	KVM5_MOUSE	13 kDa	0	1	0	3	0	1	8	3		0.5	0.707107	1.5	2.12132	0.5	0.707107	5.5	3.53553
519	Protein Z-dependent protease inhibitor OS=Mus musculus GN=Serpina10 PE=1 SV=1	ZPI_MOUSE	52 kDa	3	4	2	1	2	3	1	5		3.5	0.707107	1.5	0.707107	2.5	0.707107	3	2.82843
52.1	Tubulin beta-4B chain OS=Mus musculus GN=Tubb4b PE=1 SV=1	TBB4B_MOUSE	50 kDa	45	38	10	7	38	47	6	7		41.5	4.94975	8.5	2.12132	42.5	6.36396	6.5	0.707107
680	Ig heavy chain V region 93G7 OS=Mus musculus PE=2 SV=1	HVM02_MOUSE (+1)	16 kDa	2	1	2	2	2	1	5	6		1.5	0.707107	2	0	1.5	0.707107	5.5	0.707107
663	Selenoprotein P OS=Mus musculus GN=Sepp1 PE=2 SV=3	SEPP1_MOUSE	43 kDa	2	1	3	3	2	3	3	3		1.5	0.707107	3	0	2.5	0.707107	3	0
501	Lymphocyte antigen 6C2 OS=Mus musculus GN=Ly6c2 PE=1 SV=1	LY6C2_MOUSE	14 kDa	4	8	2	0	3	1	1	2		6	2.82843	1	1.41421	2	1.41421	1.5	0.707107
633	Collagen alpha-2(I) chain OS=Mus musculus GN=Col1a2 PE=2 SV=2	CO1A2_MOUSE	130 kDa	2	1	3	5	2	0	3	4		1.5	0.707107	4	1.41421	1	1.41421	3.5	0.707107
662	Ig kappa chain V-VI region NQ6-8.3.1 OS=Mus musculus PE=2 SV=1	KV6A9_MOUSE	12 kDa	2	0	0	2	1	3	2	3		1	1.41421	1	1.41421	2	1.41421	2.5	0.707107
493	Annexin A5 OS=Mus musculus GN=Anxa5 PE=1 SV=1	ANXA5_MOUSE	36 kDa	4	2	3	0	3	8	1	0		3	1.41421	1.5	2.12132	5.5	3.53553	0.5	0.707107
572	Protein S100-A6 OS=Mus musculus GN=S100a6 PE=1 SV=3	S10A6_MOUSE	10 kDa	3	3	0	0	4	3	2	1		3	0	0	0	3.5	0.707107	1.5	0.707107
381	60S ribosomal protein L3 OS=Mus musculus GN=Rpl3 PE=1 SV=3	RL3_MOUSE	46 kDa	6	4	1	0	4	4	0	0		5	1.41421	0.5	0.707107	4	0	0	0
369	Protein FAM151A OS=Mus musculus GN=Fam151a PE=2 SV=1	F151A_MOUSE	67 kDa	7	5	1	0	2	4	0	0		6	1.41421	0.5	0.707107	3	1.41421	0	0
569	Leukocyte immunoglobulin-like receptor subfamily B member 3 OS=Mus musculus GN=Lilrb3 PE=1 SV=1	LIRB3_MOUSE	93 kDa	3	8	0	0	2	2	0	1		5.5	3.53553	0	0	2	0	0.5	0.707107
447	Leukosialin OS=Mus musculus GN=Spn PE=1 SV=1	LEUK_MOUSE	40 kDa	5	4	0	0	4	5	1	0		4.5	0.707107	0	0	4.5	0.707107	0.5	0.707107
218.1	Ras-related protein Rab-1A OS=Mus musculus GN=Rab1A PE=1 SV=3	RAB1A_MOUSE	23 kDa	13	16	2	0	8	9	0	0		14.5	2.12132	1	1.41421	8.5	0.707107	0	0
354	40S ribosomal protein S16 OS=Mus musculus GN=Rps16 PE=2 SV=4	RS16_MOUSE	16 kDa	7	6	0	0	2	5	0	0		6.5	0.707107	0	0	3.5	2.12132	0	0
427	Minor histocompatibility protein HA-1 OS=Mus musculus GN=Hmha1 PE=1 SV=2	HMHA1_MOUSE	123 kDa	5	9	0	0	3	1	0	0		7	2.82843	0	0	2	1.41421	0	0
490	Pigment epithelium-derived factor OS=Mus musculus GN=Serpinf1 PE=1 SV=2	PEDF_MOUSE	46 kDa	4	2	0	1	5	2	1	3		3	1.41421	0.5	0.707107	3.5	2.12132	2	1.41421
446	Low affinity immunoglobulin gamma Fc region receptor II OS=Mus musculus GN=Fcgr2 PE=1 SV=2	FCGR2_MOUSE	37 kDa	5	6	3	0	7	6	0	2		5.5	0.707107	1.5	2.12132	6.5	0.707107	1	1.41421
443	Thioredoxin OS=Mus musculus GN=Txn PE=1 SV=3	THIO_MOUSE	12 kDa	5	6	0	0	4	3	2	0		5.5	0.707107	0	0	3.5	0.707107	1	1.41421
580	Proteoglycan 4 OS=Mus musculus GN=Prg4 PE=1 SV=2	PRG4_MOUSE	116 kDa	3	5	1	7	3	0	0	0		4	1.41421	4	4.24264	1.5	2.12132	0	0
488	C5a anaphylatoxin chemotactic receptor 1 OS=Mus musculus GN=C5ar1 PE=1 SV=2	C5AR1_MOUSE	39 kDa	4	6	0	0	5	4	0	1		5	1.41421	0	0	4.5	0.707107	0.5	0.707107
475	Septin-2 OS=Mus musculus GN=Sept2 PE=1 SV=2	SEPT2_MOUSE	42 kDa	4	7	0	0	3	5	0	0		5.5	2.12132	0	0	4	1.41421	0	0
463	Glucose-6-phosphate 1-dehydrogenase X OS=Mus musculus GN=G6pdx PE=1 SV=3	G6PD1_MOUSE	59 kDa	4	3	0	0	4	8	0	0		3.5	0.707107	0	0	6	2.82843	0	0
440	Tyrosine-protein kinase JAK1 OS=Mus musculus GN=Jak1 PE=1 SV=1	JAK1_MOUSE	133 kDa	5	5	0	0	3	1	0	0		5	0	0	0	2	1.41421	0	0
362	Cullin-associated NEDD8-dissociated protein 1 OS=Mus musculus GN=Cand1 PE=2 SV=2	CAND1_MOUSE	136 kDa	7	5	0	0	3	2	0	0		6	1.41421	0	0	2.5	0.707107	0	0
940	Argininosuccinate synthase OS=Mus musculus GN=Ass1 PE=1 SV=1	ASSY_MOUSE	47 kDa	0	0	0	0	0	18	0	0		0	0	0	0	9	12.7279	0	0
495	Peptidyl-prolyl cis-trans isomerase C OS=Mus musculus GN=Ppic PE=1 SV=1	PPIC_MOUSE	23 kDa	4	3	2	2	1	2	1	1		3.5	0.707107	2	0	1.5	0.707107	1	0
207	Ig kappa chain V-III region PC 3741/TEPC 111 OS=Mus musculus PE=1 SV=1	KV3A8_MOUSE	12 kDa	15	9	9	14	7	10	12	11		12	4.24264	11.5	3.53553	8.5	2.12132	11.5	0.707107
415	60S ribosomal protein L18 OS=Mus musculus GN=Rpl18 PE=2 SV=3	RL18_MOUSE	22 kDa	5	4	1	1	4	4	0	0		4.5	0.707107	1	0	4	0	0	0
550	ADP-ribosylation factor 6 OS=Mus musculus GN=Arf6 PE=1 SV=2	ARF6_MOUSE	20 kDa	3	4	2	0	5	4	1	0		3.5	0.707107	1	1.41421	4.5	0.707107	0.5	0.707107
523	Membrane primary amine oxidase OS=Mus musculus GN=Aoc3 PE=2 SV=3	AOC3_MOUSE	85 kDa	3	5	3	0	3	4	0	0		4	1.41421	1.5	2.12132	3.5	0.707107	0	0
530	Receptor-type tyrosine-protein phosphatase F OS=Mus musculus GN=Ptprf PE=1 SV=1	PTPRF_MOUSE	211 kDa	3	5	1	0	4	3	0	0		4	1.41421	0.5	0.707107	3.5	0.707107	0	0
477	Vasodilator-stimulated phosphoprotein OS=Mus musculus GN=Vasp PE=1 SV=4	VASP_MOUSE	40 kDa	4	5	0	0	4	3	0	1		4.5	0.707107	0	0	3.5	0.707107	0.5	0.707107
359	Coatomer subunit alpha OS=Mus musculus GN=Copa PE=1 SV=2	COPA_MOUSE	138 kDa	7	4	1	0	3	1	0	0		5.5	2.12132	0.5	0.707107	2	1.41421	0	0
505	Synaptophysin-like protein 1 OS=Mus musculus GN=Sypl1 PE=1 SV=2	SYPL1_MOUSE	29 kDa	4	3	0	0	3	4	0	0		3.5	0.707107	0	0	3.5	0.707107	0	0
458	Chloride intracellular channel protein 3 OS=Mus musculus GN=Clic3 PE=2 SV=2	CLIC3_MOUSE	27 kDa	4	5	0	0	5	4	0	0		4.5	0.707107	0	0	4.5	0.707107	0	0
1131	Zinc-alpha-2-glycoprotein OS=Mus musculus GN=Azgp1 PE=1 SV=2	ZA2G_MOUSE	35 kDa	0	0	7	6	2	2	0	0		0	0	6.5	0.707107	2	0	0	0
515	Adenine phosphoribosyltransferase OS=Mus musculus GN=Aprt PE=1 SV=2	APT_MOUSE	20 kDa	3	2	0	0	4	4	0	0		2.5	0.707107	0	0	4	0	0	0
405	Brain-specific angiogenesis inhibitor 1-associated protein 2-like protein 1 OS=Mus musculus GN=Baiap2l1 PE=1 SV=1	BI2L1_MOUSE	57 kDa	6	5	0	0	3	2	0	0		5.5	0.707107	0	0	2.5	0.707107	0	0
699	Uroplakin-1b OS=Mus musculus GN=Upk1b PE=2 SV=3	UPK1B_MOUSE	30 kDa	2	12	0	0	1	3	0	0		7	7.07107	0	0	2	1.41421	0	0
630	Glutamine synthetase OS=Mus musculus GN=Glul PE=1 SV=6	GLNA_MOUSE	42 kDa	2	0	0	0	0	16	0	0		1	1.41421	0	0	8	11.3137	0	0
681	Ig kappa chain V-II region 17S29.1 OS=Mus musculus PE=1 SV=1	KV2A5_MOUSE	12 kDa	2	2	2	2	2	2	3	3		2	0	2	0	2	0	3	0
755	Coagulation factor XII OS=Mus musculus GN=F12 PE=2 SV=2	FA12_MOUSE	66 kDa	1	1	4	5	0	0	2	5		1	0	4.5	0.707107	0	0	3.5	2.12132
489	Complement decay-accelerating factor, GPI-anchored OS=Mus musculus GN=Cd55 PE=2 SV=2	DAF1_MOUSE	43 kDa	4	3	2	0	5	4	0	0		3.5	0.707107	1	1.41421	4.5	0.707107	0	0
453	60S ribosomal protein L14 OS=Mus musculus GN=Rpl14 PE=1 SV=3	RL14_MOUSE	24 kDa	4	4	0	1	3	4	0	0		4	0	0.5	0.707107	3.5	0.707107	0	0
555	Syntaxin-4 OS=Mus musculus GN=Stx4 PE=1 SV=1	STX4_MOUSE	34 kDa	3	6	0	0	4	3	1	0		4.5	2.12132	0	0	3.5	0.707107	0.5	0.707107
828	Receptor-type tyrosine-protein phosphatase eta OS=Mus musculus GN=Ptprj PE=1 SV=2	PTPRJ_MOUSE	137 kDa	1	6	1	0	4	2	0	0		3.5	3.53553	0.5	0.707107	3	1.41421	0	0
423	GTP-binding nuclear protein Ran OS=Mus musculus GN=Ran PE=1 SV=3	RAN_MOUSE	24 kDa	5	5	0	0	3	4	0	0		5	0	0	0	3.5	0.707107	0	0
472	Protein HEG homolog 1 OS=Mus musculus GN=Heg1 PE=1 SV=1	HEG1_MOUSE	142 kDa	4	4	0	0	4	5	0	0		4	0	0	0	4.5	0.707107	0	0
592	SLIT-ROBO Rho GTPase-activating protein 2 OS=Mus musculus GN=Srgap2 PE=1 SV=2	SRGP2_MOUSE	121 kDa	2	3	0	0	8	2	0	0		2.5	0.707107	0	0	5	4.24264	0	0
518	Glutamate carboxypeptidase 2 OS=Mus musculus GN=Folh1 PE=2 SV=2	FOLH1_MOUSE	85 kDa	3	7	0	0	5	2	0	0		5	2.82843	0	0	3.5	2.12132	0	0
382	60S ribosomal protein L6 OS=Mus musculus GN=Rpl6 PE=1 SV=3	RL6_MOUSE	34 kDa	6	4	0	0	5	1	0	0		5	1.41421	0	0	3	2.82843	0	0
260.3	Ig heavy chain V region MOPC 21 (Fragment) OS=Mus musculus PE=1 SV=1	HVM16_MOUSE	15 kDa	5	6	5	8	4	7	6	10		5.5	0.707107	6.5	2.12132	5.5	2.12132	8	2.82843
759	Collectin-11 OS=Mus musculus GN=Colec11 PE=2 SV=2	COL11_MOUSE	29 kDa	1	1	2	2	1	1	3	4		1	0	2	0	1	0	3.5	0.707107
426	Lactadherin OS=Mus musculus GN=Mfge8 PE=1 SV=3	MFGM_MOUSE	51 kDa	5	3	1	0	3	2	0	3		4	1.41421	0.5	0.707107	2.5	0.707107	1.5	2.12132
586	MLV-related proviral Env polyprotein OS=Mus musculus PE=1 SV=3	ENV1_MOUSE	70 kDa	2	7	1	0	2	3	0	1		4.5	3.53553	0.5	0.707107	2.5	0.707107	0.5	0.707107
178.3	Ig kappa chain V-V region HP 91A3 OS=Mus musculus PE=1 SV=1	KV5AF_MOUSE	12 kDa	8	9	3	2	3	4	3	8		8.5	0.707107	2.5	0.707107	3.5	0.707107	5.5	3.53553
546	F-actin-capping protein subunit alpha-2 OS=Mus musculus GN=Capza2 PE=1 SV=3	CAZA2_MOUSE	33 kDa	3	5	1	0	6	5	0	0		4	1.41421	0.5	0.707107	5.5	0.707107	0	0
525	Retinal dehydrogenase 2 OS=Mus musculus GN=Aldh1a2 PE=2 SV=2	AL1A2_MOUSE	57 kDa	3	3	1	0	4	6	0	0		3	0	0.5	0.707107	5	1.41421	0	0
461	Eukaryotic initiation factor 4A-I OS=Mus musculus GN=Eif4a1 PE=1 SV=1	IF4A1_MOUSE	46 kDa	4	3	1	0	4	4	0	0		3.5	0.707107	0.5	0.707107	4	0	0	0
558	Tyrosine-protein phosphatase non-receptor type 13 OS=Mus musculus GN=Ptpn13 PE=1 SV=2	PTN13_MOUSE	270 kDa	3	6	1	0	2	3	0	0		4.5	2.12132	0.5	0.707107	2.5	0.707107	0	0
507	Solute carrier family 43 member 3 OS=Mus musculus GN=Slc43a3 PE=2 SV=1	S43A3_MOUSE	56 kDa	4	3	1	0	5	4	0	0		3.5	0.707107	0.5	0.707107	4.5	0.707107	0	0
511	Galectin-7 OS=Mus musculus GN=Lgals7 PE=2 SV=3	LEG7_MOUSE	15 kDa	4	4	2	0	5	2	0	0		4	0	1	1.41421	3.5	2.12132	0	0
10.2	Myosin-10 OS=Mus musculus GN=Myh10 PE=1 SV=2	MYH10_MOUSE	229 kDa	36	22	17	0	34	32	0	0		29	9.89949	8.5	12.0208	33	1.41421	0	0
575	Cysteine-rich protein 1 OS=Mus musculus GN=Crip1 PE=1 SV=2	CRIP1_MOUSE	9 kDa	3	0	2	0	2	1	0	0		1.5	2.12132	1	1.41421	1.5	0.707107	0	0
486	F-actin-capping protein subunit alpha-1 OS=Mus musculus GN=Capza1 PE=1 SV=4	CAZA1_MOUSE	33 kDa	4	5	2	0	5	3	1	0		4.5	0.707107	1	1.41421	4	1.41421	0.5	0.707107
819	Proteasome subunit beta type-6 OS=Mus musculus GN=Psmb6 PE=1 SV=3	PSB6_MOUSE	25 kDa	1	2	0	0	0	2	3	3		1.5	0.707107	0	0	1	1.41421	3	0
468	Leucine-rich repeat-containing protein 1 OS=Mus musculus GN=Lrrc1 PE=2 SV=2	LRRC1_MOUSE	59 kDa	4	3	1	0	3	3	0	0		3.5	0.707107	0.5	0.707107	3	0	0	0
587	60S ribosomal protein L15 OS=Mus musculus GN=Rpl15 PE=2 SV=4	RL15_MOUSE	24 kDa	2	4	0	1	2	3	0	0		3	1.41421	0.5	0.707107	2.5	0.707107	0	0
900	Phosphatidylcholine-sterol acyltransferase OS=Mus musculus GN=Lcat PE=1 SV=2	LCAT_MOUSE	50 kDa	1	0	2	2	0	1	0	8		0.5	0.707107	2	0	0.5	0.707107	4	5.65685
641	Heat shock 70 kDa protein 4 OS=Mus musculus GN=Hspa4 PE=1 SV=1	HSP74_MOUSE	94 kDa	2	3	0	0	4	4	0	0		2.5	0.707107	0	0	4	0	0	0
322	Guanine nucleotide-binding protein subunit alpha-13 OS=Mus musculus GN=Gna13 PE=1 SV=1	GNA13_MOUSE	44 kDa	9	12	0	0	8	9	0	0		10.5	2.12132	0	0	8.5	0.707107	0	0
156.2	Ras-related protein Rab-5B OS=Mus musculus GN=Rab5b PE=1 SV=1	RAB5B_MOUSE	24 kDa	7	6	0	0	6	7	0	0		6.5	0.707107	0	0	6.5	0.707107	0	0
536	Atrial natriuretic peptide receptor 1 OS=Mus musculus GN=Npr1 PE=2 SV=2	ANPRA_MOUSE	119 kDa	3	5	0	0	3	2	0	0		4	1.41421	0	0	2.5	0.707107	0	0
452	26S proteasome non-ATPase regulatory subunit 2 OS=Mus musculus GN=Psmd2 PE=1 SV=1	PSMD2_MOUSE	100 kDa	4	6	0	0	2	2	0	0		5	1.41421	0	0	2	0	0	0
469	Multiple PDZ domain protein OS=Mus musculus GN=Mpdz PE=1 SV=2	MPDZ_MOUSE	219 kDa	4	4	0	0	1	4	0	0		4	0	0	0	2.5	2.12132	0	0
435	Purine nucleoside phosphorylase OS=Mus musculus GN=Pnp PE=1 SV=2	PNPH_MOUSE	32 kDa	5	3	0	0	2	4	0	0		4	1.41421	0	0	3	1.41421	0	0
556	Syntaxin-11 OS=Mus musculus GN=Stx11 PE=2 SV=1	STX11_MOUSE	33 kDa	3	8	0	0	3	2	0	0		5.5	3.53553	0	0	2.5	0.707107	0	0
552	Glutathione S-transferase Mu 1 OS=Mus musculus GN=Gstm1 PE=1 SV=2	GSTM1_MOUSE	26 kDa	3	3	0	0	2	8	0	0		3	0	0	0	5	4.24264	0	0
361	Cordon-bleu protein-like 1 OS=Mus musculus GN=Cobll1 PE=1 SV=2	COBL1_MOUSE	137 kDa	7	4	0	0	1	1	0	0		5.5	2.12132	0	0	1	0	0	0
972	Cytosolic 10-formyltetrahydrofolate dehydrogenase OS=Mus musculus GN=Aldh1l1 PE=1 SV=1	AL1L1_MOUSE	99 kDa	0	0	0	0	0	15	0	0		0	0	0	0	7.5	10.6066	0	0
647	Ferritin heavy chain OS=Mus musculus GN=Fth1 PE=1 SV=2	FRIH_MOUSE	21 kDa	2	1	1	3	1	2	3	2		1.5	0.707107	2	1.41421	1.5	0.707107	2.5	0.707107
686	Leucine-rich repeat and IQ domain-containing protein 4 OS=Mus musculus GN=Lrriq4 PE=2 SV=1	LRIQ4_MOUSE	68 kDa	2	2	2	1	2	2	2	2		2	0	1.5	0.707107	2	0	2	0
165.2	Ras-related protein Rap-2c OS=Mus musculus GN=Rap2c PE=1 SV=1	RAP2C_MOUSE	21 kDa	12	10	0	0	8	6	3	3		11	1.41421	0	0	7	1.41421	3	0
696	Sodium/potassium-transporting ATPase subunit beta-1-interacting protein 4 OS=Mus musculus GN=Nkain4 PE=1 SV=1	NKAI4_MOUSE	23 kDa	2	4	2	2	3	2	0	0		3	1.41421	2	0	2.5	0.707107	0	0
301	Interferon-induced transmembrane protein 2 OS=Mus musculus GN=Ifitm2 PE=1 SV=1	IFM2_MOUSE	16 kDa	10	12	4	0	5	9	0	0		11	1.41421	2	2.82843	7	2.82843	0	0
492	T-complex protein 1 subunit delta OS=Mus musculus GN=Cct4 PE=1 SV=3	TCPD_MOUSE	58 kDa	4	3	1	0	5	2	0	0		3.5	0.707107	0.5	0.707107	3.5	2.12132	0	0
648	Glutathione S-transferase theta-1 OS=Mus musculus GN=Gstt1 PE=1 SV=4	GSTT1_MOUSE	27 kDa	2	2	1	0	2	7	0	0		2	0	0.5	0.707107	4.5	3.53553	0	0
497	Importin-5 OS=Mus musculus GN=Ipo5 PE=1 SV=3	IPO5_MOUSE	124 kDa	4	2	1	0	3	2	0	0		3	1.41421	0.5	0.707107	2.5	0.707107	0	0
611	STE20-like serine/threonine-protein kinase OS=Mus musculus GN=Slk PE=1 SV=2	SLK_MOUSE	141 kDa	2	5	1	0	6	3	0	0		3.5	2.12132	0.5	0.707107	4.5	2.12132	0	0
634	2',3'-cyclic-nucleotide 3'-phosphodiesterase OS=Mus musculus GN=Cnp PE=1 SV=3	CN37_MOUSE	47 kDa	2	6	1	0	5	1	0	0		4	2.82843	0.5	0.707107	3	2.82843	0	0
694.1	Protein-arginine deiminase type-4 OS=Mus musculus GN=Padi4 PE=2 SV=3	PADI4_MOUSE	74 kDa	2	6	0	2	2	2	0	0		4	2.82843	1	1.41421	2	0	0	0
608	Protein LAP2 OS=Mus musculus GN=Erbb2ip PE=1 SV=3	LAP2_MOUSE	157 kDa	2	5	0	0	4	2	0	1		3.5	2.12132	0	0	3	1.41421	0.5	0.707107
482	Epidermal growth factor receptor kinase substrate 8 OS=Mus musculus GN=Eps8 PE=1 SV=2	EPS8_MOUSE	92 kDa	4	5	0	0	3	2	0	0		4.5	0.707107	0	0	2.5	0.707107	0	0
570	60S ribosomal protein L8 OS=Mus musculus GN=Rpl8 PE=1 SV=2	RL8_MOUSE	28 kDa	3	3	0	0	3	5	0	0		3	0	0	0	4	1.41421	0	0
433	Protein EFR3 homolog A OS=Mus musculus GN=Efr3a PE=1 SV=1	EFR3A_MOUSE	93 kDa	5	3	0	0	1	1	0	0		4	1.41421	0	0	1	0	0	0
718	Mast cell-expressed membrane protein 1 OS=Mus musculus GN=Mcemp1 PE=2 SV=1	MCEM1_MOUSE	21 kDa	1	2	0	0	3	3	0	0		1.5	0.707107	0	0	3	0	0	0
485	AP-2 complex subunit mu OS=Mus musculus GN=Ap2m1 PE=1 SV=1	AP2M1_MOUSE	50 kDa	4	4	0	0	1	4	0	0		4	0	0	0	2.5	2.12132	0	0
690	Metallothionein-1 OS=Mus musculus GN=Mt1 PE=1 SV=1	MT1_MOUSE	6 kDa	2	5	0	0	1	2	0	0		3.5	2.12132	0	0	1.5	0.707107	0	0
937	Apolipoprotein C-III OS=Mus musculus GN=Apoc3 PE=1 SV=2	APOC3_MOUSE	11 kDa	0	2	3	1	1	1	3	3		1	1.41421	2	1.41421	1	0	3	0
319.1	Serine/threonine-protein phosphatase PP1-alpha catalytic subunit OS=Mus musculus GN=Ppp1ca PE=1 SV=1	PP1A_MOUSE	38 kDa	9	8	3	0	10	7	2	1		8.5	0.707107	1.5	2.12132	8.5	2.12132	1.5	0.707107
496.1	Alpha-1-acid glycoprotein 1 OS=Mus musculus GN=Orm1 PE=1 SV=1	A1AG1_MOUSE	24 kDa	4	0	6	4	0	3	2	6		2	2.82843	5	1.41421	1.5	2.12132	4	2.82843
792	Lipoprotein lipase OS=Mus musculus GN=Lpl PE=1 SV=3	LIPL_MOUSE	53 kDa	1	2	0	0	1	3	3	3		1.5	0.707107	0	0	2	1.41421	3	0
599	Dimethylaniline monooxygenase [N-oxide-forming] 2 OS=Mus musculus GN=Fmo2 PE=1 SV=3	FMO2_MOUSE	61 kDa	2	3	1	1	1	6	0	0		2.5	0.707107	1	0	3.5	3.53553	0	0
413	40S ribosomal protein S3 OS=Mus musculus GN=Rps3 PE=1 SV=1	RS3_MOUSE	27 kDa	5	1	1	2	2	2	0	0		3	2.82843	1.5	0.707107	2	0	0	0
861	Collagen alpha-2(VI) chain OS=Mus musculus GN=Col6a2 PE=2 SV=3	CO6A2_MOUSE	110 kDa	1	0	3	4	0	1	2	1		0.5	0.707107	3.5	0.707107	0.5	0.707107	1.5	0.707107
303.1	AP-2 complex subunit alpha-2 OS=Mus musculus GN=Ap2a2 PE=1 SV=2	AP2A2_MOUSE	104 kDa	8	10	2	0	4	2	0	0		9	1.41421	1	1.41421	3	1.41421	0	0
374	Glycogen phosphorylase, brain form OS=Mus musculus GN=Pygb PE=1 SV=3	PYGB_MOUSE	97 kDa	7	7	1	0	6	10	0	0		7	0	0.5	0.707107	8	2.82843	0	0
965	Coagulation factor XI OS=Mus musculus GN=F11 PE=2 SV=2	FA11_MOUSE	70 kDa	0	3	0	3	0	1	2	1		1.5	2.12132	1.5	2.12132	0.5	0.707107	1.5	0.707107
175.2	AP-1 complex subunit beta-1 OS=Mus musculus GN=Ap1b1 PE=1 SV=2	AP1B1_MOUSE	104 kDa	8	6	2	0	3	7	0	0		7	1.41421	1	1.41421	5	2.82843	0	0
407	Guanine nucleotide-binding protein G(I)/G(S)/G(O) subunit gamma-12 OS=Mus musculus GN=Gng12 PE=1 SV=3	GBG12_MOUSE	8 kDa	6	4	0	0	1	2	0	1		5	1.41421	0	0	1.5	0.707107	0.5	0.707107
528	Vimentin OS=Mus musculus GN=Vim PE=1 SV=3	VIME_MOUSE	54 kDa	3	4	0	0	4	2	0	0		3.5	0.707107	0	0	3	1.41421	0	0
481	60S ribosomal protein L17 OS=Mus musculus GN=Rpl17 PE=2 SV=3	RL17_MOUSE	21 kDa	4	3	0	0	2	2	0	0		3.5	0.707107	0	0	2	0	0	0
417	Bifunctional glutamate/proline--tRNA ligase OS=Mus musculus GN=Eprs PE=1 SV=4	SYEP_MOUSE	170 kDa	5	5	0	0	2	1	0	0		5	0	0	0	1.5	0.707107	0	0
491	Raftlin OS=Mus musculus GN=Rftn1 PE=1 SV=4	RFTN1_MOUSE	62 kDa	4	5	0	0	3	2	0	0		4.5	0.707107	0	0	2.5	0.707107	0	0
459	Creatine kinase B-type OS=Mus musculus GN=Ckb PE=1 SV=1	KCRB_MOUSE	43 kDa	4	1	1	0	0	8	0	0		2.5	2.12132	0.5	0.707107	4	5.65685	0	0
565	Disintegrin and metalloproteinase domain-containing protein 17 OS=Mus musculus GN=Adam17 PE=1 SV=3	ADA17_MOUSE	93 kDa	3	4	0	0	1	2	0	0		3.5	0.707107	0	0	1.5	0.707107	0	0
356	Acid sphingomyelinase-like phosphodiesterase 3b OS=Mus musculus GN=Smpdl3b PE=1 SV=1	ASM3B_MOUSE	52 kDa	7	3	0	0	3	0	0	0		5	2.82843	0	0	1.5	2.12132	0	0
260.2	Ig heavy chain V region 345 OS=Mus musculus PE=1 SV=1	HVM55_MOUSE	13 kDa	6	6	0	6	4	7	6	8		6	0	3	4.24264	5.5	2.12132	7	1.41421
108.2	Ras-related protein Rap-1A OS=Mus musculus GN=Rap1a PE=2 SV=1	RAP1A_MOUSE	21 kDa	23	26	8	0	22	19	5	7		24.5	2.12132	4	5.65685	20.5	2.12132	6	1.41421
862	Collagen alpha-1(XV) chain OS=Mus musculus GN=Col15a1 PE=1 SV=2	COFA1_MOUSE	140 kDa	1	3	1	0	2	3	1	1		2	1.41421	0.5	0.707107	2.5	0.707107	1	0
444.1	Poly(rC)-binding protein 1 OS=Mus musculus GN=Pcbp1 PE=1 SV=1	PCBP1_MOUSE	37 kDa	5	4	1	0	2	3	0	0		4.5	0.707107	0.5	0.707107	2.5	0.707107	0	0
233.2	Ras-related protein Rab-8B OS=Mus musculus GN=Rab8b PE=1 SV=1	RAB8B_MOUSE	24 kDa	10	11	0	0	8	9	0	4		10.5	0.707107	0	0	8.5	0.707107	2	2.82843
522	BTB/POZ domain-containing protein KCTD12 OS=Mus musculus GN=Kctd12 PE=1 SV=1	KCD12_MOUSE	36 kDa	3	4	1	0	3	2	0	0		3.5	0.707107	0.5	0.707107	2.5	0.707107	0	0
460	E3 ubiquitin-protein ligase NEDD4 OS=Mus musculus GN=Nedd4 PE=1 SV=3	NEDD4_MOUSE	103 kDa	4	3	0	0	3	2	0	0		3.5	0.707107	0	0	2.5	0.707107	0	0
498	Annexin A7 OS=Mus musculus GN=Anxa7 PE=2 SV=2	ANXA7_MOUSE	50 kDa	4	3	0	0	2	1	0	0		3.5	0.707107	0	0	1.5	0.707107	0	0
55.2	Heat shock 70 kDa protein 1A OS=Mus musculus GN=Hspa1a PE=1 SV=2	HS71A_MOUSE (+1)	70 kDa	8	12	5	0	8	8	0	0		10	2.82843	2.5	3.53553	8	0	0	0
331	E3 ubiquitin-protein ligase UBR4 OS=Mus musculus GN=Ubr4 PE=1 SV=1	UBR4_MOUSE	572 kDa	8	4	0	0	1	0	0	0		6	2.82843	0	0	0.5	0.707107	0	0
688	Lymphocyte antigen 6G (Fragment) OS=Mus musculus GN=Ly6g PE=2 SV=1	LY6G_MOUSE	12 kDa	2	2	1	0	3	2	1	1		2	0	0.5	0.707107	2.5	0.707107	1	0
754	Chitinase-like protein 3 OS=Mus musculus GN=Chil3 PE=1 SV=2	CHIL3_MOUSE	44 kDa	1	1	0	0	2	5	1	2		1	0	0	0	3.5	2.12132	1.5	0.707107
907	Apolipoprotein A-II OS=Mus musculus GN=Apoa2 PE=1 SV=2	APOA2_MOUSE	11 kDa	1	0	1	3	1	1	3	1		0.5	0.707107	2	1.41421	1	0	2	1.41421
428	Myoglobin OS=Mus musculus GN=Mb PE=1 SV=3	MYG_MOUSE	17 kDa	5	3	2	0	0	1	1	0		4	1.41421	1	1.41421	0.5	0.707107	0.5	0.707107
829	Regulator of G-protein signaling 19 OS=Mus musculus GN=Rgs19 PE=2 SV=1	RGS19_MOUSE	25 kDa	1	3	1	0	2	2	0	0		2	1.41421	0.5	0.707107	2	0	0	0
484	40S ribosomal protein S4, X isoform OS=Mus musculus GN=Rps4x PE=2 SV=2	RS4X_MOUSE	30 kDa	4	2	0	1	1	4	0	0		3	1.41421	0.5	0.707107	2.5	2.12132	0	0
561	Integrin alpha-4 OS=Mus musculus GN=Itga4 PE=1 SV=1	ITA4_MOUSE	116 kDa	3	3	1	0	2	2	0	0		3	0	0.5	0.707107	2	0	0	0
882	Cytochrome b reductase 1 OS=Mus musculus GN=Cybrd1 PE=1 SV=2	CYBR1_MOUSE	32 kDa	1	2	0	0	5	3	1	0		1.5	0.707107	0	0	4	1.41421	0.5	0.707107
615	Synaptic vesicle membrane protein VAT-1 homolog OS=Mus musculus GN=Vat1 PE=1 SV=3	VAT1_MOUSE	43 kDa	2	2	0	0	3	5	0	0		2	0	0	0	4	1.41421	0	0
544	Aminopeptidase Q OS=Mus musculus GN=Aqpep PE=2 SV=3	AMPQ_MOUSE	63 kDa	3	2	0	0	4	3	0	0		2.5	0.707107	0	0	3.5	0.707107	0	0
543	Proteasome activator complex subunit 1 OS=Mus musculus GN=Psme1 PE=2 SV=2	PSME1_MOUSE	29 kDa	3	0	2	0	4	2	0	0		1.5	2.12132	1	1.41421	3	1.41421	0	0
554	Protein crumbs homolog 2 OS=Mus musculus GN=Crb2 PE=2 SV=3	CRUM2_MOUSE	135 kDa	3	3	0	0	3	1	0	0		3	0	0	0	2	1.41421	0	0
697	Transient receptor potential cation channel subfamily V member 2 OS=Mus musculus GN=Trpv2 PE=1 SV=2	TRPV2_MOUSE	86 kDa	2	4	0	0	4	2	0	0		3	1.41421	0	0	3	1.41421	0	0
514	26S protease regulatory subunit 7 OS=Mus musculus GN=Psmc2 PE=1 SV=5	PRS7_MOUSE	49 kDa	3	4	0	0	2	1	0	0		3.5	0.707107	0	0	1.5	0.707107	0	0
639	Protein diaphanous homolog 1 OS=Mus musculus GN=Diaph1 PE=1 SV=1	DIAP1_MOUSE	139 kDa	2	7	0	0	2	1	0	0		4.5	3.53553	0	0	1.5	0.707107	0	0
657	Plexin-B1 OS=Mus musculus GN=Plxnb1 PE=1 SV=2	PLXB1_MOUSE	231 kDa	2	7	0	0	2	2	0	0		4.5	3.53553	0	0	2	0	0	0
451	26S protease regulatory subunit 8 OS=Mus musculus GN=Psmc5 PE=1 SV=1	PRS8_MOUSE	46 kDa	4	3	0	0	1	2	0	0		3.5	0.707107	0	0	1.5	0.707107	0	0
465	High affinity cationic amino acid transporter 1 OS=Mus musculus GN=Slc7a1 PE=1 SV=1	CTR1_MOUSE	67 kDa	4	3	0	0	1	1	0	0		3.5	0.707107	0	0	1	0	0	0
571	Abl interactor 1 OS=Mus musculus GN=Abi1 PE=1 SV=3	ABI1_MOUSE	52 kDa	3	4	0	0	3	1	0	0		3.5	0.707107	0	0	2	1.41421	0	0
456	Bifunctional purine biosynthesis protein PURH OS=Mus musculus GN=Atic PE=1 SV=2	PUR9_MOUSE	64 kDa	4	4	0	0	0	4	0	0		4	0	0	0	2	2.82843	0	0
503	60S ribosomal protein L10-like OS=Mus musculus GN=Rpl10l PE=2 SV=1	RL10L_MOUSE (+1)	25 kDa	4	1	0	0	0	2	0	0		2.5	2.12132	0	0	1	1.41421	0	0
387	Flotillin-2 OS=Mus musculus GN=Flot2 PE=1 SV=2	FLOT2_MOUSE	47 kDa	6	4	0	0	1	0	0	0		5	1.41421	0	0	0.5	0.707107	0	0
380	40S ribosomal protein S3a OS=Mus musculus GN=Rps3a PE=1 SV=3	RS3A_MOUSE	30 kDa	6	0	0	0	0	6	0	0		3	4.24264	0	0	3	4.24264	0	0
684	Ig kappa chain V-III region PC 2154 OS=Mus musculus PE=1 SV=1	KV3AM_MOUSE	12 kDa	2	1	1	2	0	1	2	2		1.5	0.707107	1.5	0.707107	0.5	0.707107	2	0
677	Formyl peptide receptor 2 OS=Mus musculus GN=Fpr2 PE=1 SV=1	FPR2_MOUSE	39 kDa	2	2	1	0	2	2	1	1		2	0	0.5	0.707107	2	0	1	0
685	Isochorismatase domain-containing protein 1 OS=Mus musculus GN=Isoc1 PE=1 SV=1	ISOC1_MOUSE	32 kDa	2	1	2	1	2	3	0	0		1.5	0.707107	1.5	0.707107	2.5	0.707107	0	0
801	Neutrophil elastase OS=Mus musculus GN=Elane PE=2 SV=1	ELNE_MOUSE	29 kDa	1	2	0	0	3	2	0	2		1.5	0.707107	0	0	2.5	0.707107	1	1.41421
613	Sodium/hydrogen exchanger 1 OS=Mus musculus GN=Slc9a1 PE=1 SV=1	SL9A1_MOUSE	91 kDa	2	2	1	0	3	2	0	0		2	0	0.5	0.707107	2.5	0.707107	0	0
614	Sorcin OS=Mus musculus GN=Sri PE=1 SV=1	SORCN_MOUSE	22 kDa	2	4	1	0	2	2	0	0		3	1.41421	0.5	0.707107	2	0	0	0
589	Pyridoxal kinase OS=Mus musculus GN=Pdxk PE=1 SV=1	PDXK_MOUSE	35 kDa	2	1	1	0	3	3	0	0		1.5	0.707107	0.5	0.707107	3	0	0	0
761	Disabled homolog 2 OS=Mus musculus GN=Dab2 PE=1 SV=2	DAB2_MOUSE	82 kDa	1	2	1	0	3	3	0	0		1.5	0.707107	0.5	0.707107	3	0	0	0
652	Caveolin-1 OS=Mus musculus GN=Cav1 PE=1 SV=1	CAV1_MOUSE	21 kDa	2	2	2	0	1	1	0	0		2	0	1	1.41421	1	0	0	0
535	ADP-ribosyl cyclase/cyclic ADP-ribose hydrolase 1 OS=Mus musculus GN=Cd38 PE=1 SV=2	CD38_MOUSE	34 kDa	3	2	0	0	2	1	0	0		2.5	0.707107	0	0	1.5	0.707107	0	0
626	Sodium/nucleoside cotransporter 2 OS=Mus musculus GN=Slc28a2 PE=2 SV=2	S28A2_MOUSE	73 kDa	2	3	0	0	4	2	0	0		2.5	0.707107	0	0	3	1.41421	0	0
549	Coronin-1B OS=Mus musculus GN=Coro1b PE=1 SV=1	COR1B_MOUSE	54 kDa	3	3	0	0	2	3	0	0		3	0	0	0	2.5	0.707107	0	0
675	Endothelial protein C receptor OS=Mus musculus GN=Procr PE=2 SV=3	EPCR_MOUSE	27 kDa	2	4	0	0	2	2	0	0		3	1.41421	0	0	2	0	0	0
606	Leukotriene B4 receptor 1 OS=Mus musculus GN=Ltb4r PE=2 SV=1	LT4R1_MOUSE	38 kDa	2	4	0	0	4	0	1	0		3	1.41421	0	0	2	2.82843	0.5	0.707107
539	Proteasome activator complex subunit 2 OS=Mus musculus GN=Psme2 PE=2 SV=4	PSME2_MOUSE	27 kDa	3	3	0	0	3	1	0	0		3	0	0	0	2	1.41421	0	0
601	Fibroblast growth factor 1 OS=Mus musculus GN=Fgf1 PE=2 SV=1	FGF1_MOUSE	17 kDa	2	4	0	0	3	1	0	0		3	1.41421	0	0	2	1.41421	0	0
422	Exportin-1 OS=Mus musculus GN=Xpo1 PE=1 SV=1	XPO1_MOUSE	123 kDa	5	2	0	0	1	2	0	0		3.5	2.12132	0	0	1.5	0.707107	0	0
825	Ras GTPase-activating protein 3 OS=Mus musculus GN=Rasa3 PE=1 SV=2	RASA3_MOUSE	96 kDa	1	3	0	0	5	1	0	0		2	1.41421	0	0	3	2.82843	0	0
811	Plasminogen activator inhibitor 1 OS=Mus musculus GN=Serpine1 PE=1 SV=1	PAI1_MOUSE	45 kDa	1	0	0	0	1	0	3	6		0.5	0.707107	0	0	0.5	0.707107	4.5	2.12132
671	Bile salt export pump OS=Mus musculus GN=Abcb11 PE=1 SV=2	ABCBB_MOUSE	147 kDa	2	2	0	0	5	2	0	0		2	0	0	0	3.5	2.12132	0	0
658	Coronin-1C OS=Mus musculus GN=Coro1c PE=1 SV=2	COR1C_MOUSE	53 kDa	2	4	0	0	2	0	0	0		3	1.41421	0	0	1	1.41421	0	0
1088	Ribosomal protein S6 kinase alpha-1 OS=Mus musculus GN=Rps6ka1 PE=1 SV=1	KS6A1_MOUSE	82 kDa	0	4	0	0	1	4	0	0		2	2.82843	0	0	2.5	2.12132	0	0
1050	Oviduct-specific glycoprotein OS=Mus musculus GN=Ovgp1 PE=2 SV=1	OVGP1_MOUSE	79 kDa	0	0	1	7	3	0	0	0		0	0	4	4.24264	1.5	2.12132	0	0
588	MAGUK p55 subfamily member 5 OS=Mus musculus GN=Mpp5 PE=1 SV=1	MPP5_MOUSE	77 kDa	2	6	0	0	0	1	0	0		4	2.82843	0	0	0.5	0.707107	0	0
178.4	Ig kappa chain V-V region MOPC 173 OS=Mus musculus PE=1 SV=1	KV5AA_MOUSE	12 kDa	7	5	7	5	5	7	12	15		6	1.41421	6	1.41421	6	1.41421	13.5	2.12132
714	Proteasome subunit alpha type-3 OS=Mus musculus GN=Psma3 PE=1 SV=3	PSA3_MOUSE	28 kDa	1	1	1	0	0	2	2	1		1	0	0.5	0.707107	1	1.41421	1.5	0.707107
218.2	Ras-related protein Rab-1B OS=Mus musculus GN=Rab1b PE=1 SV=1	RAB1B_MOUSE	22 kDa	7	11	3	0	8	8	0	0		9	2.82843	1.5	2.12132	8	0	0	0
713	Multifunctional protein ADE2 OS=Mus musculus GN=Paics PE=1 SV=4	PUR6_MOUSE	47 kDa	1	2	1	0	2	1	0	0		1.5	0.707107	0.5	0.707107	1.5	0.707107	0	0
527	Versican core protein OS=Mus musculus GN=Vcan PE=1 SV=2	CSPG2_MOUSE	367 kDa	3	3	1	0	2	1	0	0		3	0	0.5	0.707107	1.5	0.707107	0	0
616	Tetraspanin-14 OS=Mus musculus GN=Tspan14 PE=1 SV=1	TSN14_MOUSE	31 kDa	2	4	0	0	2	1	0	1		3	1.41421	0	0	1.5	0.707107	0.5	0.707107
880	40S ribosomal protein S26 OS=Mus musculus GN=Rps26 PE=3 SV=3	RS26_MOUSE	13 kDa	1	1	0	1	0	4	1	0		1	0	0.5	0.707107	2	2.82843	0.5	0.707107
90.4	14-3-3 protein eta OS=Mus musculus GN=Ywhah PE=1 SV=2	1433F_MOUSE	28 kDa	11	7	3	0	9	11	3	0		9	2.82843	1.5	2.12132	10	1.41421	1.5	2.12132
1051	Pancreatic alpha-amylase OS=Mus musculus GN=Amy2 PE=1 SV=2	AMYP_MOUSE	57 kDa	0	0	5	3	0	1	2	7		0	0	4	1.41421	0.5	0.707107	4.5	3.53553
529	Multidrug resistance-associated protein 1 OS=Mus musculus GN=Abcc1 PE=1 SV=1	MRP1_MOUSE	171 kDa	3	4	1	0	1	1	0	0		3.5	0.707107	0.5	0.707107	1	0	0	0
524	Myosin regulatory light chain 12B OS=Mus musculus GN=Myl12b PE=1 SV=2	ML12B_MOUSE	20 kDa	3	3	0	0	2	1	0	0		3	0	0	0	1.5	0.707107	0	0
574	Low affinity immunoglobulin gamma Fc region receptor III OS=Mus musculus GN=Fcgr3 PE=1 SV=1	FCGR3_MOUSE	30 kDa	3	7	0	0	4	0	0	3		5	2.82843	0	0	2	2.82843	1.5	2.12132
912	Proteasome subunit beta type-9 OS=Mus musculus GN=Psmb9 PE=1 SV=1	PSB9_MOUSE (+1)	23 kDa	0	2	1	0	0	0	3	2		1	1.41421	0.5	0.707107	0	0	2.5	0.707107
14.2	Filamin-C OS=Mus musculus GN=Flnc PE=1 SV=3	FLNC_MOUSE	291 kDa	18	20	0	0	13	12	0	0		19	1.41421	0	0	12.5	0.707107	0	0
984	EMILIN-2 OS=Mus musculus GN=Emilin2 PE=1 SV=1	EMIL2_MOUSE	117 kDa	0	3	2	1	4	0	0	0		1.5	2.12132	1.5	0.707107	2	2.82843	0	0
624	Actin-related protein 2/3 complex subunit 2 OS=Mus musculus GN=Arpc2 PE=1 SV=3	ARPC2_MOUSE	34 kDa	2	1	0	0	1	1	0	0		1.5	0.707107	0	0	1	0	0	0
666	Guanylate-binding protein 5 OS=Mus musculus GN=Gbp5 PE=1 SV=2	GBP5_MOUSE	67 kDa	2	3	0	0	3	1	0	0		2.5	0.707107	0	0	2	1.41421	0	0
568	Neutrophil cytosol factor 1 OS=Mus musculus GN=Ncf1 PE=2 SV=3	NCF1_MOUSE	45 kDa	3	2	0	0	3	2	0	0		2.5	0.707107	0	0	2.5	0.707107	0	0
659	Guanine nucleotide-binding protein G(I)/G(S)/G(O) subunit gamma-5 OS=Mus musculus GN=Gng5 PE=3 SV=2	GBG5_MOUSE	7 kDa	2	4	0	0	1	2	0	0		3	1.41421	0	0	1.5	0.707107	0	0
860	Alcohol dehydrogenase class-3 OS=Mus musculus GN=Adh5 PE=1 SV=3	ADHX_MOUSE	40 kDa	1	0	1	0	1	5	0	0		0.5	0.707107	0.5	0.707107	3	2.82843	0	0
794	Major vault protein OS=Mus musculus GN=Mvp PE=1 SV=4	MVP_MOUSE	96 kDa	1	7	1	0	0	1	0	0		4	4.24264	0.5	0.707107	0.5	0.707107	0	0
691	Metallothionein-2 OS=Mus musculus GN=Mt2 PE=1 SV=2	MT2_MOUSE	6 kDa	2	4	0	0	1	2	0	0		3	1.41421	0	0	1.5	0.707107	0	0
879	Long-chain-fatty-acid--CoA ligase 4 OS=Mus musculus GN=Acsl4 PE=2 SV=2	ACSL4_MOUSE	79 kDa	1	1	0	0	4	1	0	0		1	0	0	0	2.5	2.12132	0	0
531	40S ribosomal protein S11 OS=Mus musculus GN=Rps11 PE=1 SV=3	RS11_MOUSE	18 kDa	3	2	0	1	0	4	0	0		2.5	0.707107	0.5	0.707107	2	2.82843	0	0
504	Podoplanin OS=Mus musculus GN=Pdpn PE=1 SV=2	PDPN_MOUSE	18 kDa	4	3	0	0	0	2	0	0		3.5	0.707107	0	0	1	1.41421	0	0
700	Proteolipid protein 2 OS=Mus musculus GN=Plp2 PE=2 SV=1	PLP2_MOUSE	17 kDa	2	5	0	0	0	2	0	0		3.5	2.12132	0	0	1	1.41421	0	0
542	Amyloid beta A4 precursor protein-binding family B member 1-interacting protein OS=Mus musculus GN=Apbb1ip PE=1 SV=2	AB1IP_MOUSE	74 kDa	3	4	0	0	3	0	0	0		3.5	0.707107	0	0	1.5	2.12132	0	0
710	High affinity immunoglobulin gamma Fc receptor I OS=Mus musculus GN=Fcgr1 PE=1 SV=1	FCGR1_MOUSE	45 kDa	1	1	0	0	4	0	0	0		1	0	0	0	2	2.82843	0	0
421	Eukaryotic translation initiation factor 3 subunit A OS=Mus musculus GN=Eif3a PE=1 SV=5	EIF3A_MOUSE	162 kDa	5	2	0	0	3	0	0	0		3.5	2.12132	0	0	1.5	2.12132	0	0
1111	Tenascin OS=Mus musculus GN=Tnc PE=1 SV=1	TENA_MOUSE	232 kDa	0	0	1	0	0	0	4	3		0	0	0.5	0.707107	0	0	3.5	0.707107
653	Ectonucleoside triphosphate diphosphohydrolase 1 OS=Mus musculus GN=Entpd1 PE=2 SV=1	ENTP1_MOUSE	57 kDa	2	4	0	0	1	0	0	0		3	1.41421	0	0	0.5	0.707107	0	0
573	Mas-related G-protein coupled receptor member F OS=Mus musculus GN=Mrgprf PE=2 SV=1	MRGRF_MOUSE	39 kDa	3	2	0	0	0	1	0	0		2.5	0.707107	0	0	0.5	0.707107	0	0
120.2	Ig lambda-3 chain C region OS=Mus musculus GN=Iglc3 PE=1 SV=1	LAC3_MOUSE	11 kDa	15	13	14	14	11	19	24	18		14	1.41421	14	0	15	5.65685	21	4.24264
34.2	Guanine nucleotide-binding protein subunit beta-4 OS=Mus musculus GN=Gnb4 PE=2 SV=4	GBB4_MOUSE	37 kDa	21	27	12	4	23	19	5	5		24	4.24264	8	5.65685	21	2.82843	5	0
844	Syntenin-1 OS=Mus musculus GN=Sdcbp PE=1 SV=1	SDCB1_MOUSE	32 kDa	1	2	0	0	1	1	1	2		1.5	0.707107	0	0	1	0	1.5	0.707107
683	Ig kappa chain V-II region VKappa167 OS=Mus musculus GN=Gm5153 PE=4 SV=1	KV2A2_MOUSE (+1)	13 kDa	2	0	1	2	0	1	1	2		1	1.41421	1.5	0.707107	0.5	0.707107	1.5	0.707107
876	Galectin-3 OS=Mus musculus GN=Lgals3 PE=1 SV=3	LEG3_MOUSE	28 kDa	1	1	0	0	1	2	1	1		1	0	0	0	1.5	0.707107	1	0
377	Rho-related GTP-binding protein RhoB OS=Mus musculus GN=Rhob PE=1 SV=1	RHOB_MOUSE	22 kDa	7	10	5	0	7	9	0	0		8.5	2.12132	2.5	3.53553	8	1.41421	0	0
532.1	Dedicator of cytokinesis protein 11 OS=Mus musculus GN=Dock11 PE=1 SV=1	DOC11_MOUSE	238 kDa	2	3	1	0	2	1	0	0		2.5	0.707107	0.5	0.707107	1.5	0.707107	0	0
533	Vacuolar protein sorting-associated protein 35 OS=Mus musculus GN=Vps35 PE=1 SV=1	VPS35_MOUSE	92 kDa	3	1	1	0	3	1	0	0		2	1.41421	0.5	0.707107	2	1.41421	0	0
597	Claudin-10 OS=Mus musculus GN=Cldn10 PE=1 SV=2	CLD10_MOUSE	25 kDa	2	3	1	0	2	1	0	0		2.5	0.707107	0.5	0.707107	1.5	0.707107	0	0
868	40S ribosomal protein S9 OS=Mus musculus GN=Rps9 PE=1 SV=3	RS9_MOUSE	23 kDa	1	1	0	1	1	4	0	0		1	0	0.5	0.707107	2.5	2.12132	0	0
617	Trifunctional purine biosynthetic protein adenosine-3 OS=Mus musculus GN=Gart PE=2 SV=3	PUR2_MOUSE	108 kDa	2	2	0	0	2	2	0	0		2	0	0	0	2	0	0	0
618	Tumor necrosis factor alpha-induced protein 2 OS=Mus musculus GN=Tnfaip2 PE=2 SV=2	TNAP2_MOUSE	78 kDa	2	3	0	0	2	2	0	0		2.5	0.707107	0	0	2	0	0	0
600	Echinoderm microtubule-associated protein-like 2 OS=Mus musculus GN=Eml2 PE=2 SV=1	EMAL2_MOUSE	71 kDa	2	1	0	0	1	3	0	0		1.5	0.707107	0	0	2	1.41421	0	0
627	Selenium-binding protein 1 OS=Mus musculus GN=Selenbp1 PE=1 SV=2	SBP1_MOUSE (+1)	53 kDa	2	1	0	0	2	4	0	0		1.5	0.707107	0	0	3	1.41421	0	0
629	Nectin-2 OS=Mus musculus GN=Pvrl2 PE=1 SV=2	PVRL2_MOUSE	57 kDa	2	3	1	0	2	0	0	0		2.5	0.707107	0.5	0.707107	1	1.41421	0	0
557	TBC1 domain family member 10A OS=Mus musculus GN=Tbc1d10a PE=2 SV=1	TB10A_MOUSE	56 kDa	3	3	0	0	1	1	0	0		3	0	0	0	1	0	0	0
668	4-trimethylaminobutyraldehyde dehydrogenase OS=Mus musculus GN=Aldh9a1 PE=1 SV=1	AL9A1_MOUSE	54 kDa	2	4	0	0	1	1	0	0		3	1.41421	0	0	1	0	0	0
598	Dedicator of cytokinesis protein 10 OS=Mus musculus GN=Dock10 PE=1 SV=3	DOC10_MOUSE	246 kDa	2	4	0	0	2	1	0	0		3	1.41421	0	0	1.5	0.707107	0	0
913	1-phosphatidylinositol 4,5-bisphosphate phosphodiesterase beta-3 OS=Mus musculus GN=Plcb3 PE=2 SV=2	PLCB3_MOUSE	139 kDa	0	4	0	0	3	1	0	0		2	2.82843	0	0	2	1.41421	0	0
656	60S ribosomal protein L28 OS=Mus musculus GN=Rpl28 PE=1 SV=2	RL28_MOUSE	16 kDa	2	1	0	0	0	3	0	0		1.5	0.707107	0	0	1.5	2.12132	0	0
625	60S ribosomal protein L7 OS=Mus musculus GN=Rpl7 PE=1 SV=2	RL7_MOUSE	31 kDa	2	3	0	0	0	1	0	0		2.5	0.707107	0	0	0.5	0.707107	0	0
638	Dedicator of cytokinesis protein 8 OS=Mus musculus GN=Dock8 PE=1 SV=4	DOCK8_MOUSE	239 kDa	2	4	0	0	1	1	0	0		3	1.41421	0	0	1	0	0	0
521	Arachidonate 5-lipoxygenase OS=Mus musculus GN=Alox5 PE=1 SV=3	LOX5_MOUSE	78 kDa	3	5	0	0	0	1	0	0		4	1.41421	0	0	0.5	0.707107	0	0
957	Carcinoembryonic antigen-related cell adhesion molecule 1 OS=Mus musculus GN=Ceacam1 PE=1 SV=1	CEAM1_MOUSE	57 kDa	0	6	0	0	2	1	0	0		3	4.24264	0	0	1.5	0.707107	0	0
789	LIM and senescent cell antigen-like-containing domain protein 1 OS=Mus musculus GN=Lims1 PE=1 SV=3	LIMS1_MOUSE	37 kDa	1	5	0	0	3	0	0	0		3	2.82843	0	0	1.5	2.12132	0	0
494.2	Guanine nucleotide-binding protein G(q) subunit alpha OS=Mus musculus GN=Gnaq PE=1 SV=4	GNAQ_MOUSE	42 kDa	3	6	0	0	2	0	0	0		4.5	2.12132	0	0	1	1.41421	0	0
643	DnaJ homolog subfamily C member 5 OS=Mus musculus GN=Dnajc5 PE=1 SV=1	DNJC5_MOUSE	22 kDa	2	3	0	0	0	2	0	0		2.5	0.707107	0	0	1	1.41421	0	0
976	Desmoglein-1-alpha OS=Mus musculus GN=Dsg1a PE=2 SV=2	DSG1A_MOUSE (+1)	115 kDa	0	0	0	2	0	0	7	0		0	0	1	1.41421	0	0	3.5	4.94975
701	Ras-related protein Ral-B OS=Mus musculus GN=Ralb PE=2 SV=1	RALB_MOUSE	23 kDa	2	5	0	0	1	1	0	0		3.5	2.12132	0	0	1	0	0	0
916	S-adenosylmethionine synthase isoform type-1 OS=Mus musculus GN=Mat1a PE=2 SV=1	METK1_MOUSE	44 kDa	0	0	0	0	0	8	0	0		0	0	0	0	4	5.65685	0	0
31.2	Talin-2 OS=Mus musculus GN=Tln2 PE=1 SV=3	TLN2_MOUSE	254 kDa	0	5	2	0	0	0	0	0		2.5	3.53553	1	1.41421	0	0	0	0
378	Ig kappa chain V-V region MOPC 21 OS=Mus musculus PE=1 SV=1	KV5A2_MOUSE	15 kDa	7	6	0	10	4	5	11	9		6.5	0.707107	5	7.07107	4.5	0.707107	10	1.41421
866	Hepatocyte growth factor activator OS=Mus musculus GN=Hgfac PE=1 SV=1	HGFA_MOUSE	71 kDa	1	0	0	1	0	1	2	2		0.5	0.707107	0.5	0.707107	0.5	0.707107	2	0
752	Carboxy-terminal domain RNA polymerase II polypeptide A small phosphatase 1 OS=Mus musculus GN=Ctdsp1 PE=1 SV=1	CTDS1_MOUSE	29 kDa	1	2	1	0	1	2	0	0		1.5	0.707107	0.5	0.707107	1.5	0.707107	0	0
510	Rho-related GTP-binding protein RhoJ OS=Mus musculus GN=Rhoj PE=1 SV=2	RHOJ_MOUSE	24 kDa	4	4	7	0	5	4	0	0		4	0	3.5	4.94975	4.5	0.707107	0	0
622	Rho-associated protein kinase 1 OS=Mus musculus GN=Rock1 PE=1 SV=1	ROCK1_MOUSE	158 kDa	2	2	0	0	2	2	0	0		2	0	0	0	2	0	0	0
109.2	Histone H1.2 OS=Mus musculus GN=Hist1h1c PE=1 SV=2	H12_MOUSE	21 kDa	16	6	0	0	4	4	0	0		11	7.07107	0	0	4	0	0	0
812	Platelet-activating factor acetylhydrolase IB subunit alpha OS=Mus musculus GN=Pafah1b1 PE=1 SV=2	LIS1_MOUSE	47 kDa	1	1	0	0	2	3	0	0		1	0	0	0	2.5	0.707107	0	0
593	Coagulation factor IX OS=Mus musculus GN=F9 PE=2 SV=3	FA9_MOUSE	53 kDa	2	2	0	0	2	1	0	0		2	0	0	0	1.5	0.707107	0	0
165.1	Ras-related protein Rap-2a OS=Mus musculus GN=Rap2a PE=1 SV=2	RAP2A_MOUSE	21 kDa	12	11	4	0	0	6	0	0		11.5	0.707107	2	2.82843	3	4.24264	0	0
596	ADP-dependent glucokinase OS=Mus musculus GN=Adpgk PE=1 SV=2	ADPGK_MOUSE	54 kDa	2	4	0	0	1	1	0	0		3	1.41421	0	0	1	0	0	0
540	Glutathione peroxidase 1 OS=Mus musculus GN=Gpx1 PE=1 SV=2	GPX1_MOUSE	22 kDa	3	1	0	0	3	1	0	0		2	1.41421	0	0	2	1.41421	0	0
563	60S ribosomal protein L13 OS=Mus musculus GN=Rpl13 PE=2 SV=3	RL13_MOUSE	24 kDa	3	2	0	0	2	1	0	0		2.5	0.707107	0	0	1.5	0.707107	0	0
566	Phospholipid scramblase 4 OS=Mus musculus GN=Plscr4 PE=2 SV=2	PLS4_MOUSE	37 kDa	3	1	0	0	2	2	0	0		2	1.41421	0	0	2	0	0	0
873	Tetraspanin-4 OS=Mus musculus GN=Tspan4 PE=2 SV=1	TSN4_MOUSE	26 kDa	1	1	0	0	3	2	0	0		1	0	0	0	2.5	0.707107	0	0
541	Heterogeneous nuclear ribonucleoprotein U OS=Mus musculus GN=Hnrnpu PE=1 SV=1	HNRPU_MOUSE	88 kDa	3	3	0	0	2	0	0	0		3	0	0	0	1	1.41421	0	0
534	Lysosome-associated membrane glycoprotein 1 OS=Mus musculus GN=Lamp1 PE=1 SV=2	LAMP1_MOUSE	44 kDa	3	0	0	0	1	2	0	0		1.5	2.12132	0	0	1.5	0.707107	0	0
1121	Tyrosine-protein kinase SYK OS=Mus musculus GN=Syk PE=1 SV=2	KSYK_MOUSE	71 kDa	0	2	0	0	5	1	0	0		1	1.41421	0	0	3	2.82843	0	0
787	Ketimine reductase mu-crystallin OS=Mus musculus GN=Crym PE=1 SV=1	CRYM_MOUSE	34 kDa	1	0	0	0	1	2	0	0		0.5	0.707107	0	0	1.5	0.707107	0	0
1110	TBC1 domain family member 10B OS=Mus musculus GN=Tbc1d10b PE=1 SV=2	TB10B_MOUSE	87 kDa	0	1	0	0	3	1	0	0		0.5	0.707107	0	0	2	1.41421	0	0
581	Tumor necrosis factor alpha-induced protein 8 OS=Mus musculus GN=Tnfaip8 PE=2 SV=1	TFIP8_MOUSE	23 kDa	3	3	0	0	2	0	0	0		3	0	0	0	1	1.41421	0	0
412	Septin-8 OS=Mus musculus GN=Sept8 PE=1 SV=4	SEPT8_MOUSE	50 kDa	6	8	0	0	4	0	0	0		7	1.41421	0	0	2	2.82843	0	0
667	Serum amyloid A-2 protein OS=Mus musculus GN=Saa2 PE=1 SV=1	SAA2_MOUSE	14 kDa	2	6	0	0	0	1	0	0		4	2.82843	0	0	0.5	0.707107	0	0
538	Major prion protein OS=Mus musculus GN=Prnp PE=1 SV=2	PRIO_MOUSE	28 kDa	3	1	0	0	1	0	0	0		2	1.41421	0	0	0.5	0.707107	0	0
909	Puromycin-sensitive aminopeptidase OS=Mus musculus GN=Npepps PE=1 SV=2	PSA_MOUSE	103 kDa	1	0	0	0	2	2	0	0		0.5	0.707107	0	0	2	0	0	0
230.9	Keratin, type II cytoskeletal 2 oral OS=Mus musculus GN=Krt76 PE=2 SV=1	K22O_MOUSE	63 kDa	0	0	0	176	0	0	34	0		0	0	88	124.451	0	0	17	24.0416
71.2	Ig kappa chain V-III region 50S10.1 OS=Mus musculus PE=1 SV=1	KV3A4_MOUSE	12 kDa	33	8	8	14	8	16	14	15		20.5	17.6777	11	4.24264	12	5.65685	14.5	0.707107
660	Serum amyloid A-1 protein OS=Mus musculus GN=Saa1 PE=1 SV=2	SAA1_MOUSE	14 kDa	2	3	0	0	1	1	0	1		2.5	0.707107	0	0	1	0	0.5	0.707107
646	Calpain small subunit 1 OS=Mus musculus GN=Capns1 PE=2 SV=1	CPNS1_MOUSE	28 kDa	2	1	1	0	2	1	0	0		1.5	0.707107	0.5	0.707107	1.5	0.707107	0	0
795	Mannosyl-oligosaccharide 1,2-alpha-mannosidase IA OS=Mus musculus GN=Man1a1 PE=1 SV=1	MA1A1_MOUSE	73 kDa	1	1	2	1	1	0	0	0		1	0	1.5	0.707107	0.5	0.707107	0	0
695	Sodium- and chloride-dependent neutral and basic amino acid transporter B(0+) OS=Mus musculus GN=Slc6a14 PE=2 SV=1	S6A14_MOUSE	71 kDa	2	1	1	0	1	1	0	0		1.5	0.707107	0.5	0.707107	1	0	0	0
687	Leucyl-cystinyl aminopeptidase OS=Mus musculus GN=Lnpep PE=1 SV=1	LCAP_MOUSE	117 kDa	2	1	0	0	2	1	1	0		1.5	0.707107	0	0	1.5	0.707107	0.5	0.707107
669	60S ribosomal protein L27a OS=Mus musculus GN=Rpl27a PE=2 SV=5	RL27A_MOUSE	17 kDa	2	1	0	0	1	2	0	0		1.5	0.707107	0	0	1.5	0.707107	0	0
605	Leucine-rich repeat-containing protein 25 OS=Mus musculus GN=Lrrc25 PE=1 SV=1	LRC25_MOUSE	33 kDa	2	2	0	0	1	2	0	0		2	0	0	0	1.5	0.707107	0	0
603	Kin of IRRE-like protein 1 OS=Mus musculus GN=Kirrel PE=1 SV=1	KIRR1_MOUSE	87 kDa	2	1	0	0	2	2	0	0		1.5	0.707107	0	0	2	0	0	0
818	Proteasome subunit alpha type-5 OS=Mus musculus GN=Psma5 PE=1 SV=1	PSA5_MOUSE	26 kDa	1	1	0	0	0	2	3	0		1	0	0	0	1	1.41421	1.5	2.12132
632	Proteasome subunit beta type-8 OS=Mus musculus GN=Psmb8 PE=1 SV=2	PSB8_MOUSE	30 kDa	2	0	0	0	0	2	1	1		1	1.41421	0	0	1	1.41421	1	0
820	Protein FAM65A OS=Mus musculus GN=Fam65a PE=1 SV=2	FA65A_MOUSE	132 kDa	1	1	0	0	3	1	0	0		1	0	0	0	2	1.41421	0	0
649	Valine--tRNA ligase OS=Mus musculus GN=Vars PE=2 SV=1	SYVC_MOUSE	140 kDa	2	2	0	0	1	1	0	0		2	0	0	0	1	0	0	0
487	Actin-related protein 2/3 complex subunit 3 OS=Mus musculus GN=Arpc3 PE=1 SV=3	ARPC3_MOUSE	21 kDa	4	1	0	0	1	1	0	0		2.5	2.12132	0	0	1	0	0	0
674	Disks large homolog 1 OS=Mus musculus GN=Dlg1 PE=1 SV=1	DLG1_MOUSE	100 kDa	2	2	0	0	2	1	0	0		2	0	0	0	1.5	0.707107	0	0
499	Ras-related protein Rab-14 OS=Mus musculus GN=Rab14 PE=1 SV=3	RAB14_MOUSE	24 kDa	4	2	0	0	3	2	0	0		3	1.41421	0	0	2.5	0.707107	0	0
90.5	14-3-3 protein beta/alpha OS=Mus musculus GN=Ywhab PE=1 SV=3	1433B_MOUSE	28 kDa	11	10	0	0	9	10	0	0		10.5	0.707107	0	0	9.5	0.707107	0	0
715	Protein transport protein Sec31A OS=Mus musculus GN=Sec31a PE=1 SV=2	SC31A_MOUSE	134 kDa	1	2	0	0	1	1	0	0		1.5	0.707107	0	0	1	0	0	0
908	Interleukin-1 receptor accessory protein OS=Mus musculus GN=Il1rap PE=1 SV=1	IL1AP_MOUSE	66 kDa	1	0	2	1	0	1	1	0		0.5	0.707107	1.5	0.707107	0.5	0.707107	0.5	0.707107
878	Protein S100-A4 OS=Mus musculus GN=S100a4 PE=1 SV=1	S10A4_MOUSE	12 kDa	1	3	0	0	1	2	0	0		2	1.41421	0	0	1.5	0.707107	0	0
282.3	Copine-2 OS=Mus musculus GN=Cpne2 PE=2 SV=1	CPNE2_MOUSE	61 kDa	0	6	0	0	3	3	0	0		3	4.24264	0	0	3	0	0	0
706	Tropomyosin alpha-3 chain OS=Mus musculus GN=Tpm3 PE=2 SV=3	TPM3_MOUSE	33 kDa	1	2	0	0	0	2	0	0		1.5	0.707107	0	0	1	1.41421	0	0
651	Aldehyde dehydrogenase, mitochondrial OS=Mus musculus GN=Aldh2 PE=1 SV=1	ALDH2_MOUSE	57 kDa	2	3	0	0	0	3	0	0		2.5	0.707107	0	0	1.5	2.12132	0	0
631	Bifunctional ATP-dependent dihydroxyacetone kinase/FAD-AMP lyase (cyclizing) OS=Mus musculus GN=Dak PE=2 SV=1	DHAK_MOUSE	60 kDa	2	1	0	0	0	4	0	0		1.5	0.707107	0	0	2	2.82843	0	0
914	Ig heavy chain V region OS=Mus musculus PE=1 SV=1	HVM00_MOUSE	13 kDa	0	0	0	2	0	0	1	2		0	0	1	1.41421	0	0	1.5	0.707107
870	Aldose reductase OS=Mus musculus GN=Akr1b1 PE=1 SV=3	ALDR_MOUSE	36 kDa	1	0	0	0	1	2	0	0		0.5	0.707107	0	0	1.5	0.707107	0	0
903	Galactokinase OS=Mus musculus GN=Galk1 PE=2 SV=2	GALK1_MOUSE	42 kDa	1	2	0	0	0	2	0	0		1.5	0.707107	0	0	1	1.41421	0	0
881	Neurobeachin-like protein 2 OS=Mus musculus GN=Nbeal2 PE=2 SV=2	NBEL2_MOUSE	302 kDa	1	0	1	1	1	0	0	0		0.5	0.707107	1	0	0.5	0.707107	0	0
230.13	Keratin, type II cytoskeletal 75 OS=Mus musculus GN=Krt75 PE=1 SV=1	K2C75_MOUSE	60 kDa	0	0	0	191	0	0	42	0		0	0	95.5	135.057	0	0	21	29.6985
1058	Prelamin-A/C OS=Mus musculus GN=Lmna PE=1 SV=2	LMNA_MOUSE	74 kDa	0	0	0	0	0	0	7	0		0	0	0	0	0	0	3.5	4.94975
182	Ig kappa chain V-III region PC 6684 OS=Mus musculus PE=1 SV=1	KV3AI_MOUSE	12 kDa	17	9	12	12	8	11	20	18		13	5.65685	12	0	9.5	2.12132	19	1.41421
779	Guanine nucleotide-binding protein subunit beta-2-like 1 OS=Mus musculus GN=Gnb2l1 PE=1 SV=3	GBLP_MOUSE	35 kDa	1	1	0	1	2	1	0	0		1	0	0.5	0.707107	1.5	0.707107	0	0
727	60S ribosomal protein L18a OS=Mus musculus GN=Rpl18a PE=1 SV=1	RL18A_MOUSE	21 kDa	1	1	1	0	2	1	0	0		1	0	0.5	0.707107	1.5	0.707107	0	0
748	CD109 antigen OS=Mus musculus GN=Cd109 PE=2 SV=1	CD109_MOUSE	162 kDa	1	1	1	0	2	1	0	0		1	0	0.5	0.707107	1.5	0.707107	0	0
782	Ig lambda-1 chain V region S178 OS=Mus musculus PE=1 SV=1	LV1C_MOUSE	12 kDa	1	0	1	1	0	0	2	1		0.5	0.707107	1	0	0	0	1.5	0.707107
376	Ras-related protein Rab-3D OS=Mus musculus GN=Rab3d PE=1 SV=1	RAB3D_MOUSE	24 kDa	7	6	0	0	5	4	2	0		6.5	0.707107	0	0	4.5	0.707107	1	1.41421
607	Probable ubiquitin carboxyl-terminal hydrolase FAF-X OS=Mus musculus GN=Usp9x PE=1 SV=2	USP9X_MOUSE	291 kDa	2	2	0	0	1	1	0	0		2	0	0	0	1	0	0	0
858	fMet-Leu-Phe receptor OS=Mus musculus GN=Fpr1 PE=2 SV=1	FPR1_MOUSE	40 kDa	1	2	0	0	2	1	0	0		1.5	0.707107	0	0	1.5	0.707107	0	0
996	Fumarylacetoacetase OS=Mus musculus GN=Fah PE=1 SV=2	FAAA_MOUSE	46 kDa	0	1	1	0	1	2	0	0		0.5	0.707107	0.5	0.707107	1.5	0.707107	0	0
708	LRRN4 C-terminal-like protein OS=Mus musculus GN=Lrrn4cl PE=2 SV=1	LRN4L_MOUSE	26 kDa	1	1	0	0	2	1	0	0		1	0	0	0	1.5	0.707107	0	0
702	Inositol-3-phosphate synthase 1 OS=Mus musculus GN=Isyna1 PE=2 SV=1	INO1_MOUSE	61 kDa	1	2	0	0	0	1	0	1		1.5	0.707107	0	0	0.5	0.707107	0.5	0.707107
832	SLAM family member 5 OS=Mus musculus GN=Cd84 PE=1 SV=1	SLAF5_MOUSE	37 kDa	1	0	1	0	2	1	0	0		0.5	0.707107	0.5	0.707107	1.5	0.707107	0	0
698	Ubiquitin-like protein ISG15 OS=Mus musculus GN=Isg15 PE=1 SV=4	ISG15_MOUSE	18 kDa	2	2	0	0	1	1	0	0		2	0	0	0	1	0	0	0
744	C-C chemokine receptor type 1 OS=Mus musculus GN=Ccr1 PE=2 SV=2	CCR1_MOUSE	41 kDa	1	2	0	0	2	1	0	0		1.5	0.707107	0	0	1.5	0.707107	0	0
594	40S ribosomal protein S6 OS=Mus musculus GN=Rps6 PE=1 SV=1	RS6_MOUSE	29 kDa	2	1	0	0	1	2	0	0		1.5	0.707107	0	0	1.5	0.707107	0	0
732	Actin-related protein 2/3 complex subunit 4 OS=Mus musculus GN=Arpc4 PE=1 SV=3	ARPC4_MOUSE	20 kDa	1	1	0	0	2	2	0	0		1	0	0	0	2	0	0	0
621	Aminopeptidase B OS=Mus musculus GN=Rnpep PE=2 SV=2	AMPB_MOUSE	72 kDa	2	1	0	0	1	1	0	0		1.5	0.707107	0	0	1	0	0	0
894	Immunoglobulin superfamily member 6 OS=Mus musculus GN=Igsf6 PE=2 SV=1	IGSF6_MOUSE	26 kDa	1	2	0	0	1	1	0	0		1.5	0.707107	0	0	1	0	0	0
90.6	14-3-3 protein gamma OS=Mus musculus GN=Ywhag PE=1 SV=2	1433G_MOUSE	28 kDa	9	10	0	0	7	8	0	0		9.5	0.707107	0	0	7.5	0.707107	0	0
791	Leukocyte antigen CD37 OS=Mus musculus GN=Cd37 PE=2 SV=1	CD37_MOUSE	32 kDa	1	2	0	0	1	1	0	0		1.5	0.707107	0	0	1	0	0	0
851	Ubiquitin carboxyl-terminal hydrolase 5 OS=Mus musculus GN=Usp5 PE=1 SV=1	UBP5_MOUSE	96 kDa	1	2	0	0	2	1	0	0		1.5	0.707107	0	0	1.5	0.707107	0	0
692.1	Phosphoglycerate mutase 1 OS=Mus musculus GN=Pgam1 PE=1 SV=3	PGAM1_MOUSE	29 kDa	2	2	0	0	2	3	0	0		2	0	0	0	2.5	0.707107	0	0
1108	T-complex protein 1 subunit gamma OS=Mus musculus GN=Cct3 PE=1 SV=1	TCPG_MOUSE	61 kDa	0	2	1	0	0	1	0	0		1	1.41421	0.5	0.707107	0.5	0.707107	0	0
635	Lysosome-associated membrane glycoprotein 2 OS=Mus musculus GN=Lamp2 PE=2 SV=2	LAMP2_MOUSE	46 kDa	2	2	0	0	0	2	0	0		2	0	0	0	1	1.41421	0	0
935	Alpha-amylase 1 OS=Mus musculus GN=Amy1 PE=1 SV=2	AMY1_MOUSE	58 kDa	0	0	0	0	0	1	3	9		0	0	0	0	0.5	0.707107	6	4.24264
772	Fermitin family homolog 2 OS=Mus musculus GN=Fermt2 PE=1 SV=1	FERM2_MOUSE	78 kDa	1	3	0	0	2	0	0	0		2	1.41421	0	0	1	1.41421	0	0
661	Kinesin-1 heavy chain OS=Mus musculus GN=Kif5b PE=1 SV=3	KINH_MOUSE	110 kDa	2	3	0	0	0	1	0	0		2.5	0.707107	0	0	0.5	0.707107	0	0
850	UTP--glucose-1-phosphate uridylyltransferase OS=Mus musculus GN=Ugp2 PE=2 SV=3	UGPA_MOUSE	57 kDa	1	2	0	0	0	2	0	0		1.5	0.707107	0	0	1	1.41421	0	0
839	Solute carrier family 23 member 2 OS=Mus musculus GN=Slc23a2 PE=1 SV=2	S23A2_MOUSE	70 kDa	1	2	0	0	3	0	0	0		1.5	0.707107	0	0	1.5	2.12132	0	0
737	Alcohol dehydrogenase [NADP(+)] OS=Mus musculus GN=Akr1a1 PE=1 SV=3	AK1A1_MOUSE	37 kDa	1	0	0	0	1	4	0	0		0.5	0.707107	0	0	2.5	2.12132	0	0
865	Cysteine and glycine-rich protein 1 OS=Mus musculus GN=Csrp1 PE=1 SV=3	CSRP1_MOUSE	21 kDa	1	1	0	0	3	0	0	0		1	0	0	0	1.5	2.12132	0	0
992	Fibrillin-1 OS=Mus musculus GN=Fbn1 PE=1 SV=1	FBN1_MOUSE	312 kDa	0	0	1	0	0	0	1	4		0	0	0.5	0.707107	0	0	2.5	2.12132
906	Aspartate--tRNA ligase, cytoplasmic OS=Mus musculus GN=Dars PE=2 SV=2	SYDC_MOUSE	57 kDa	1	1	1	0	0	2	0	0		1	0	0.5	0.707107	1	1.41421	0	0
917	Dynamin-2 OS=Mus musculus GN=Dnm2 PE=1 SV=2	DYN2_MOUSE (+1)	98 kDa	0	1	0	0	2	1	0	0		0.5	0.707107	0	0	1.5	0.707107	0	0
429.2	Myosin-1 OS=Mus musculus GN=Myh1 PE=2 SV=1	MYH1_MOUSE	223 kDa	3	5	0	0	0	2	0	0		4	1.41421	0	0	1	1.41421	0	0
896	Rho guanine nucleotide exchange factor 1 OS=Mus musculus GN=Arhgef1 PE=1 SV=2	ARHG1_MOUSE	103 kDa	1	2	0	0	0	1	0	0		1.5	0.707107	0	0	0.5	0.707107	0	0
897	SUN domain-containing protein 2 OS=Mus musculus GN=Sun2 PE=1 SV=3	SUN2_MOUSE	82 kDa	1	4	0	0	0	1	0	0		2.5	2.12132	0	0	0.5	0.707107	0	0
947	CD97 antigen OS=Mus musculus GN=Cd97 PE=1 SV=2	CD97_MOUSE	90 kDa	0	4	0	0	1	1	0	0		2	2.82843	0	0	1	0	0	0
640	Ras-related protein Rab-18 OS=Mus musculus GN=Rab18 PE=2 SV=2	RAB18_MOUSE	23 kDa	2	0	0	0	2	0	0	0		1	1.41421	0	0	1	1.41421	0	0
517	E3 ubiquitin-protein ligase RNF213 OS=Mus musculus GN=Rnf213 PE=2 SV=1	RN213_MOUSE	584 kDa	3	3	0	0	0	0	0	0		3	0	0	0	0	0	0	0
623	T-complex protein 1 subunit alpha OS=Mus musculus GN=Tcp1 PE=1 SV=3	TCPA_MOUSE	60 kDa	2	3	0	0	0	0	0	0		2.5	0.707107	0	0	0	0	0	0
1062	Prolyl endopeptidase FAP OS=Mus musculus GN=Fap PE=1 SV=1	SEPR_MOUSE	88 kDa	0	0	0	0	0	0	2	4		0	0	0	0	0	0	3	1.41421
966	Collagen alpha-1(III) chain OS=Mus musculus GN=Col3a1 PE=1 SV=4	CO3A1_MOUSE	139 kDa	0	0	0	4	0	0	0	1		0	0	2	2.82843	0	0	0.5	0.707107
815	Probable G-protein coupled receptor 97 OS=Mus musculus GN=Gpr97 PE=2 SV=3	GPR97_MOUSE	60 kDa	1	2	0	0	0	0	0	0		1.5	0.707107	0	0	0	0	0	0
672	Coatomer subunit beta' OS=Mus musculus GN=Copb2 PE=2 SV=2	COPB2_MOUSE	102 kDa	2	2	0	0	0	0	0	0		2	0	0	0	0	0	0	0
711	Fanconi anemia group J protein homolog OS=Mus musculus GN=Brip1 PE=2 SV=1	FANCJ_MOUSE	131 kDa	1	0	0	0	0	1	0	0		0.5	0.707107	0	0	0.5	0.707107	0	0
230.7	Keratin, type II cuticular Hb4 OS=Mus musculus GN=Krt84 PE=2 SV=2	KRT84_MOUSE	65 kDa	0	0	0	127	0	0	0	0		0	0	63.5	89.8026	0	0	0	0
1103	Sorbitol dehydrogenase OS=Mus musculus GN=Sord PE=1 SV=3	DHSO_MOUSE	38 kDa	0	0	0	0	0	6	0	0		0	0	0	0	3	4.24264	0	0
1045	NADP-dependent malic enzyme OS=Mus musculus GN=Me1 PE=1 SV=2	MAOX_MOUSE	64 kDa	0	0	0	0	0	5	0	0		0	0	0	0	2.5	3.53553	0	0
1102	Solute carrier family 12 member 7 OS=Mus musculus GN=Slc12a7 PE=1 SV=1	S12A7_MOUSE	119 kDa	0	1	0	0	0	0	0	0		0.5	0.707107	0	0	0	0	0	0
102.1	Histone H2A type 1-F OS=Mus musculus GN=Hist1h2af PE=1 SV=3	H2A1F_MOUSE (+5)	14 kDa	26	20	3	0	55	23	13	12		23	4.24264	1.5	2.12132	39	22.6274	12.5	0.707107
389.1	GTPase KRas OS=Mus musculus GN=Kras PE=1 SV=1	RASK_MOUSE	22 kDa	5	7	2	0	3	2	0	1		6	1.41421	1	1.41421	2.5	0.707107	0.5	0.707107
230.3	Keratin, type II cytoskeletal 73 OS=Mus musculus GN=Krt73 PE=1 SV=1	K2C73_MOUSE	59 kDa	4	0	3	45	6	0	38	0		2	2.82843	24	29.6985	3	4.24264	19	26.8701
826.1	Ras-related protein Rab-2A OS=Mus musculus GN=Rab2a PE=1 SV=1	RAB2A_MOUSE	24 kDa	1	3	0	0	1	1	0	0		2	1.41421	0	0	1	0	0	0
808	Phosphatidylinositol transfer protein alpha isoform OS=Mus musculus GN=Pitpna PE=1 SV=2	PIPNA_MOUSE	32 kDa	1	0	1	0	1	1	0	0		0.5	0.707107	0.5	0.707107	1	0	0	0
776	Glutamine--fructose-6-phosphate aminotransferase [isomerizing] 1 OS=Mus musculus GN=Gfpt1 PE=1 SV=3	GFPT1_MOUSE	79 kDa	1	1	0	0	2	1	0	0		1	0	0	0	1.5	0.707107	0	0
848	Transmembrane 4 L6 family member 1 OS=Mus musculus GN=Tm4sf1 PE=1 SV=1	T4S1_MOUSE	22 kDa	1	1	0	0	2	1	0	0		1	0	0	0	1.5	0.707107	0	0
867	5'-nucleotidase OS=Mus musculus GN=Nt5e PE=1 SV=2	5NTD_MOUSE	64 kDa	1	1	0	0	2	1	0	0		1	0	0	0	1.5	0.707107	0	0
869	40S ribosomal protein S18 OS=Mus musculus GN=Rps18 PE=1 SV=3	RS18_MOUSE	18 kDa	1	1	0	0	1	2	0	0		1	0	0	0	1.5	0.707107	0	0
781	Ig heavy chain V region 108A OS=Mus musculus GN=Igh-VJ558 PE=4 SV=1	HVM14_MOUSE	13 kDa	1	0	0	0	0	1	1	1		0.5	0.707107	0	0	0.5	0.707107	1	0
743	Bone marrow stromal antigen 2 OS=Mus musculus GN=Bst2 PE=1 SV=1	BST2_MOUSE	19 kDa	1	1	0	0	1	1	0	0		1	0	0	0	1	0	0	0
610	Rho GTPase-activating protein 1 OS=Mus musculus GN=Arhgap1 PE=1 SV=1	RHG01_MOUSE	50 kDa	2	0	0	0	1	2	0	0		1	1.41421	0	0	1.5	0.707107	0	0
1124	Ubiquitin-like-conjugating enzyme ATG3 OS=Mus musculus GN=Atg3 PE=1 SV=1	ATG3_MOUSE	36 kDa	0	2	0	0	1	2	0	0		1	1.41421	0	0	1.5	0.707107	0	0
705	Macrophage scavenger receptor types I and II OS=Mus musculus GN=Msr1 PE=1 SV=3	MSRE_MOUSE	50 kDa	1	2	0	0	0	1	0	0		1.5	0.707107	0	0	0.5	0.707107	0	0
678	Heterogeneous nuclear ribonucleoprotein K OS=Mus musculus GN=Hnrnpk PE=1 SV=1	HNRPK_MOUSE	51 kDa	2	1	0	0	1	0	0	0		1.5	0.707107	0	0	0.5	0.707107	0	0
991	Fatty acid-binding protein, epidermal OS=Mus musculus GN=Fabp5 PE=1 SV=3	FABP5_MOUSE	15 kDa	0	1	0	3	0	1	0	0		0.5	0.707107	1.5	2.12132	0.5	0.707107	0	0
693	Phospholemman OS=Mus musculus GN=Fxyd1 PE=1 SV=1	PLM_MOUSE	10 kDa	2	2	0	0	1	0	0	0		2	0	0	0	0.5	0.707107	0	0
670	ATP-dependent 6-phosphofructokinase, platelet type OS=Mus musculus GN=Pfkp PE=1 SV=1	PFKAP_MOUSE	85 kDa	2	0	0	0	2	1	0	0		1	1.41421	0	0	1.5	0.707107	0	0
889	Rho-related GTP-binding protein Rho6 OS=Mus musculus GN=Rnd1 PE=2 SV=1	RND1_MOUSE	26 kDa	1	2	0	0	1	0	0	0		1.5	0.707107	0	0	0.5	0.707107	0	0
585.1	Coatomer subunit gamma-1 OS=Mus musculus GN=Copg1 PE=2 SV=1	COPG1_MOUSE	98 kDa	2	1	1	0	2	0	0	0		1.5	0.707107	0.5	0.707107	1	1.41421	0	0
735	Adenylate kinase isoenzyme 1 OS=Mus musculus GN=Ak1 PE=1 SV=1	KAD1_MOUSE	22 kDa	1	3	0	0	0	0	0	0		2	1.41421	0	0	0	0	0	0
1048	Neutrophil gelatinase-associated lipocalin OS=Mus musculus GN=Lcn2 PE=1 SV=1	NGAL_MOUSE	23 kDa	0	0	0	0	1	0	0	2		0	0	0	0	0.5	0.707107	1	1.41421
1067	Protein FAM49B OS=Mus musculus GN=Fam49b PE=2 SV=1	FA49B_MOUSE	37 kDa	0	1	0	0	4	2	0	0		0.5	0.707107	0	0	3	1.41421	0	0
707	Cysteine-rich protein 2 OS=Mus musculus GN=Crip2 PE=1 SV=1	CRIP2_MOUSE	23 kDa	1	1	0	0	0	0	0	0		1	0	0	0	0	0	0	0
963	Cerebral cavernous malformations protein 2 homolog OS=Mus musculus GN=Ccm2 PE=1 SV=1	CCM2_MOUSE	50 kDa	0	2	0	0	2	0	0	0		1	1.41421	0	0	1	1.41421	0	0
709	LIM and SH3 domain protein 1 OS=Mus musculus GN=Lasp1 PE=1 SV=1	LASP1_MOUSE	30 kDa	1	0	0	0	2	0	0	0		0.5	0.707107	0	0	1	1.41421	0	0
716	Macrophage-capping protein OS=Mus musculus GN=Capg PE=1 SV=2	CAPG_MOUSE	39 kDa	1	3	0	0	0	0	0	0		2	1.41421	0	0	0	0	0	0
591	SH3 domain-binding protein 4 OS=Mus musculus GN=Sh3bp4 PE=2 SV=1	SH3B4_MOUSE	108 kDa	2	1	0	0	1	0	0	0		1.5	0.707107	0	0	0.5	0.707107	0	0
915	60S ribosomal protein L13a OS=Mus musculus GN=Rpl13a PE=1 SV=4	RL13A_MOUSE	23 kDa	0	1	0	1	2	0	0	0		0.5	0.707107	0.5	0.707107	1	1.41421	0	0
902	DnaJ homolog subfamily A member 2 OS=Mus musculus GN=Dnaja2 PE=1 SV=1	DNJA2_MOUSE	46 kDa	1	1	0	0	0	1	0	0		1	0	0	0	0.5	0.707107	0	0
655	Integrin alpha-5 OS=Mus musculus GN=Itga5 PE=1 SV=3	ITA5_MOUSE	115 kDa	2	0	0	0	0	0	0	0		1	1.41421	0	0	0	0	0	0
1069	Protein POF1B OS=Mus musculus GN=Pof1b PE=2 SV=3	POF1B_MOUSE	68 kDa	0	0	0	0	0	0	5	0		0	0	0	0	0	0	2.5	3.53553
998	G-protein-signaling modulator 3 OS=Mus musculus GN=Gpsm3 PE=1 SV=2	GPSM3_MOUSE	18 kDa	0	5	0	0	0	0	0	0		2.5	3.53553	0	0	0	0	0	0
52.3	Tubulin beta-2A chain OS=Mus musculus GN=Tubb2a PE=1 SV=1	TBB2A_MOUSE (+1)	50 kDa	35	29	8	6	32	35	5	7		32	4.24264	7	1.41421	33.5	2.12132	6	1.41421
429.1	Myosin-4 OS=Mus musculus GN=Myh4 PE=2 SV=1	MYH4_MOUSE	223 kDa	5	3	2	3	0	2	0	0		4	1.41421	2.5	0.707107	1	1.41421	0	0
194.2	ADP-ribosylation factor 5 OS=Mus musculus GN=Arf5 PE=1 SV=2	ARF5_MOUSE	21 kDa	9	11	7	0	10	9	0	0		10	1.41421	3.5	4.94975	9.5	0.707107	0	0
302.1	Neuronal proto-oncogene tyrosine-protein kinase Src OS=Mus musculus GN=Src PE=1 SV=4	SRC_MOUSE	61 kDa	8	6	0	0	4	5	0	0		7	1.41421	0	0	4.5	0.707107	0	0
739	Anthrax toxin receptor 2 OS=Mus musculus GN=Antxr2 PE=2 SV=1	ANTR2_MOUSE	53 kDa	1	1	1	0	1	0	0	0		1	0	0.5	0.707107	0.5	0.707107	0	0
745	C-type lectin domain family 2 member D OS=Mus musculus GN=Clec2d PE=1 SV=1	CLC2D_MOUSE (+1)	24 kDa	1	1	0	0	1	1	0	0		1	0	0	0	1	0	0	0
790	Large neutral amino acids transporter small subunit 1 OS=Mus musculus GN=Slc7a5 PE=1 SV=2	LAT1_MOUSE	56 kDa	1	1	0	0	1	1	0	0		1	0	0	0	1	0	0	0
796	Microfibril-associated glycoprotein 4 OS=Mus musculus GN=Mfap4 PE=1 SV=1	MFAP4_MOUSE	29 kDa	1	1	0	0	0	1	0	1		1	0	0	0	0.5	0.707107	0.5	0.707107
800	Neutrophil cytosol factor 4 OS=Mus musculus GN=Ncf4 PE=1 SV=2	NCF4_MOUSE	39 kDa	1	1	0	0	1	1	0	0		1	0	0	0	1	0	0	0
810	Placenta-expressed transcript 1 protein OS=Mus musculus GN=Plet1 PE=1 SV=1	PLET1_MOUSE	25 kDa	1	1	0	0	1	1	0	0		1	0	0	0	1	0	0	0
722	26S proteasome non-ATPase regulatory subunit 12 OS=Mus musculus GN=Psmd12 PE=1 SV=4	PSD12_MOUSE	53 kDa	1	1	0	0	1	1	0	0		1	0	0	0	1	0	0	0
1085	Retinol-binding protein 4 OS=Mus musculus GN=Rbp4 PE=2 SV=2	RET4_MOUSE	23 kDa	0	0	1	1	0	0	1	1		0	0	1	0	0	0	1	0
855	V-type proton ATPase catalytic subunit A OS=Mus musculus GN=Atp6v1a PE=1 SV=2	VATA_MOUSE	68 kDa	1	1	0	0	1	1	0	0		1	0	0	0	1	0	0	0
728	60S ribosomal protein L36a OS=Mus musculus GN=Rpl36a PE=1 SV=2	RL36A_MOUSE	12 kDa	1	1	0	0	1	1	0	0		1	0	0	0	1	0	0	0
747	CD59A glycoprotein OS=Mus musculus GN=Cd59a PE=2 SV=1	CD59A_MOUSE	14 kDa	1	0	1	0	1	1	0	0		0.5	0.707107	0.5	0.707107	1	0	0	0
778	Growth arrest-specific protein 1 OS=Mus musculus GN=Gas1 PE=2 SV=2	GAS1_MOUSE	36 kDa	1	1	0	0	1	1	0	0		1	0	0	0	1	0	0	0
760	Cysteine and glycine-rich protein 2 OS=Mus musculus GN=Csrp2 PE=1 SV=3	CSRP2_MOUSE	21 kDa	1	1	0	0	1	1	0	0		1	0	0	0	1	0	0	0
1128	Vitamin K-dependent protein S OS=Mus musculus GN=Pros1 PE=2 SV=1	PROS_MOUSE	75 kDa	0	1	0	1	1	0	0	1		0.5	0.707107	0.5	0.707107	0.5	0.707107	0.5	0.707107
840	Sorting nexin-9 OS=Mus musculus GN=Snx9 PE=1 SV=1	SNX9_MOUSE	67 kDa	1	1	0	0	1	0	0	0		1	0	0	0	0.5	0.707107	0	0
943	C-X-C chemokine receptor type 2 OS=Mus musculus GN=Cxcr2 PE=2 SV=1	CXCR2_MOUSE	40 kDa	0	1	0	0	2	1	0	0		0.5	0.707107	0	0	1.5	0.707107	0	0
602	Galectin-9 OS=Mus musculus GN=Lgals9 PE=1 SV=1	LEG9_MOUSE	40 kDa	2	1	0	0	0	1	0	0		1.5	0.707107	0	0	0.5	0.707107	0	0
838	Sodium/calcium exchanger 1 OS=Mus musculus GN=Slc8a1 PE=1 SV=1	NAC1_MOUSE	108 kDa	1	2	0	0	1	0	0	0		1.5	0.707107	0	0	0.5	0.707107	0	0
720	26S protease regulatory subunit 6A OS=Mus musculus GN=Psmc3 PE=1 SV=2	PRS6A_MOUSE	50 kDa	1	1	0	0	2	0	0	0		1	0	0	0	1	1.41421	0	0
609	Ras-related protein Rab-21 OS=Mus musculus GN=Rab21 PE=1 SV=4	RAB21_MOUSE	24 kDa	2	1	0	0	1	0	0	0		1.5	0.707107	0	0	0.5	0.707107	0	0
595	40S ribosomal protein S23 OS=Mus musculus GN=Rps23 PE=1 SV=3	RS23_MOUSE	16 kDa	2	0	0	0	1	1	0	0		1	1.41421	0	0	1	0	0	0
637	Calcium-binding protein 39 OS=Mus musculus GN=Cab39 PE=1 SV=2	CAB39_MOUSE	40 kDa	2	1	0	0	0	1	0	0		1.5	0.707107	0	0	0.5	0.707107	0	0
1028	Laminin subunit beta-2 OS=Mus musculus GN=Lamb2 PE=2 SV=2	LAMB2_MOUSE	197 kDa	0	0	0	0	1	1	0	2		0	0	0	0	1	0	1	1.41421
763	Dynactin subunit 1 OS=Mus musculus GN=Dctn1 PE=1 SV=3	DCTN1_MOUSE	142 kDa	1	1	0	0	1	0	0	0		1	0	0	0	0.5	0.707107	0	0
756	Coatomer subunit beta OS=Mus musculus GN=Copb1 PE=1 SV=1	COPB_MOUSE	107 kDa	1	1	0	0	1	0	0	0		1	0	0	0	0.5	0.707107	0	0
852	Ubiquitin-conjugating enzyme E2 D2 OS=Mus musculus GN=Ube2d2 PE=1 SV=1	UB2D2_MOUSE (+1)	17 kDa	1	0	0	0	1	1	0	0		0.5	0.707107	0	0	1	0	0	0
946	C-type lectin domain family 7 member A OS=Mus musculus GN=Clec7a PE=1 SV=3	CLC7A_MOUSE	27 kDa	0	1	0	0	2	1	0	0		0.5	0.707107	0	0	1.5	0.707107	0	0
823	Prothymosin alpha OS=Mus musculus GN=Ptma PE=1 SV=2	PTMA_MOUSE	12 kDa	1	0	0	0	1	2	0	0		0.5	0.707107	0	0	1.5	0.707107	0	0
676	Ephrin type-A receptor 2 OS=Mus musculus GN=Epha2 PE=1 SV=3	EPHA2_MOUSE	109 kDa	2	1	0	0	1	0	0	0		1.5	0.707107	0	0	0.5	0.707107	0	0
682	Ig kappa chain V-II region MOPC 167 OS=Mus musculus PE=1 SV=1	KV2A1_MOUSE	12 kDa	2	0	0	1	0	0	0	1		1	1.41421	0.5	0.707107	0	0	0.5	0.707107
805	Obg-like ATPase 1 OS=Mus musculus GN=Ola1 PE=1 SV=1	OLA1_MOUSE	45 kDa	1	2	0	0	1	0	0	0		1.5	0.707107	0	0	0.5	0.707107	0	0
742	Beta-2-syntrophin OS=Mus musculus GN=Sntb2 PE=1 SV=2	SNTB2_MOUSE	56 kDa	1	2	0	0	1	0	0	0		1.5	0.707107	0	0	0.5	0.707107	0	0
941	Beta-2-microglobulin OS=Mus musculus GN=B2m PE=1 SV=2	B2MG_MOUSE	14 kDa	0	0	0	1	0	0	2	1		0	0	0.5	0.707107	0	0	1.5	0.707107
874	Myeloblastin OS=Mus musculus GN=Prtn3 PE=2 SV=2	PRTN3_MOUSE	28 kDa	1	1	0	0	0	2	0	0		1	0	0	0	1	1.41421	0	0
883	S-formylglutathione hydrolase OS=Mus musculus GN=Esd PE=1 SV=1	ESTD_MOUSE	31 kDa	1	1	0	0	0	1	0	0		1	0	0	0	0.5	0.707107	0	0
884	G protein-coupled receptor kinase 6 OS=Mus musculus GN=Grk6 PE=1 SV=1	GRK6_MOUSE	66 kDa	1	1	0	0	0	1	0	0		1	0	0	0	0.5	0.707107	0	0
1033	Lipid phosphate phosphohydrolase 1 OS=Mus musculus GN=Ppap2a PE=1 SV=1	LPP1_MOUSE	32 kDa	0	2	0	0	0	0	1	1		1	1.41421	0	0	0	0	1	0
612	Signal transducer and activator of transcription 3 OS=Mus musculus GN=Stat3 PE=1 SV=2	STAT3_MOUSE	88 kDa	2	1	0	0	1	0	0	0		1.5	0.707107	0	0	0.5	0.707107	0	0
893	DNA topoisomerase 1 OS=Mus musculus GN=Top1 PE=1 SV=2	TOP1_MOUSE	91 kDa	1	2	0	0	1	0	0	0		1.5	0.707107	0	0	0.5	0.707107	0	0
891	Pleckstrin OS=Mus musculus GN=Plek PE=1 SV=1	PLEK_MOUSE	40 kDa	1	2	0	0	1	0	0	0		1.5	0.707107	0	0	0.5	0.707107	0	0
905	Reversion-inducing cysteine-rich protein with Kazal motifs OS=Mus musculus GN=Reck PE=2 SV=2	RECK_MOUSE	106 kDa	1	0	0	0	2	1	0	0		0.5	0.707107	0	0	1.5	0.707107	0	0
771	Extended synaptotagmin-1 OS=Mus musculus GN=Esyt1 PE=1 SV=2	ESYT1_MOUSE	122 kDa	1	2	0	0	1	0	0	0		1.5	0.707107	0	0	0.5	0.707107	0	0
895	Serine/threonine-protein kinase TAO1 OS=Mus musculus GN=Taok1 PE=1 SV=1	TAOK1_MOUSE	116 kDa	1	2	0	0	0	1	0	0		1.5	0.707107	0	0	0.5	0.707107	0	0
1020	Immunity-related GTPase family M protein 1 OS=Mus musculus GN=Irgm1 PE=1 SV=1	IRGM1_MOUSE	47 kDa	0	1	0	0	2	0	0	0		0.5	0.707107	0	0	1	1.41421	0	0
967	Collectin-10 OS=Mus musculus GN=Colec10 PE=2 SV=1	COL10_MOUSE	31 kDa	0	0	2	0	2	0	0	0		0	0	1	1.41421	1	1.41421	0	0
1091	Secreted phosphoprotein 24 OS=Mus musculus GN=Spp2 PE=1 SV=2	SPP24_MOUSE	23 kDa	0	0	0	2	0	0	2	0		0	0	1	1.41421	0	0	1	1.41421
746	CAD protein OS=Mus musculus GN=Cad PE=2 SV=1	PYR1_MOUSE	243 kDa	1	3	0	0	0	0	0	0		2	1.41421	0	0	0	0	0	0
1011	High affinity immunoglobulin epsilon receptor subunit gamma OS=Mus musculus GN=Fcer1g PE=1 SV=1	FCERG_MOUSE	10 kDa	0	2	0	0	1	0	0	0		1	1.41421	0	0	0.5	0.707107	0	0
944	C-reactive protein OS=Mus musculus GN=Crp PE=2 SV=2	CRP_MOUSE	25 kDa	0	0	1	0	0	0	0	3		0	0	0.5	0.707107	0	0	1.5	2.12132
1049	Osteoclast-stimulating factor 1 OS=Mus musculus GN=Ostf1 PE=1 SV=2	OSTF1_MOUSE	24 kDa	0	1	0	0	3	0	0	0		0.5	0.707107	0	0	1.5	2.12132	0	0
664	FYN-binding protein OS=Mus musculus GN=Fyb PE=1 SV=2	FYB_MOUSE	90 kDa	2	2	0	0	0	0	0	0		2	0	0	0	0	0	0	0
904	Serine/threonine-protein kinase N1 OS=Mus musculus GN=Pkn1 PE=1 SV=3	PKN1_MOUSE	104 kDa	1	1	0	0	1	1	0	0		1	0	0	0	1	0	0	0
1012	Hippocalcin-like protein 1 OS=Mus musculus GN=Hpcal1 PE=2 SV=2	HPCL1_MOUSE	22 kDa	0	1	0	0	0	1	0	0		0.5	0.707107	0	0	0.5	0.707107	0	0
863	Eukaryotic translation initiation factor 3 subunit I OS=Mus musculus GN=Eif3i PE=1 SV=1	EIF3I_MOUSE	36 kDa	1	1	0	0	0	0	0	0		1	0	0	0	0	0	0	0
901	60S ribosomal protein L34 OS=Mus musculus GN=Rpl34 PE=1 SV=2	RL34_MOUSE	13 kDa	1	2	0	0	0	1	0	0		1.5	0.707107	0	0	0.5	0.707107	0	0
988	Estradiol 17 beta-dehydrogenase 5 OS=Mus musculus GN=Akr1c6 PE=1 SV=1	DHB5_MOUSE	37 kDa	0	0	0	0	0	3	1	0		0	0	0	0	1.5	2.12132	0.5	0.707107
888	Immunoglobulin superfamily member 2 OS=Mus musculus GN=Cd101 PE=2 SV=1	IGSF2_MOUSE	114 kDa	1	1	0	0	0	2	0	0		1	0	0	0	1	1.41421	0	0
1106	Sushi, von Willebrand factor type A, EGF and pentraxin domain-containing protein 1 OS=Mus musculus GN=Svep1 PE=1 SV=1	SVEP1_MOUSE	387 kDa	0	0	0	0	0	0	1	3		0	0	0	0	0	0	2	1.41421
898	Protein kinase C and casein kinase substrate in neurons protein 2 OS=Mus musculus GN=Pacsin2 PE=1 SV=1	PACN2_MOUSE	56 kDa	1	0	0	0	1	1	0	0		0.5	0.707107	0	0	1	0	0	0
583.4	Keratin, type I cytoskeletal 19 OS=Mus musculus GN=Krt19 PE=1 SV=1	K1C19_MOUSE	45 kDa	0	0	0	22	0	0	14	0		0	0	11	15.5563	0	0	7	9.89949
910	Plectin OS=Mus musculus GN=Plec PE=1 SV=3	PLEC_MOUSE	534 kDa	1	0	0	0	0	0	3	0		0.5	0.707107	0	0	0	0	1.5	2.12132
954	Cannabinoid receptor 2 OS=Mus musculus GN=Cnr2 PE=1 SV=1	CNR2_MOUSE	38 kDa	0	3	0	0	0	0	0	0		1.5	2.12132	0	0	0	0	0	0
995	Fructose-bisphosphate aldolase B OS=Mus musculus GN=Aldob PE=1 SV=3	ALDOB_MOUSE	40 kDa	0	0	0	0	0	6	0	0		0	0	0	0	3	4.24264	0	0
1023.3	Keratin, type I cuticular Ha6 OS=Mus musculus GN=Krt36 PE=1 SV=1	KRT36_MOUSE	53 kDa	0	0	0	13	0	0	0	0		0	0	6.5	9.19239	0	0	0	0
952	Calpain-6 OS=Mus musculus GN=Capn6 PE=1 SV=2	CAN6_MOUSE	75 kDa	0	4	0	0	0	0	0	0		2	2.82843	0	0	0	0	0	0
1003	Glycine N-methyltransferase OS=Mus musculus GN=Gnmt PE=1 SV=3	GNMT_MOUSE	33 kDa	0	0	0	0	0	4	0	0		0	0	0	0	2	2.82843	0	0
986	Epiplakin OS=Mus musculus GN=Eppk1 PE=1 SV=2	EPIPL_MOUSE	725 kDa	0	0	0	0	0	0	4	0		0	0	0	0	0	0	2	2.82843
1018	Ig kappa chain V-V region J606 OS=Mus musculus PE=1 SV=1	KV5AK_MOUSE	12 kDa	0	0	0	0	0	0	4	0		0	0	0	0	0	0	2	2.82843
230.12	Keratin, type II cytoskeletal 72 OS=Mus musculus GN=Krt72 PE=3 SV=1	K2C72_MOUSE	57 kDa	0	0	0	0	0	0	8	0		0	0	0	0	0	0	4	5.65685
1019	Ig kappa chain V-V region UPC 61 OS=Mus musculus PE=1 SV=1	KV5AH_MOUSE (+1)	12 kDa	0	0	0	0	0	0	4	0		0	0	0	0	0	0	2	2.82843
389.2	GTPase HRas OS=Mus musculus GN=Hras PE=1 SV=2	RASH_MOUSE	21 kDa	5	5	0	0	4	2	0	0		5	0	0	0	3	1.41421	0	0
156.3	Ras-related protein Rab-5A OS=Mus musculus GN=Rab5a PE=1 SV=1	RAB5A_MOUSE	24 kDa	4	4	0	0	4	5	0	0		4	0	0	0	4.5	0.707107	0	0
582.1	Protein kinase C beta type OS=Mus musculus GN=Prkcb PE=1 SV=4	KPCB_MOUSE	77 kDa	3	3	0	0	2	2	0	0		3	0	0	0	2	0	0	0
734	Activator of 90 kDa heat shock protein ATPase homolog 1 OS=Mus musculus GN=Ahsa1 PE=2 SV=2	AHSA1_MOUSE	38 kDa	1	1	0	0	0	1	0	0		1	0	0	0	0.5	0.707107	0	0
768	Endothelial cell-selective adhesion molecule OS=Mus musculus GN=Esam PE=1 SV=1	ESAM_MOUSE	42 kDa	1	1	0	0	1	0	0	0		1	0	0	0	0.5	0.707107	0	0
959	Casein kinase I isoform gamma-1 OS=Mus musculus GN=Csnk1g1 PE=1 SV=2	KC1G1_MOUSE	53 kDa	0	1	0	0	1	1	0	0		0.5	0.707107	0	0	1	0	0	0
809	Phospholipid scramblase 2 OS=Mus musculus GN=Plscr2 PE=2 SV=3	PLS2_MOUSE	34 kDa	1	1	0	0	1	0	0	0		1	0	0	0	0.5	0.707107	0	0
724	40S ribosomal protein S13 OS=Mus musculus GN=Rps13 PE=1 SV=2	RS13_MOUSE	17 kDa	1	0	0	0	1	1	0	0		0.5	0.707107	0	0	1	0	0	0
726	40S ribosomal protein S24 OS=Mus musculus GN=Rps24 PE=2 SV=1	RS24_MOUSE	15 kDa	1	0	0	0	1	1	0	0		0.5	0.707107	0	0	1	0	0	0
830	Reticulon-3 OS=Mus musculus GN=Rtn3 PE=1 SV=2	RTN3_MOUSE	104 kDa	1	1	0	0	0	1	0	0		1	0	0	0	0.5	0.707107	0	0
1093	Serglycin OS=Mus musculus GN=Srgn PE=1 SV=1	SRGN_MOUSE	17 kDa	0	1	0	0	1	1	0	0		0.5	0.707107	0	0	1	0	0	0
822	Protein tweety homolog 3 OS=Mus musculus GN=Ttyh3 PE=1 SV=1	TTYH3_MOUSE	58 kDa	1	1	0	0	0	1	0	0		1	0	0	0	0.5	0.707107	0	0
853	Ubiquitin-conjugating enzyme E2 N OS=Mus musculus GN=Ube2n PE=1 SV=1	UBE2N_MOUSE	17 kDa	1	0	0	0	1	1	0	0		0.5	0.707107	0	0	1	0	0	0
802	Nuclease-sensitive element-binding protein 1 OS=Mus musculus GN=Ybx1 PE=1 SV=3	YBOX1_MOUSE	36 kDa	1	1	0	0	0	1	0	0		1	0	0	0	0.5	0.707107	0	0
758	Collagen alpha-1(XIV) chain OS=Mus musculus GN=Col14a1 PE=2 SV=2	COEA1_MOUSE	193 kDa	1	0	1	0	0	0	0	1		0.5	0.707107	0.5	0.707107	0	0	0.5	0.707107
1119	Transmembrane protein 154 OS=Mus musculus GN=Tmem154 PE=1 SV=1	TM154_MOUSE	20 kDa	0	1	0	0	1	1	0	0		0.5	0.707107	0	0	1	0	0	0
864	Napsin-A OS=Mus musculus GN=Napsa PE=1 SV=1	NAPSA_MOUSE	46 kDa	1	1	0	0	0	0	0	1		1	0	0	0	0	0	0.5	0.707107
1078	RELT-like protein 1 OS=Mus musculus GN=Rell1 PE=2 SV=2	RELL1_MOUSE	29 kDa	0	1	0	0	1	1	0	0		0.5	0.707107	0	0	1	0	0	0
871	Coactosin-like protein OS=Mus musculus GN=Cotl1 PE=1 SV=3	COTL1_MOUSE	16 kDa	1	0	0	0	1	1	0	0		0.5	0.707107	0	0	1	0	0	0
872	Folate receptor beta OS=Mus musculus GN=Folr2 PE=2 SV=1	FOLR2_MOUSE	29 kDa	1	1	0	0	0	1	0	0		1	0	0	0	0.5	0.707107	0	0
765	EGF-like module-containing mucin-like hormone receptor-like 1 OS=Mus musculus GN=Emr1 PE=2 SV=1	EMR1_MOUSE	102 kDa	1	1	0	0	0	1	0	0		1	0	0	0	0.5	0.707107	0	0
887	Phosphatidylinositol 3,4,5-trisphosphate 5-phosphatase 1 OS=Mus musculus GN=Inpp5d PE=1 SV=2	SHIP1_MOUSE	134 kDa	1	1	0	0	1	0	0	0		1	0	0	0	0.5	0.707107	0	0
804	Nucleotide-binding oligomerization domain-containing protein 1 OS=Mus musculus GN=Nod1 PE=2 SV=1	NOD1_MOUSE	108 kDa	1	1	0	0	1	0	0	0		1	0	0	0	0.5	0.707107	0	0
1064	Proteasome subunit beta type-1 OS=Mus musculus GN=Psmb1 PE=1 SV=1	PSB1_MOUSE	26 kDa	0	0	0	0	1	0	1	1		0	0	0	0	0.5	0.707107	1	0
849	Tyrosine-protein kinase CSK OS=Mus musculus GN=Csk PE=1 SV=2	CSK_MOUSE	51 kDa	1	1	0	0	0	1	0	0		1	0	0	0	0.5	0.707107	0	0
770	Exportin-2 OS=Mus musculus GN=Cse1l PE=2 SV=1	XPO2_MOUSE	110 kDa	1	1	0	0	1	0	0	0		1	0	0	0	0.5	0.707107	0	0
799	Neutrophil cytosol factor 2 OS=Mus musculus GN=Ncf2 PE=1 SV=1	NCF2_MOUSE	59 kDa	1	1	0	0	0	0	0	0		1	0	0	0	0	0	0	0
856	Vacuolar protein sorting-associated protein 4B OS=Mus musculus GN=Vps4b PE=1 SV=2	VPS4B_MOUSE	49 kDa	1	1	0	0	0	1	0	0		1	0	0	0	0.5	0.707107	0	0
920	6-phosphogluconolactonase OS=Mus musculus GN=Pgls PE=2 SV=1	6PGL_MOUSE	27 kDa	0	1	0	0	0	2	0	0		0.5	0.707107	0	0	1	1.41421	0	0
1081	Ras-related protein Rab-31 OS=Mus musculus GN=Rab31 PE=1 SV=1	RAB31_MOUSE	21 kDa	0	1	0	0	2	0	0	0		0.5	0.707107	0	0	1	1.41421	0	0
1107	T-complex protein 1 subunit eta OS=Mus musculus GN=Cct7 PE=1 SV=1	TCPH_MOUSE	60 kDa	0	2	0	0	0	1	0	0		1	1.41421	0	0	0.5	0.707107	0	0
751	Calpain-1 catalytic subunit OS=Mus musculus GN=Capn1 PE=1 SV=1	CAN1_MOUSE	82 kDa	1	2	0	0	0	0	0	0		1.5	0.707107	0	0	0	0	0	0
837	Signal transducer and activator of transcription 1 OS=Mus musculus GN=Stat1 PE=1 SV=1	STAT1_MOUSE	87 kDa	1	0	0	0	2	0	0	0		0.5	0.707107	0	0	1	1.41421	0	0
843	Syntaxin-binding protein 1 OS=Mus musculus GN=Stxbp1 PE=1 SV=2	STXB1_MOUSE	68 kDa	1	2	0	0	0	0	0	0		1.5	0.707107	0	0	0	0	0	0
628	Dedicator of cytokinesis protein 5 OS=Mus musculus GN=Dock5 PE=1 SV=2	DOCK5_MOUSE	214 kDa	2	1	0	0	0	0	0	0		1.5	0.707107	0	0	0	0	0	0
925	60S ribosomal protein L24 OS=Mus musculus GN=Rpl24 PE=1 SV=2	RL24_MOUSE	18 kDa	0	1	0	0	2	0	0	0		0.5	0.707107	0	0	1	1.41421	0	0
644	Eukaryotic translation initiation factor 3 subunit C OS=Mus musculus GN=Eif3c PE=1 SV=1	EIF3C_MOUSE	106 kDa	2	0	0	0	1	0	0	0		1	1.41421	0	0	0.5	0.707107	0	0
645	CD63 antigen OS=Mus musculus GN=Cd63 PE=1 SV=2	CD63_MOUSE	26 kDa	2	1	0	0	0	0	0	0		1.5	0.707107	0	0	0	0	0	0
994	Flotillin-1 OS=Mus musculus GN=Flot1 PE=1 SV=1	FLOT1_MOUSE	48 kDa	0	2	0	0	1	0	0	0		1	1.41421	0	0	0.5	0.707107	0	0
777	Glycogen [starch] synthase, muscle OS=Mus musculus GN=Gys1 PE=1 SV=2	GYS1_MOUSE	84 kDa	1	2	0	0	0	0	0	0		1.5	0.707107	0	0	0	0	0	0
650	Protein FAM65B OS=Mus musculus GN=Fam65b PE=1 SV=2	FA65B_MOUSE	119 kDa	2	1	0	0	0	0	0	0		1.5	0.707107	0	0	0	0	0	0
704	Cadherin-11 OS=Mus musculus GN=Cdh11 PE=1 SV=1	CAD11_MOUSE	88 kDa	1	0	0	0	0	1	0	0		0.5	0.707107	0	0	0.5	0.707107	0	0
793	Low-density lipoprotein receptor-related protein 2 OS=Mus musculus GN=Lrp2 PE=1 SV=1	LRP2_MOUSE	519 kDa	1	0	0	0	1	0	0	0		0.5	0.707107	0	0	0.5	0.707107	0	0
1100	Sn1-specific diacylglycerol lipase beta OS=Mus musculus GN=Daglb PE=1 SV=2	DGLB_MOUSE	74 kDa	0	1	0	0	1	0	0	0		0.5	0.707107	0	0	0.5	0.707107	0	0
1109	T-complex protein 1 subunit theta OS=Mus musculus GN=Cct8 PE=1 SV=3	TCPQ_MOUSE	60 kDa	0	1	0	0	0	1	0	0		0.5	0.707107	0	0	0.5	0.707107	0	0
665	Macrophage-stimulating protein receptor OS=Mus musculus GN=Mst1r PE=1 SV=3	RON_MOUSE	151 kDa	2	0	0	0	2	0	0	0		1	1.41421	0	0	1	1.41421	0	0
857	Zinc transporter ZIP4 OS=Mus musculus GN=Slc39a4 PE=1 SV=1	S39A4_MOUSE	71 kDa	1	0	0	0	1	1	0	0		0.5	0.707107	0	0	1	0	0	0
1052	Partitioning defective 6 homolog beta OS=Mus musculus GN=Pard6b PE=1 SV=2	PAR6B_MOUSE	41 kDa	0	2	0	0	1	0	0	0		1	1.41421	0	0	0.5	0.707107	0	0
717	MAGUK p55 subfamily member 6 OS=Mus musculus GN=Mpp6 PE=1 SV=1	MPP6_MOUSE	63 kDa	1	1	0	0	0	0	0	0		1	0	0	0	0	0	0	0
719	Ubiquitin-like modifier-activating enzyme ATG7 OS=Mus musculus GN=Atg7 PE=1 SV=1	ATG7_MOUSE	78 kDa	1	1	0	0	0	0	0	0		1	0	0	0	0	0	0	0
1060	Probable ATP-dependent RNA helicase DDX58 OS=Mus musculus GN=Ddx58 PE=1 SV=2	DDX58_MOUSE	106 kDa	0	0	0	0	2	1	0	0		0	0	0	0	1.5	0.707107	0	0
736	Adenylosuccinate synthetase isozyme 1 OS=Mus musculus GN=Adssl1 PE=1 SV=2	PURA1_MOUSE	50 kDa	1	1	0	0	0	0	0	0		1	0	0	0	0	0	0	0
807	Paxillin OS=Mus musculus GN=Pxn PE=1 SV=1	PAXI_MOUSE	64 kDa	1	1	0	0	0	0	0	0		1	0	0	0	0	0	0	0
1004	Growth arrest-specific protein 7 OS=Mus musculus GN=Gas7 PE=1 SV=1	GAS7_MOUSE	48 kDa	0	1	0	0	1	0	0	0		0.5	0.707107	0	0	0.5	0.707107	0	0
997	G-protein coupled receptor 35 OS=Mus musculus GN=Gpr35 PE=2 SV=1	GPR35_MOUSE	34 kDa	0	0	0	0	1	1	0	0		0	0	0	0	1	0	0	0
642	Arginine--tRNA ligase, cytoplasmic OS=Mus musculus GN=Rars PE=2 SV=2	SYRC_MOUSE	76 kDa	2	1	0	0	0	0	0	0		1.5	0.707107	0	0	0	0	0	0
654	Transferrin receptor protein 1 OS=Mus musculus GN=Tfrc PE=1 SV=1	TFR1_MOUSE	86 kDa	2	1	0	0	0	0	0	0		1.5	0.707107	0	0	0	0	0	0
703	1-phosphatidylinositol 4,5-bisphosphate phosphodiesterase gamma-2 OS=Mus musculus GN=Plcg2 PE=1 SV=1	PLCG2_MOUSE	148 kDa	1	1	0	0	0	0	0	0		1	0	0	0	0	0	0	0
1009	Hephaestin OS=Mus musculus GN=Heph PE=2 SV=3	HEPH_MOUSE	130 kDa	0	2	0	0	1	0	0	0		1	1.41421	0	0	0.5	0.707107	0	0
885	Protein kinase C delta type OS=Mus musculus GN=Prkcd PE=1 SV=3	KPCD_MOUSE	78 kDa	1	0	0	0	1	0	0	0		0.5	0.707107	0	0	0.5	0.707107	0	0
899	Heat shock 70 kDa protein 12A OS=Mus musculus GN=Hspa12a PE=1 SV=1	HS12A_MOUSE	75 kDa	1	0	0	0	1	1	0	0		0.5	0.707107	0	0	1	0	0	0
494.1	Guanine nucleotide-binding protein subunit alpha-11 OS=Mus musculus GN=Gna11 PE=1 SV=1	GNA11_MOUSE	42 kDa	3	3	0	0	0	0	0	0		3	0	0	0	0	0	0	0
429.3	Myosin-7B OS=Mus musculus GN=Myh7b PE=3 SV=1	MYH7B_MOUSE	222 kDa	1	2	0	0	0	0	0	0		1.5	0.707107	0	0	0	0	0	0
932	Adenylate cyclase type 9 OS=Mus musculus GN=Adcy9 PE=1 SV=1	ADCY9_MOUSE	151 kDa	0	2	0	0	1	0	0	0		1	1.41421	0	0	0.5	0.707107	0	0
1038	Matrilin-4 OS=Mus musculus GN=Matn4 PE=2 SV=1	MATN4_MOUSE	69 kDa	0	0	0	1	0	0	2	0		0	0	0.5	0.707107	0	0	1	1.41421
583.1	Keratin, type I cytoskeletal 13 OS=Mus musculus GN=Krt13 PE=1 SV=2	K1C13_MOUSE	48 kDa	0	0	0	22	0	0	25	0		0	0	11	15.5563	0	0	12.5	17.6777
1042	Myocilin OS=Mus musculus GN=Myoc PE=1 SV=1	MYOC_MOUSE	55 kDa	0	2	0	0	0	1	0	0		1	1.41421	0	0	0.5	0.707107	0	0
1021	Indolethylamine N-methyltransferase OS=Mus musculus GN=Inmt PE=1 SV=1	INMT_MOUSE	29 kDa	0	0	0	0	0	3	0	0		0	0	0	0	1.5	2.12132	0	0
968	Complement C2 OS=Mus musculus GN=C2 PE=2 SV=2	CO2_MOUSE	85 kDa	0	0	0	2	0	0	0	0		0	0	1	1.41421	0	0	0	0
1118	Transaldolase OS=Mus musculus GN=Taldo1 PE=1 SV=2	TALDO_MOUSE	37 kDa	0	0	0	0	0	3	0	0		0	0	0	0	1.5	2.12132	0	0
1059	Prenylcysteine oxidase OS=Mus musculus GN=Pcyox1 PE=1 SV=1	PCYOX_MOUSE	56 kDa	0	0	0	0	0	0	0	2		0	0	0	0	0	0	1	1.41421
939	Argininosuccinate lyase OS=Mus musculus GN=Asl PE=1 SV=1	ARLY_MOUSE	52 kDa	0	0	0	0	0	2	0	0		0	0	0	0	1	1.41421	0	0
1013	Histidine triad nucleotide-binding protein 1 OS=Mus musculus GN=Hint1 PE=1 SV=3	HINT1_MOUSE	14 kDa	0	0	0	0	0	1	0	0		0	0	0	0	0.5	0.707107	0	0
1026	Keratin-like protein KRT222 OS=Mus musculus GN=Krt222 PE=2 SV=1	KT222_MOUSE	34 kDa	0	0	0	5	0	0	0	0		0	0	2.5	3.53553	0	0	0	0
102.2	Histone H2A type 2-A OS=Mus musculus GN=Hist2h2aa1 PE=1 SV=3	H2A2A_MOUSE (+1)	14 kDa	26	19	3	0	53	23	13	12		22.5	4.94975	1.5	2.12132	38	21.2132	12.5	0.707107
12.2	Murinoglobulin-2 OS=Mus musculus GN=Mug2 PE=2 SV=2	MUG2_MOUSE	162 kDa	67	63	57	77	60	69	80	81		65	2.82843	67	14.1421	64.5	6.36396	80.5	0.707107
29.3	Guanine nucleotide-binding protein G(i) subunit alpha-1 OS=Mus musculus GN=Gnai1 PE=2 SV=1	GNAI1_MOUSE	40 kDa	29	31	13	5	19	21	10	16		30	1.41421	9	5.65685	20	1.41421	13	4.24264
155.2	Multidrug resistance protein 1A OS=Mus musculus GN=Abcb1a PE=1 SV=3	MDR1A_MOUSE	141 kDa	14	21	5	0	20	19	0	0		17.5	4.94975	2.5	3.53553	19.5	0.707107	0	0
27.2	Sodium/potassium-transporting ATPase subunit alpha-3 OS=Mus musculus GN=Atp1a3 PE=1 SV=1	AT1A3_MOUSE	112 kDa	39	54	0	0	38	39	0	0		46.5	10.6066	0	0	38.5	0.707107	0	0
227.2	H-2 class I histocompatibility antigen, D-K alpha chain OS=Mus musculus GN=H2-D1 PE=1 SV=1	HA13_MOUSE	41 kDa	8	9	0	0	12	5	0	0		8.5	0.707107	0	0	8.5	4.94975	0	0
102.4	Histone H2A.V OS=Mus musculus GN=H2afv PE=1 SV=3	H2AV_MOUSE (+1)	14 kDa	0	7	0	0	9	0	0	0		3.5	4.94975	0	0	4.5	6.36396	0	0
303.2	AP-2 complex subunit alpha-1 OS=Mus musculus GN=Ap2a1 PE=1 SV=1	AP2A1_MOUSE	108 kDa	5	6	0	0	0	0	0	0		5.5	0.707107	0	0	0	0	0	0
780.1	Heterogeneous nuclear ribonucleoprotein H OS=Mus musculus GN=Hnrnph1 PE=1 SV=3	HNRH1_MOUSE	49 kDa	1	0	0	0	0	2	0	0		0.5	0.707107	0	0	1	1.41421	0	0
509	EH domain-containing protein 4 OS=Mus musculus GN=Ehd4 PE=1 SV=1	EHD4_MOUSE	61 kDa	4	0	0	0	3	0	0	0		2	2.82843	0	0	1.5	2.12132	0	0
444.2	Poly(rC)-binding protein 2 OS=Mus musculus GN=Pcbp2 PE=1 SV=1	PCBP2_MOUSE	38 kDa	0	3	0	0	0	1	0	0		1.5	2.12132	0	0	0.5	0.707107	0	0
577	Receptor-type tyrosine-protein phosphatase epsilon OS=Mus musculus GN=Ptpre PE=1 SV=3	PTPRE_MOUSE	81 kDa	3	0	0	0	1	0	0	0		1.5	2.12132	0	0	0.5	0.707107	0	0
971	Cytoplasmic aconitate hydratase OS=Mus musculus GN=Aco1 PE=2 SV=3	ACOC_MOUSE	98 kDa	0	1	0	0	0	1	0	0		0.5	0.707107	0	0	0.5	0.707107	0	0
970	Cytohesin-4 OS=Mus musculus GN=Cyth4 PE=2 SV=1	CYH4_MOUSE	45 kDa	0	1	0	0	1	0	0	0		0.5	0.707107	0	0	0.5	0.707107	0	0
981	Drebrin-like protein OS=Mus musculus GN=Dbnl PE=1 SV=2	DBNL_MOUSE	49 kDa	0	1	0	0	1	0	0	0		0.5	0.707107	0	0	0.5	0.707107	0	0
775	Gasdermin-D OS=Mus musculus GN=Gsdmdc1 PE=2 SV=1	GSDMD_MOUSE	53 kDa	1	1	0	0	0	0	0	0		1	0	0	0	0	0	0	0
786	Interleukin-6 receptor subunit beta OS=Mus musculus GN=Il6st PE=1 SV=2	IL6RB_MOUSE	102 kDa	1	1	0	0	0	0	0	0		1	0	0	0	0	0	0	0
749	Calcium/calmodulin-dependent protein kinase type 1 OS=Mus musculus GN=Camk1 PE=1 SV=1	KCC1A_MOUSE	42 kDa	1	1	0	0	0	0	0	0		1	0	0	0	0	0	0	0
834	Serine/threonine-protein kinase MARK2 OS=Mus musculus GN=Mark2 PE=1 SV=3	MARK2_MOUSE	86 kDa	1	0	0	0	0	1	0	0		0.5	0.707107	0	0	0.5	0.707107	0	0
1039	Matrix metalloproteinase-25 OS=Mus musculus GN=Mmp25 PE=2 SV=1	MMP25_MOUSE	68 kDa	0	1	0	0	1	0	0	0		0.5	0.707107	0	0	0.5	0.707107	0	0
821	Protein NDRG2 OS=Mus musculus GN=Ndrg2 PE=1 SV=1	NDRG2_MOUSE	41 kDa	1	1	0	0	0	0	0	0		1	0	0	0	0	0	0	0
803	Nucleosome assembly protein 1-like 1 OS=Mus musculus GN=Nap1l1 PE=1 SV=2	NP1L1_MOUSE	45 kDa	1	1	0	0	0	0	0	0		1	0	0	0	0	0	0	0
731	ATP-dependent 6-phosphofructokinase, liver type OS=Mus musculus GN=Pfkl PE=1 SV=4	PFKAL_MOUSE	85 kDa	1	0	0	0	0	1	0	0		0.5	0.707107	0	0	0.5	0.707107	0	0
721	26S protease regulatory subunit 6B OS=Mus musculus GN=Psmc4 PE=1 SV=2	PRS6B_MOUSE	47 kDa	1	1	0	0	0	0	0	0		1	0	0	0	0	0	0	0
723	26S proteasome non-ATPase regulatory subunit 13 OS=Mus musculus GN=Psmd13 PE=1 SV=1	PSD13_MOUSE	43 kDa	1	1	0	0	0	0	0	0		1	0	0	0	0	0	0	0
824	RNA-binding protein 14 OS=Mus musculus GN=Rbm14 PE=1 SV=1	RBM14_MOUSE	69 kDa	1	1	0	0	0	0	0	0		1	0	0	0	0	0	0	0
783	Inactive rhomboid protein 1 OS=Mus musculus GN=Rhbdf1 PE=1 SV=2	RHDF1_MOUSE	97 kDa	1	1	0	0	0	0	0	0		1	0	0	0	0	0	0	0
725	40S ribosomal protein S14 OS=Mus musculus GN=Rps14 PE=2 SV=3	RS14_MOUSE	16 kDa	1	1	0	0	0	0	0	0		1	0	0	0	0	0	0	0
987	Equilibrative nucleoside transporter 1 OS=Mus musculus GN=Slc29a1 PE=1 SV=3	S29A1_MOUSE	50 kDa	0	1	0	0	0	1	0	0		0.5	0.707107	0	0	0.5	0.707107	0	0
767	Electrogenic sodium bicarbonate cotransporter 1 OS=Mus musculus GN=Slc4a4 PE=1 SV=2	S4A4_MOUSE	121 kDa	1	1	0	0	0	0	0	0		1	0	0	0	0	0	0	0
1098	Serum amyloid A-4 protein OS=Mus musculus GN=Saa4 PE=1 SV=2	SAA4_MOUSE	15 kDa	0	1	0	0	0	1	0	0		0.5	0.707107	0	0	0.5	0.707107	0	0
1076	Putative adenosylhomocysteinase 2 OS=Mus musculus GN=Ahcyl1 PE=1 SV=1	SAHH2_MOUSE (+1)	59 kDa	0	0	1	0	1	0	0	0		0	0	0.5	0.707107	0.5	0.707107	0	0
842	Syndecan-4 OS=Mus musculus GN=Sdc4 PE=1 SV=1	SDC4_MOUSE	21 kDa	1	1	0	0	0	0	0	0		1	0	0	0	0	0	0	0
798	Nesprin-1 OS=Mus musculus GN=Syne1 PE=1 SV=2	SYNE1_MOUSE	1010 kDa	1	1	0	0	0	0	0	0		1	0	0	0	0	0	0	0
845	T-complex protein 1 subunit beta OS=Mus musculus GN=Cct2 PE=1 SV=4	TCPB_MOUSE	57 kDa	1	1	0	0	0	0	0	0		1	0	0	0	0	0	0	0
847	Transient receptor potential cation channel subfamily V member 4 OS=Mus musculus GN=Trpv4 PE=1 SV=1	TRPV4_MOUSE	98 kDa	1	1	0	0	0	0	0	0		1	0	0	0	0	0	0	0
1116	Thioredoxin reductase 1, cytoplasmic OS=Mus musculus GN=Txnrd1 PE=1 SV=3	TRXR1_MOUSE	67 kDa	0	1	0	0	0	1	0	0		0.5	0.707107	0	0	0.5	0.707107	0	0
730	AP-3 complex subunit delta-1 OS=Mus musculus GN=Ap3d1 PE=1 SV=1	AP3D1_MOUSE	135 kDa	1	0	0	0	1	0	0	0		0.5	0.707107	0	0	0.5	0.707107	0	0
757	Coatomer subunit delta OS=Mus musculus GN=Arcn1 PE=1 SV=2	COPD_MOUSE	57 kDa	1	0	0	0	1	0	0	0		0.5	0.707107	0	0	0.5	0.707107	0	0
762	DnaJ homolog subfamily B member 2 OS=Mus musculus GN=Dnajb2 PE=1 SV=2	DNJB2_MOUSE (+1)	31 kDa	1	0	0	0	1	0	0	0		0.5	0.707107	0	0	0.5	0.707107	0	0
797	Myotubularin-related protein 5 OS=Mus musculus GN=Sbf1 PE=1 SV=2	MTMR5_MOUSE	209 kDa	1	0	0	0	1	0	0	0		0.5	0.707107	0	0	0.5	0.707107	0	0
1053	Perilipin-3 OS=Mus musculus GN=Plin3 PE=1 SV=1	PLIN3_MOUSE	47 kDa	0	1	0	0	0	1	0	0		0.5	0.707107	0	0	0.5	0.707107	0	0
784	Insulin-like growth factor 1 receptor OS=Mus musculus GN=Igf1r PE=1 SV=3	IGF1R_MOUSE	156 kDa	1	0	0	0	1	0	0	0		0.5	0.707107	0	0	0.5	0.707107	0	0
1046	NFAT activation molecule 1 OS=Mus musculus GN=Nfam1 PE=1 SV=1	NFAM1_MOUSE	30 kDa	0	1	0	0	1	0	0	0		0.5	0.707107	0	0	0.5	0.707107	0	0
1079	RNA-binding protein FUS OS=Mus musculus GN=Fus PE=2 SV=1	FUS_MOUSE	53 kDa	0	1	0	0	0	1	0	0		0.5	0.707107	0	0	0.5	0.707107	0	0
875	Serine--tRNA ligase, cytoplasmic OS=Mus musculus GN=Sars PE=2 SV=3	SYSC_MOUSE	58 kDa	1	0	0	0	1	0	0	0		0.5	0.707107	0	0	0.5	0.707107	0	0
877	PTB domain-containing engulfment adapter protein 1 OS=Mus musculus GN=Gulp1 PE=1 SV=1	GULP1_MOUSE	34 kDa	1	1	0	0	0	0	0	0		1	0	0	0	0	0	0	0
738	Alpha-parvin OS=Mus musculus GN=Parva PE=1 SV=1	PARVA_MOUSE	42 kDa	1	0	0	0	0	1	0	0		0.5	0.707107	0	0	0.5	0.707107	0	0
282.2	Copine-8 OS=Mus musculus GN=Cpne8 PE=2 SV=3	CPNE8_MOUSE	65 kDa	2	3	0	0	0	0	0	0		2.5	0.707107	0	0	0	0	0	0
1057	Plasminogen OS=Mus musculus GN=Plg PE=1 SV=3	PLMN_MOUSE-DECOY	?	0	0	0	0	0	0	1	1		0	0	0	0	0	0	1	0
961	Cathepsin B OS=Mus musculus GN=Ctsb PE=1 SV=2	CATB_MOUSE	37 kDa	0	0	1	0	0	1	0	0		0	0	0.5	0.707107	0.5	0.707107	0	0
886	Serine/threonine-protein kinase PAK 2 OS=Mus musculus GN=Pak2 PE=1 SV=1	PAK2_MOUSE	58 kDa	1	0	0	0	1	0	0	0		0.5	0.707107	0	0	0.5	0.707107	0	0
1035	Malate dehydrogenase, mitochondrial OS=Mus musculus GN=Mdh2 PE=1 SV=3	MDHM_MOUSE	36 kDa	0	0	0	0	0	1	1	0		0	0	0	0	0.5	0.707107	0.5	0.707107
302.2	Tyrosine-protein kinase Fyn OS=Mus musculus GN=Fyn PE=1 SV=4	FYN_MOUSE (+1)	61 kDa	8	0	0	0	0	7	0	0		4	5.65685	0	0	3.5	4.94975	0	0
890	60S ribosomal protein L7a OS=Mus musculus GN=Rpl7a PE=1 SV=2	RL7A_MOUSE	30 kDa	1	0	0	0	0	1	0	0		0.5	0.707107	0	0	0.5	0.707107	0	0
892	Fatty acid-binding protein, adipocyte OS=Mus musculus GN=Fabp4 PE=1 SV=3	FABP4_MOUSE	15 kDa	1	0	0	0	0	1	0	0		0.5	0.707107	0	0	0.5	0.707107	0	0
753	Cation-dependent mannose-6-phosphate receptor OS=Mus musculus GN=M6pr PE=1 SV=1	MPRD_MOUSE	31 kDa	1	1	0	0	0	0	0	0		1	0	0	0	0	0	0	0
773	Ferritin light chain 1 OS=Mus musculus GN=Ftl1 PE=1 SV=2	FRIL1_MOUSE	21 kDa	1	0	0	1	0	0	0	0		0.5	0.707107	0.5	0.707107	0	0	0	0
934	Alpha-aminoadipic semialdehyde dehydrogenase OS=Mus musculus GN=Aldh7a1 PE=1 SV=4	AL7A1_MOUSE	59 kDa	0	1	0	0	0	1	0	0		0.5	0.707107	0	0	0.5	0.707107	0	0
936	Annexin A4 OS=Mus musculus GN=Anxa4 PE=2 SV=4	ANXA4_MOUSE	36 kDa	0	1	0	0	1	0	0	0		0.5	0.707107	0	0	0.5	0.707107	0	0
1007	H-2 class I histocompatibility antigen, K-D alpha chain OS=Mus musculus GN=H2-K1 PE=1 SV=1	HA1D_MOUSE	41 kDa	0	0	0	1	0	1	0	0		0	0	0.5	0.707107	0.5	0.707107	0	0
827	Ras-related protein Rab-11A OS=Mus musculus GN=Rab11a PE=1 SV=3	RB11A_MOUSE (+1)	24 kDa	1	0	0	0	1	0	0	0		0.5	0.707107	0	0	0.5	0.707107	0	0
911	CD180 antigen OS=Mus musculus GN=Cd180 PE=1 SV=2	CD180_MOUSE	74 kDa	1	0	0	0	1	0	0	0		0.5	0.707107	0	0	0.5	0.707107	0	0
1066	Protein FAM49A OS=Mus musculus GN=Fam49a PE=2 SV=1	FA49A_MOUSE	37 kDa	0	2	0	0	0	0	0	0		1	1.41421	0	0	0	0	0	0
692.2	Phosphoglycerate mutase 2 OS=Mus musculus GN=Pgam2 PE=2 SV=3	PGAM2_MOUSE	29 kDa	0	0	0	0	0	2	0	0		0	0	0	0	1	1.41421	0	0
854	Unconventional myosin-IXb OS=Mus musculus GN=Myo9b PE=1 SV=2	MYO9B_MOUSE	239 kDa	1	0	0	0	0	0	0	0		0.5	0.707107	0	0	0	0	0	0
547	Hepatocyte growth factor receptor OS=Mus musculus GN=Met PE=1 SV=1	MET_MOUSE	154 kDa	3	0	0	0	0	0	0	0		1.5	2.12132	0	0	0	0	0	0
931	Adenosine kinase OS=Mus musculus GN=Adk PE=1 SV=2	ADK_MOUSE	40 kDa	0	0	0	0	0	2	0	0		0	0	0	0	1	1.41421	0	0
1087	Rho guanine nucleotide exchange factor 6 OS=Mus musculus GN=Arhgef6 PE=1 SV=1	ARHG6_MOUSE	87 kDa	0	0	0	0	2	0	0	0		0	0	0	0	1	1.41421	0	0
942	Bleomycin hydrolase OS=Mus musculus GN=Blmh PE=1 SV=1	BLMH_MOUSE	53 kDa	0	0	0	0	0	0	2	0		0	0	0	0	0	0	1	1.41421
960	Catalase OS=Mus musculus GN=Cat PE=1 SV=4	CATA_MOUSE	60 kDa	0	0	0	0	0	2	0	0		0	0	0	0	1	1.41421	0	0
1025	Keratin, type II cytoskeletal 80 OS=Mus musculus GN=Krt80 PE=2 SV=1	K2C80_MOUSE	51 kDa	0	0	0	0	0	0	2	0		0	0	0	0	0	0	1	1.41421
1027	Lamin-B receptor OS=Mus musculus GN=Lbr PE=1 SV=2	LBR_MOUSE	71 kDa	0	2	0	0	0	0	0	0		1	1.41421	0	0	0	0	0	0
921	26S protease regulatory subunit 4 OS=Mus musculus GN=Psmc1 PE=1 SV=1	PRS4_MOUSE	49 kDa	0	2	0	0	0	0	0	0		1	1.41421	0	0	0	0	0	0
1104	Src kinase-associated phosphoprotein 2 OS=Mus musculus GN=Skap2 PE=1 SV=2	SKAP2_MOUSE	41 kDa	0	2	0	0	0	0	0	0		1	1.41421	0	0	0	0	0	0
619	Aldehyde dehydrogenase family 16 member A1 OS=Mus musculus GN=Aldh16a1 PE=2 SV=2	A16A1_MOUSE	85 kDa	2	0	0	0	0	0	0	0		1	1.41421	0	0	0	0	0	0
1014	Homogentisate 1,2-dioxygenase OS=Mus musculus GN=Hgd PE=1 SV=2	HGD_MOUSE	50 kDa	0	0	0	0	0	2	0	0		0	0	0	0	1	1.41421	0	0
1071	Protein flightless-1 homolog OS=Mus musculus GN=Flii PE=1 SV=1	FLII_MOUSE	145 kDa	0	2	0	0	0	0	0	0		1	1.41421	0	0	0	0	0	0
1061	Probable carboxypeptidase PM20D1 OS=Mus musculus GN=Pm20d1 PE=2 SV=1	P20D1_MOUSE	56 kDa	0	0	0	0	0	0	0	2		0	0	0	0	0	0	1	1.41421
1077	RAS guanyl-releasing protein 2 OS=Mus musculus GN=Rasgrp2 PE=1 SV=2	GRP2_MOUSE	69 kDa	0	2	0	0	0	0	0	0		1	1.41421	0	0	0	0	0	0
926	ADP/ATP translocase 1 OS=Mus musculus GN=Slc25a4 PE=1 SV=4	ADT1_MOUSE (+2)	33 kDa	0	2	0	0	0	0	0	0		1	1.41421	0	0	0	0	0	0
1070	Protein S100-A14 OS=Mus musculus GN=S100a14 PE=3 SV=1	S10AE_MOUSE	12 kDa	0	0	0	0	0	0	2	0		0	0	0	0	0	0	1	1.41421
1002	Glutathione reductase, mitochondrial OS=Mus musculus GN=Gsr PE=1 SV=3	GSHR_MOUSE	54 kDa	0	1	0	0	0	0	0	0		0.5	0.707107	0	0	0	0	0	0
928	ATP synthase subunit beta, mitochondrial OS=Mus musculus GN=Atp5b PE=1 SV=2	ATPB_MOUSE	56 kDa	0	0	0	0	0	0	1	0		0	0	0	0	0	0	0.5	0.707107
1001	Glutathione S-transferase P 1 OS=Mus musculus GN=Gstp1 PE=1 SV=2	GSTP1_MOUSE (+1)	24 kDa	0	0	0	0	1	0	0	0		0	0	0	0	0.5	0.707107	0	0
979	DnaJ homolog subfamily A member 1 OS=Mus musculus GN=Dnaja1 PE=1 SV=1	DNJA1_MOUSE	45 kDa	0	1	0	0	0	0	0	0		0.5	0.707107	0	0	0	0	0	0
1000	Glutathione S-transferase A3 OS=Mus musculus GN=Gsta3 PE=1 SV=2	GSTA3_MOUSE	25 kDa	0	0	0	0	0	1	0	0		0	0	0	0	0.5	0.707107	0	0
1082	Reelin OS=Mus musculus GN=Reln PE=1 SV=3	RELN_MOUSE	387 kDa	0	0	0	0	0	0	0	1		0	0	0	0	0	0	0.5	0.707107
985	Ephrin-B1 OS=Mus musculus GN=Efnb1 PE=1 SV=1	EFNB1_MOUSE	38 kDa	0	0	0	0	0	1	0	0		0	0	0	0	0.5	0.707107	0	0
978	Dipeptidase 1 OS=Mus musculus GN=Dpep1 PE=1 SV=2	DPEP1_MOUSE	46 kDa	0	1	0	0	0	0	0	0		0.5	0.707107	0	0	0	0	0	0
929	ATP-binding cassette sub-family E member 1 OS=Mus musculus GN=Abce1 PE=2 SV=1	ABCE1_MOUSE	67 kDa	0	0	0	0	0	2	0	0		0	0	0	0	1	1.41421	0	0
993	Filaggrin-2 OS=Mus musculus GN=Flg2 PE=2 SV=2	FILA2_MOUSE	251 kDa	0	0	0	0	0	0	2	0		0	0	0	0	0	0	1	1.41421
1036	Maleylacetoacetate isomerase OS=Mus musculus GN=Gstz1 PE=1 SV=1	MAAI_MOUSE	24 kDa	0	0	0	0	0	2	0	0		0	0	0	0	1	1.41421	0	0
1095	Serine/threonine-protein kinase 16 OS=Mus musculus GN=Stk16 PE=1 SV=3	STK16_MOUSE	34 kDa	0	2	0	0	0	0	0	0		1	1.41421	0	0	0	0	0	0
1086	Rho GTPase-activating protein 28 OS=Mus musculus GN=Arhgap28 PE=1 SV=1	RHG28_MOUSE	82 kDa	0	0	0	0	2	0	0	0		0	0	0	0	1	1.41421	0	0
1080	Ras suppressor protein 1 OS=Mus musculus GN=Rsu1 PE=2 SV=3	RSU1_MOUSE	32 kDa	0	0	0	0	2	0	0	0		0	0	0	0	1	1.41421	0	0
1023.2	Keratin, type I cuticular Ha5 OS=Mus musculus GN=Krt35 PE=2 SV=1	KRT35_MOUSE	51 kDa	0	0	0	6	0	0	7	0		0	0	3	4.24264	0	0	3.5	4.94975
113.2	Plexin-C1 OS=Mus musculus GN=Plxnc1 PE=1 SV=1	PLXC1_MOUSE	176 kDa	0	0	0	0	0	0	0	0		0	0	0	0	0	0	0	0
10.3	Myosin-11 OS=Mus musculus GN=Myh11 PE=1 SV=1	MYH11_MOUSE	227 kDa	0	0	0	0	0	0	0	0		0	0	0	0	0	0	0	0
178.2	Ig kappa chain V-V region HP 124E1 OS=Mus musculus PE=1 SV=1	KV5AE_MOUSE	12 kDa	12	11	7	5	6	10	10	17		11.5	0.707107	6	1.41421	8	2.82843	13.5	4.94975
319.2	Serine/threonine-protein phosphatase PP1-gamma catalytic subunit OS=Mus musculus GN=Ppp1cc PE=1 SV=1	PP1G_MOUSE	37 kDa	8	8	3	0	9	6	2	0		8	0	1.5	2.12132	7.5	2.12132	1	1.41421
137.2	Ig kappa chain V-III region PC 6308 OS=Mus musculus PE=1 SV=1	KV3AF_MOUSE	12 kDa	14	7	8	11	7	12	8	10		10.5	4.94975	9.5	2.12132	9.5	3.53553	9	1.41421
194.3	ADP-ribosylation factor 4 OS=Mus musculus GN=Arf4 PE=1 SV=2	ARF4_MOUSE	20 kDa	6	8	5	0	6	6	0	0		7	1.41421	2.5	3.53553	6	0	0	0
110.2	Ig heavy chain V region MOPC 104E OS=Mus musculus PE=1 SV=1	HVM12_MOUSE (+1)	13 kDa	12	11	0	49	0	9	12	13		11.5	0.707107	24.5	34.6482	4.5	6.36396	12.5	0.707107
230.8	Keratin, type II cytoskeletal 1b OS=Mus musculus GN=Krt77 PE=1 SV=1	K2C1B_MOUSE	61 kDa	0	0	0	0	0	0	19	0		0	0	0	0	0	0	9.5	13.435
780.2	Heterogeneous nuclear ribonucleoprotein F OS=Mus musculus GN=Hnrnpf PE=1 SV=3	HNRPF_MOUSE	46 kDa	0	0	0	0	0	2	0	0		0	0	0	0	1	1.41421	0	0
496.2	Alpha-1-acid glycoprotein 2 OS=Mus musculus GN=Orm2 PE=1 SV=1	A1AG2_MOUSE	24 kDa	0	0	5	0	0	0	0	0		0	0	2.5	3.53553	0	0	0	0
90.7	14-3-3 protein sigma OS=Mus musculus GN=Sfn PE=1 SV=2	1433S_MOUSE	28 kDa	0	0	0	0	0	0	4	0		0	0	0	0	0	0	2	2.82843
1023.1	Keratin, type I cuticular Ha3-II OS=Mus musculus GN=Krt33b PE=2 SV=2	KT33B_MOUSE	46 kDa	0	0	0	8	0	0	0	0		0	0	4	5.65685	0	0	0	0
1016	Ig heavy chain V region AC38 15.3 OS=Mus musculus PE=1 SV=1	HVM50_MOUSE	13 kDa	0	0	0	0	0	2	0	0		0	0	0	0	1	1.41421	0	0
933	Aldo-keto reductase family 1 member C13 OS=Mus musculus GN=Akr1c13 PE=1 SV=2	AK1CD_MOUSE	37 kDa	0	0	0	0	0	1	0	0		0	0	0	0	0.5	0.707107	0	0
927	AP-1 complex subunit gamma-1 OS=Mus musculus GN=Ap1g1 PE=1 SV=3	AP1G1_MOUSE	91 kDa	0	0	0	0	0	1	0	0		0	0	0	0	0.5	0.707107	0	0
938	Arginase-1 OS=Mus musculus GN=Arg1 PE=1 SV=1	ARGI1_MOUSE	35 kDa	0	0	0	0	0	0	1	0		0	0	0	0	0	0	0.5	0.707107
1120	Transmembrane protein C1orf162 homolog OS=Mus musculus PE=1 SV=1	CA162_MOUSE	14 kDa	0	0	0	0	0	1	0	0		0	0	0	0	0.5	0.707107	0	0
951	Calcium-regulated heat stable protein 1 OS=Mus musculus GN=Carhsp1 PE=1 SV=1	CHSP1_MOUSE	16 kDa	0	0	0	0	0	1	0	0		0	0	0	0	0.5	0.707107	0	0
982	Dynein light chain 1, cytoplasmic OS=Mus musculus GN=Dynll1 PE=1 SV=1	DYL1_MOUSE (+1)	10 kDa	0	0	0	0	0	0	1	0		0	0	0	0	0	0	0.5	0.707107
1068	Protein FAM63A OS=Mus musculus GN=Fam63a PE=1 SV=1	FA63A_MOUSE	51 kDa	0	0	0	0	0	1	0	0		0	0	0	0	0.5	0.707107	0	0
1005	Growth factor receptor-bound protein 2 OS=Mus musculus GN=Grb2 PE=1 SV=1	GRB2_MOUSE	25 kDa	0	0	0	0	0	1	0	0		0	0	0	0	0.5	0.707107	0	0
918	4-hydroxyphenylpyruvate dioxygenase OS=Mus musculus GN=Hpd PE=1 SV=3	HPPD_MOUSE	45 kDa	0	0	0	0	0	1	0	0		0	0	0	0	0.5	0.707107	0	0
1122	UMP-CMP kinase OS=Mus musculus GN=Cmpk1 PE=1 SV=1	KCY_MOUSE	22 kDa	0	0	0	0	0	1	0	0		0	0	0	0	0.5	0.707107	0	0
930	Acyl-protein thioesterase 1 OS=Mus musculus GN=Lypla1 PE=1 SV=1	LYPA1_MOUSE	25 kDa	0	0	0	0	0	1	0	0		0	0	0	0	0.5	0.707107	0	0
1041	Myelin protein zero-like protein 2 OS=Mus musculus GN=Mpzl2 PE=1 SV=1	MPZL2_MOUSE	24 kDa	0	0	0	0	0	1	0	0		0	0	0	0	0.5	0.707107	0	0
1043	Myotubularin OS=Mus musculus GN=Mtm1 PE=1 SV=2	MTM1_MOUSE	70 kDa	0	0	0	0	0	1	0	0		0	0	0	0	0.5	0.707107	0	0
919	5-oxoprolinase OS=Mus musculus GN=Oplah PE=2 SV=1	OPLA_MOUSE	138 kDa	0	0	0	0	0	1	0	0		0	0	0	0	0.5	0.707107	0	0
1123	Ubiquitin thioesterase OTUB1 OS=Mus musculus GN=Otub1 PE=1 SV=2	OTUB1_MOUSE	31 kDa	0	0	0	0	0	1	0	0		0	0	0	0	0.5	0.707107	0	0
1055	Phosphatidylethanolamine-binding protein 1 OS=Mus musculus GN=Pebp1 PE=1 SV=3	PEBP1_MOUSE	21 kDa	0	0	0	0	0	1	0	0		0	0	0	0	0.5	0.707107	0	0
1063	Proteasome subunit alpha type-4 OS=Mus musculus GN=Psma4 PE=1 SV=1	PSA4_MOUSE	29 kDa	0	0	0	0	0	1	0	0		0	0	0	0	0.5	0.707107	0	0
1065	Proteasome subunit beta type-3 OS=Mus musculus GN=Psmb3 PE=1 SV=1	PSB3_MOUSE	23 kDa	0	0	0	0	0	1	0	0		0	0	0	0	0.5	0.707107	0	0
999	GTPase RhebL1 OS=Mus musculus GN=Rhebl1 PE=2 SV=1	REBL1_MOUSE	21 kDa	0	0	0	0	0	1	0	0		0	0	0	0	0.5	0.707107	0	0
1097	Serpin B5 OS=Mus musculus GN=Serpinb5 PE=2 SV=1	SPB5_MOUSE	42 kDa	0	0	0	0	0	0	1	0		0	0	0	0	0	0	0.5	0.707107
1073	Protein-glutamine gamma-glutamyltransferase E OS=Mus musculus GN=Tgm3 PE=1 SV=2	TGM3_MOUSE	77 kDa	0	0	0	0	0	0	1	0		0	0	0	0	0	0	0.5	0.707107
1096	Serine/threonine-protein phosphatase 2A 55 kDa regulatory subunit B alpha isoform OS=Mus musculus GN=Ppp2r2a PE=1 SV=1	2ABA_MOUSE (+2)	52 kDa	0	1	0	0	0	0	0	0		0.5	0.707107	0	0	0	0	0	0
1090	Scavenger receptor cysteine-rich type 1 protein M130 OS=Mus musculus GN=Cd163 PE=2 SV=2	C163A_MOUSE	121 kDa	0	1	0	0	0	0	0	0		0.5	0.707107	0	0	0	0	0	0
950	Calcineurin subunit B type 1 OS=Mus musculus GN=Ppp3r1 PE=1 SV=3	CANB1_MOUSE	19 kDa	0	1	0	0	0	0	0	0		0.5	0.707107	0	0	0	0	0	0
969	Cyclin-Y OS=Mus musculus GN=Ccny PE=1 SV=1	CCNY_MOUSE	39 kDa	0	1	0	0	0	0	0	0		0.5	0.707107	0	0	0	0	0	0
1015	Hsp90 co-chaperone Cdc37 OS=Mus musculus GN=Cdc37 PE=2 SV=1	CDC37_MOUSE	45 kDa	0	1	0	0	0	0	0	0		0.5	0.707107	0	0	0	0	0	0
964	Chymotrypsin-like elastase family member 1 OS=Mus musculus GN=Cela1 PE=2 SV=1	CELA1_MOUSE	29 kDa	0	0	1	0	0	0	0	0		0	0	0.5	0.707107	0	0	0	0
962	Cdc42-interacting protein 4 OS=Mus musculus GN=Trip10 PE=1 SV=2	CIP4_MOUSE	68 kDa	0	1	0	0	0	0	0	0		0.5	0.707107	0	0	0	0	0	0
948	CKLF-like MARVEL transmembrane domain-containing protein 7 OS=Mus musculus GN=Cmtm7 PE=2 SV=1	CKLF7_MOUSE	18 kDa	0	1	0	0	0	0	0	0		0.5	0.707107	0	0	0	0	0	0
945	C-type lectin domain family 5 member A OS=Mus musculus GN=Clec5a PE=1 SV=2	CLC5A_MOUSE	22 kDa	0	1	0	0	0	0	0	0		0.5	0.707107	0	0	0	0	0	0
989	Eukaryotic translation initiation factor 3 subunit B OS=Mus musculus GN=Eif3b PE=1 SV=1	EIF3B_MOUSE	91 kDa	0	1	0	0	0	0	0	0		0.5	0.707107	0	0	0	0	0	0
990	Eukaryotic translation initiation factor 3 subunit H OS=Mus musculus GN=Eif3h PE=1 SV=1	EIF3H_MOUSE	40 kDa	0	1	0	0	0	0	0	0		0.5	0.707107	0	0	0	0	0	0
923	55 kDa erythrocyte membrane protein OS=Mus musculus GN=Mpp1 PE=1 SV=1	EM55_MOUSE	52 kDa	0	1	0	0	0	0	0	0		0.5	0.707107	0	0	0	0	0	0
983	EMILIN-1 OS=Mus musculus GN=Emilin1 PE=1 SV=1	EMIL1_MOUSE	108 kDa	0	0	0	0	0	0	0	1		0	0	0	0	0	0	0.5	0.707107
1006	Guanylate-binding protein 4 OS=Mus musculus GN=Gbp4 PE=1 SV=1	GBP4_MOUSE	71 kDa	0	1	0	0	0	0	0	0		0.5	0.707107	0	0	0	0	0	0
1008	Hemicentin-2 OS=Mus musculus GN=Hmcn2 PE=2 SV=1	HMCN2_MOUSE	547 kDa	0	0	0	0	0	0	0	1		0	0	0	0	0	0	0.5	0.707107
953	Calpastatin OS=Mus musculus GN=Cast PE=1 SV=2	ICAL_MOUSE	85 kDa	0	1	0	0	0	0	0	0		0.5	0.707107	0	0	0	0	0	0
1022	Interferon-induced transmembrane protein 1 OS=Mus musculus GN=Ifitm1 PE=2 SV=1	IFM1_MOUSE	12 kDa	0	1	0	0	0	0	0	0		0.5	0.707107	0	0	0	0	0	0
1130	Voltage-gated potassium channel subunit beta-2 OS=Mus musculus GN=Kcnab2 PE=1 SV=1	KCAB2_MOUSE	41 kDa	0	1	0	0	0	0	0	0		0.5	0.707107	0	0	0	0	0	0
1034	Lipoma HMGIC fusion partner OS=Mus musculus GN=Lhfp PE=2 SV=1	LHFP_MOUSE	22 kDa	0	1	0	0	0	0	0	0		0.5	0.707107	0	0	0	0	0	0
1031	Leucine-rich repeat-containing protein 57 OS=Mus musculus GN=Lrrc57 PE=2 SV=1	LRC57_MOUSE	27 kDa	0	1	0	0	0	0	0	0		0.5	0.707107	0	0	0	0	0	0
1030	Latent-transforming growth factor beta-binding protein 4 OS=Mus musculus GN=Ltbp4 PE=2 SV=2	LTBP4_MOUSE	179 kDa	0	0	0	0	0	0	0	1		0	0	0	0	0	0	0.5	0.707107
1037	Mast cell protease 1 OS=Mus musculus GN=Mcpt1 PE=1 SV=2	MCPT1_MOUSE (+1)	27 kDa	0	0	0	1	0	0	0	0		0	0	0.5	0.707107	0	0	0	0
1040	Monoglyceride lipase OS=Mus musculus GN=Mgll PE=1 SV=1	MGLL_MOUSE	33 kDa	0	1	0	0	0	0	0	0		0.5	0.707107	0	0	0	0	0	0
1010	High affinity cAMP-specific and IBMX-insensitive 3',5'-cyclic phosphodiesterase 8A OS=Mus musculus GN=Pde8a PE=1 SV=1	PDE8A_MOUSE	93 kDa	0	1	0	0	0	0	0	0		0.5	0.707107	0	0	0	0	0	0
922	26S proteasome non-ATPase regulatory subunit 1 OS=Mus musculus GN=Psmd1 PE=1 SV=1	PSMD1_MOUSE	106 kDa	0	1	0	0	0	0	0	0		0.5	0.707107	0	0	0	0	0	0
1083	Resistin OS=Mus musculus GN=Retn PE=1 SV=1	RETN_MOUSE	12 kDa	0	0	0	0	0	0	0	1		0	0	0	0	0	0	0.5	0.707107
980	Dolichyl-diphosphooligosaccharide--protein glycosyltransferase subunit 2 OS=Mus musculus GN=Rpn2 PE=2 SV=1	RPN2_MOUSE	69 kDa	0	1	0	0	0	0	0	0		0.5	0.707107	0	0	0	0	0	0
1101	Solute carrier family 12 member 6 OS=Mus musculus GN=Slc12a6 PE=1 SV=2	S12A6_MOUSE	128 kDa	0	1	0	0	0	0	0	0		0.5	0.707107	0	0	0	0	0	0
1089	SH3 domain-binding glutamic acid-rich-like protein 3 OS=Mus musculus GN=Sh3bgrl3 PE=1 SV=1	SH3L3_MOUSE	10 kDa	0	1	0	0	0	0	0	0		0.5	0.707107	0	0	0	0	0	0
1105	Surfeit locus protein 4 OS=Mus musculus GN=Surf4 PE=2 SV=1	SURF4_MOUSE	30 kDa	0	1	0	0	0	0	0	0		0.5	0.707107	0	0	0	0	0	0
1117	Toll-like receptor 5 OS=Mus musculus GN=Tlr5 PE=1 SV=1	TLR5_MOUSE	98 kDa	0	1	0	0	0	0	0	0		0.5	0.707107	0	0	0	0	0	0
1114	Tetraspanin-31 OS=Mus musculus GN=Tspan31 PE=1 SV=1	TSN31_MOUSE	23 kDa	0	1	0	0	0	0	0	0		0.5	0.707107	0	0	0	0	0	0
1112	Tetraspanin-9 OS=Mus musculus GN=Tspan9 PE=1 SV=1	TSN9_MOUSE	27 kDa	0	1	0	0	0	0	0	0		0.5	0.707107	0	0	0	0	0	0
1115	Tetratricopeptide repeat protein 7A OS=Mus musculus GN=Ttc7a PE=1 SV=1	TTC7A_MOUSE	96 kDa	0	1	0	0	0	0	0	0		0.5	0.707107	0	0	0	0	0	0
1127	Vesicle-associated membrane protein 2 OS=Mus musculus GN=Vamp2 PE=1 SV=2	VAMP2_MOUSE (+1)	13 kDa	0	1	0	0	0	0	0	0		0.5	0.707107	0	0	0	0	0	0
1129	Voltage-dependent anion-selective channel protein 1 OS=Mus musculus GN=Vdac1 PE=1 SV=3	VDAC1_MOUSE (+1)	32 kDa	0	1	0	0	0	0	0	0		0.5	0.707107	0	0	0	0	0	0
835	Serine/threonine-protein phosphatase 6 regulatory ankyrin repeat subunit B OS=Mus musculus GN=Ankrd44 PE=2 SV=1	ANR44_MOUSE	107 kDa	1	0	0	0	0	0	0	0		0.5	0.707107	0	0	0	0	0	0
729	ADP-ribosylation factor-like protein 3 OS=Mus musculus GN=Arl3 PE=1 SV=1	ARL3_MOUSE	20 kDa	1	0	0	0	0	0	0	0		0.5	0.707107	0	0	0	0	0	0
955	Carbonic anhydrase 9 OS=Mus musculus GN=Ca9 PE=2 SV=2	CAH9_MOUSE	47 kDa	0	0	0	0	1	0	0	0		0	0	0	0	0.5	0.707107	0	0
741	B-lymphocyte antigen CD20 OS=Mus musculus GN=Ms4a1 PE=1 SV=1	CD20_MOUSE	32 kDa	1	0	0	0	0	0	0	0		0.5	0.707107	0	0	0	0	0	0
958	Cartilage intermediate layer protein 1 OS=Mus musculus GN=Cilp PE=2 SV=1	CILP1_MOUSE	132 kDa	0	0	0	0	1	0	0	0		0	0	0	0	0.5	0.707107	0	0
949	CMRF35-like molecule 8 OS=Mus musculus GN=Cd300a PE=1 SV=2	CLM8_MOUSE	36 kDa	0	0	0	0	1	0	0	0		0	0	0	0	0.5	0.707107	0	0
956	Carboxymethylenebutenolidase homolog OS=Mus musculus GN=Cmbl PE=2 SV=1	CMBL_MOUSE	28 kDa	0	0	0	0	1	0	0	0		0	0	0	0	0.5	0.707107	0	0
973	Cytosolic non-specific dipeptidase OS=Mus musculus GN=Cndp2 PE=1 SV=1	CNDP2_MOUSE	53 kDa	0	0	0	0	1	0	0	0		0	0	0	0	0.5	0.707107	0	0
1075	Putative ATP-dependent RNA helicase Pl10 OS=Mus musculus GN=D1Pas1 PE=2 SV=1	DDX3L_MOUSE (+2)	73 kDa	0	0	0	0	1	0	0	0		0	0	0	0	0.5	0.707107	0	0
975	DENN domain-containing protein 4C OS=Mus musculus GN=Dennd4c PE=1 SV=1	DEN4C_MOUSE	211 kDa	0	0	0	0	1	0	0	0		0	0	0	0	0.5	0.707107	0	0
841	Spliceosome RNA helicase Ddx39b OS=Mus musculus GN=Ddx39b PE=1 SV=1	DX39B_MOUSE	49 kDa	1	0	0	0	0	0	0	0		0.5	0.707107	0	0	0	0	0	0
766	Ectonucleotide pyrophosphatase/phosphodiesterase family member 3 OS=Mus musculus GN=Enpp3 PE=1 SV=2	ENPP3_MOUSE	99 kDa	1	0	0	0	0	0	0	0		0.5	0.707107	0	0	0	0	0	0
769	Eukaryotic translation initiation factor 5 OS=Mus musculus GN=Eif5 PE=1 SV=1	IF5_MOUSE	49 kDa	1	0	0	0	0	0	0	0		0.5	0.707107	0	0	0	0	0	0
785	Integrin alpha-6 OS=Mus musculus GN=Itga6 PE=1 SV=3	ITA6_MOUSE	122 kDa	1	0	0	0	0	0	0	0		0.5	0.707107	0	0	0	0	0	0
750	Calcium/calmodulin-dependent protein kinase type II subunit delta OS=Mus musculus GN=Camk2d PE=1 SV=1	KCC2D_MOUSE	56 kDa	1	0	0	0	0	0	0	0		0.5	0.707107	0	0	0	0	0	0
1072	Protein kinase C iota type OS=Mus musculus GN=Prkci PE=1 SV=3	KPCI_MOUSE	68 kDa	0	0	0	0	1	0	0	0		0	0	0	0	0.5	0.707107	0	0
788	Krev interaction trapped protein 1 OS=Mus musculus GN=Krit1 PE=1 SV=1	KRIT1_MOUSE	84 kDa	1	0	0	0	0	0	0	0		0.5	0.707107	0	0	0	0	0	0
1029	Large neutral amino acids transporter small subunit 3 OS=Mus musculus GN=Slc43a1 PE=1 SV=1	LAT3_MOUSE	63 kDa	0	0	0	0	1	0	0	0		0	0	0	0	0.5	0.707107	0	0
1032	Leukocyte immunoglobulin-like receptor subfamily B member 4 OS=Mus musculus GN=Lilrb4 PE=1 SV=1	LIRB4_MOUSE	38 kDa	0	0	0	0	1	0	0	0		0	0	0	0	0.5	0.707107	0	0
1044	Myotubularin-related protein 12 OS=Mus musculus GN=Mtmr12 PE=2 SV=2	MTMRC_MOUSE	86 kDa	0	0	0	0	1	0	0	0		0	0	0	0	0.5	0.707107	0	0
1126	Unconventional myosin-XVIIIa OS=Mus musculus GN=Myo18a PE=1 SV=2	MY18A_MOUSE	233 kDa	0	0	0	0	1	0	0	0		0	0	0	0	0.5	0.707107	0	0
1125	Unconventional myosin-Va OS=Mus musculus GN=Myo5a PE=1 SV=2	MYO5A_MOUSE (+1)	216 kDa	0	0	0	0	1	0	0	0		0	0	0	0	0.5	0.707107	0	0
1047	Neuropilin-1 OS=Mus musculus GN=Nrp1 PE=1 SV=2	NRP1_MOUSE	103 kDa	0	0	0	0	1	0	0	0		0	0	0	0	0.5	0.707107	0	0
806	Oxysterol-binding protein-related protein 9 OS=Mus musculus GN=Osbpl9 PE=1 SV=1	OSBL9_MOUSE	83 kDa	1	0	0	0	0	0	0	0		0.5	0.707107	0	0	0	0	0	0
813	Platelet-activating factor acetylhydrolase OS=Mus musculus GN=Pla2g7 PE=2 SV=2	PAFA_MOUSE	49 kDa	1	0	0	0	0	0	0	0		0.5	0.707107	0	0	0	0	0	0
1074	Protocadherin gamma-A4 OS=Mus musculus GN=Pcdhga4 PE=2 SV=1	PCDG4_MOUSE	100 kDa	0	0	0	0	1	0	0	0		0	0	0	0	0.5	0.707107	0	0
817	Prostaglandin E2 receptor EP3 subtype OS=Mus musculus GN=Ptger3 PE=1 SV=1	PE2R3_MOUSE	40 kDa	1	0	0	0	0	0	0	0		0.5	0.707107	0	0	0	0	0	0
814	Pleckstrin homology-like domain family A member 3 OS=Mus musculus GN=Phlda3 PE=1 SV=1	PHLA3_MOUSE	14 kDa	1	0	0	0	0	0	0	0		0.5	0.707107	0	0	0	0	0	0
836	Serine/threonine-protein phosphatase 6 regulatory subunit 1 OS=Mus musculus GN=Ppp6r1 PE=1 SV=1	PP6R1_MOUSE	95 kDa	1	0	0	0	0	0	0	0		0.5	0.707107	0	0	0	0	0	0
1084	Retinol-binding protein 1 OS=Mus musculus GN=Rbp1 PE=2 SV=2	RET1_MOUSE	16 kDa	0	0	0	0	1	0	0	0		0	0	0	0	0.5	0.707107	0	0
924	60S ribosomal protein L19 OS=Mus musculus GN=Rpl19 PE=1 SV=1	RL19_MOUSE	23 kDa	0	0	0	0	1	0	0	0		0	0	0	0	0.5	0.707107	0	0
831	RuvB-like 1 OS=Mus musculus GN=Ruvbl1 PE=1 SV=1	RUVB1_MOUSE	50 kDa	1	0	0	0	0	0	0	0		0.5	0.707107	0	0	0	0	0	0
816	Prosaposin OS=Mus musculus GN=Psap PE=1 SV=2	SAP_MOUSE	61 kDa	1	0	0	0	0	0	0	0		0.5	0.707107	0	0	0	0	0	0
774	GTP-binding protein SAR1a OS=Mus musculus GN=Sar1a PE=2 SV=1	SAR1A_MOUSE	22 kDa	1	0	0	0	0	0	0	0		0.5	0.707107	0	0	0	0	0	0
1092	Secretory carrier-associated membrane protein 2 OS=Mus musculus GN=Scamp2 PE=2 SV=1	SCAM2_MOUSE	36 kDa	0	0	0	0	1	0	0	0		0	0	0	0	0.5	0.707107	0	0
974	D-3-phosphoglycerate dehydrogenase OS=Mus musculus GN=Phgdh PE=1 SV=3	SERA_MOUSE	57 kDa	0	0	0	0	1	0	0	0		0	0	0	0	0.5	0.707107	0	0
833	Serine incorporator 3 OS=Mus musculus GN=Serinc3 PE=1 SV=2	SERC3_MOUSE	53 kDa	1	0	0	0	0	0	0	0		0.5	0.707107	0	0	0	0	0	0
1094	Serine/threonine-protein kinase 4 OS=Mus musculus GN=Stk4 PE=1 SV=1	STK4_MOUSE	56 kDa	0	0	0	0	1	0	0	0		0	0	0	0	0.5	0.707107	0	0
733	Activated RNA polymerase II transcriptional coactivator p15 OS=Mus musculus GN=Sub1 PE=1 SV=3	TCP4_MOUSE	14 kDa	1	0	0	0	0	0	0	0		0.5	0.707107	0	0	0	0	0	0
1113	Tetraspanin-15 OS=Mus musculus GN=Tspan15 PE=2 SV=2	TSN15_MOUSE	33 kDa	0	0	0	0	1	0	0	0		0	0	0	0	0.5	0.707107	0	0
846	Thioredoxin-interacting protein OS=Mus musculus GN=Txnip PE=1 SV=1	TXNIP_MOUSE	44 kDa	1	0	0	0	0	0	0	0		0.5	0.707107	0	0	0	0	0	0
859	Rabankyrin-5 OS=Mus musculus GN=Ankfy1 PE=2 SV=2	ANFY1_MOUSE	129 kDa	1	0	0	0	0	0	0	0		0.5	0.707107	0	0	0	0	0	0
582.2	Protein kinase C alpha type OS=Mus musculus GN=Prkca PE=1 SV=3	KPCA_MOUSE	77 kDa	0	4	0	0	0	0	0	0		2	2.82843	0	0	0	0	0	0
260.4	Ig heavy chain V region 5-84 OS=Mus musculus PE=1 SV=1	HVM54_MOUSE	13 kDa	0	6	0	0	0	0	0	0		3	4.24264	0	0	0	0	0	0
230.6	Glial fibrillary acidic protein OS=Mus musculus GN=Gfap PE=1 SV=4	GFAP_MOUSE	50 kDa	0	0	1	0	0	0	0	0		0	0	0.5	0.707107	0	0	0	0
202.3	Ig heavy chain V region 23 OS=Mus musculus PE=4 SV=1	HVM04_MOUSE	13 kDa	0	0	0	0	0	0	0	3		0	0	0	0	0	0	1.5	2.12132
532.2	Dedicator of cytokinesis protein 9 OS=Mus musculus GN=Dock9 PE=2 SV=2	DOCK9_MOUSE	235 kDa	1	0	0	0	0	0	0	0		0.5	0.707107	0	0	0	0	0	0
585.2	Coatomer subunit gamma-2 OS=Mus musculus GN=Copg2 PE=2 SV=1	COPG2_MOUSE	98 kDa	0	0	0	0	2	0	0	0		0	0	0	0	1	1.41421	0	0
267.2	Plexin-A1 OS=Mus musculus GN=Plxna1 PE=1 SV=1	PLXA1_MOUSE	211 kDa	0	2	0	0	0	0	0	0		1	1.41421	0	0	0	0	0	0
230.11	Keratin, type II cytoskeletal 7 OS=Mus musculus GN=Krt7 PE=1 SV=1	K2C7_MOUSE	51 kDa	0	0	0	0	0	0	0	0		0	0	0	0	0	0	0	0
826.2	Ras-related protein Rab-2B OS=Mus musculus GN=Rab2b PE=2 SV=1	RAB2B_MOUSE	24 kDa	0	0	0	0	0	0	0	0		0	0	0	0	0	0	0	0
230.1	Keratin, type II cytoskeletal 4 OS=Mus musculus GN=Krt4 PE=1 SV=2	K2C4_MOUSE	56 kDa	0	0	0	0	0	0	0	0		0	0	0	0	0	0	0	0
10.4	Myosin-14 OS=Mus musculus GN=Myh14 PE=1 SV=1	MYH14_MOUSE	229 kDa	0	0	0	0	0	0	0	0		0	0	0	0	0	0	0	0
694.2	Protein-arginine deiminase type-3 OS=Mus musculus GN=Padi3 PE=1 SV=2	PADI3_MOUSE	75 kDa	0	0	0	0	0	0	0	0		0	0	0	0	0	0	0	0
123.2	Adenylyl cyclase-associated protein 2 OS=Mus musculus GN=Cap2 PE=1 SV=1	CAP2_MOUSE	53 kDa	0	0	0	0	0	0	0	0		0	0	0	0	0	0	0	0
END OF FILE

## Sheet: exosome markers
Name	Accession number	Molecular weight	PBS	St dev	WT	St dev	GP63-/-	St dev	GP63R	St dev
Heat shock cognate 71 kDa protein	HSP7C_MOUSE	71 kDa	17	14.14	11	2.83	56.5	12.02	45	4.24
CD9 antigen	CD9_MOUSE	25 kDa	9.5	7.77817	4	2.82843	16	7.07107	13	2.82843
Glyceraldehyde-3-phosphate dehydrogenase	G3P_MOUSE	36 kDa	17.5	2.12132	13.5	7.77817	49	5.65685	52.5	17.6777
Actin, cytoplasmic 1	ACTB_MOUSE (+1)	42 kDa	66.5	7.77817	56.5	7.77817	166.5	0.707107	165.5	27.5772
Annexin A1	ANXA1_MOUSE	39 kDa	13	11.3137	16	1.41421	43	1.41421	44	8.48528
CD63 antigen	CD63_MOUSE	26 kDa	0	0	0	0	1.5	0.707107	0	0
Programmed cell death 6-interacting protein	PDC6I_MOUSE	96 kDa	0.5	0.707107	0.5	0.707107	7.5	2.12132	7.5	3.53553

## Sheet: proteins of interest
Name	Accession number	Molecular weight	PBS	St dev	WT	St dev	GP63-/-	St dev	GP63R	St dev
BPI fold-containing family A member 2	BPIA2_MOUSE	25 kDa	0	0	6.5	2.12132	9	7.07107	14.5	0.707107
Neutrophilic granule protein	NGP_MOUSE	19 kDa	0.5	0.707107	26.5	4.94975	21.5	0.707107	24.5	7.77817
Protein S100-A9	S10A9_MOUSE	13 kDa	2.5	3.53553	8	1.41421	15.5	0.707107	16	4.24264
CD177 antigen	CD177_MOUSE	87 kDa	3.5	4.94975	15	7.07107	42.5	3.53553	34	11.3137
Myeloperoxidase	PERM_MOUSE	81 kDa	4.5	6.36396	50	8.48528	49	7.07107	44	5.65685
Pentraxin-related protein PTX3	PTX3_MOUSE	42 kDa	1	1.41421	9	1.41421	5	1.41421	4.5	2.12132
Eosinophil peroxidase	PERE_MOUSE	81 kDa	0.5	0.707107	10	2.82843	47	7.07107	41	0
